# Supplementary material for: Terpenoids and their gene regulatory networks in Opisthopappus taihangensis ‘Taihang Mingzhu’ as detected by transcriptome and metabolome analyses
Source: Front Plant Sci. 2022 Sep 29;13:1014114. doi: 10.3389/fpls.2022.1014114 (PMC9557748; doi:10.3389/fpls.2022.1014114)
Supplement: Additional file 1 — Leaves. [file DataSheet_1.zip]

Archive with 10 entries (10 files):
- Image 1.TIF
- Image 2.TIF
- Image 3.TIF
- Table 1.XLSX
- Table 2.XLSX
- Table 3.XLSX
- Table 4.XLSX
- Table 5.XLSX
- Table 6.XLSX
- Table 7.XLSX
