# Supplementary material for: Terpenoids and their gene regulatory networks in Opisthopappus taihangensis ‘Taihang Mingzhu’ as detected by transcriptome and metabolome analyses
Source: Front Plant Sci. 2022 Sep 29;13:1014114. doi: 10.3389/fpls.2022.1014114 (PMC9557748; doi:10.3389/fpls.2022.1014114)
Supplement: Additional file 1 — Leaves. [file DataSheet_1.zip › Table 1.XLSX]

## Sheet: Sheet1
Index	Quantitative ion	Qualitative ion	Molecular weight (Da)	Formula	Compounds	Class I	CAS	NIST_RI	F1TLeaf-1	F1TLeaf-2	F1TLeaf-3	F1TBloom-1	F1TBloom-2	F1TBloom-3	F1Tcolour-1	F1Tcolour-2	F1Tcolour-3	F1TFlower-1	F1TFlower-2	F1TFlower-3	QC01	QC02	QC03	QC04	QC05	cpd_ID	kegg_map
IS-07	112	110	112.16	C6D5CDO	Benzaldehyde-d6	Aldehyde	17901-93-8	967.3733195449845	2.88301e+06	2.22424e+06	1.54618e+06	3.07067e+06	3.08474e+06	2.85558e+06	2.66925e+06	2.61958e+06	2.64958e+06	2.63299e+06	2.67474e+06	2.4028e+06	2.6687e+06	3.0688e+06	2.99606e+06	2.795e+06	2.61425e+06	-	-
XMW1056	69	41	114.068	C6H10O2	2-Butenoic acid, ethyl ester, (Z)-	Ester	6776-19-8	830	3348.97	6800.57	4001.54	98242.6	102057	100959	127762	104081	115922	132027	135413	118691	17419.5	20912.4	19459.7	18465.4	18328.9	-	-
WMW0199	55	84	84.058	C5H8O	2-Butenal, 2-methyl-, (E)-	Aldehyde	497-03-0	745	9	9	5430.91	46434.8	47035.2	47116.6	46972.4	48167.4	47569.9	47614.5	42851.7	58084.8	35023.7	46357.7	33984.2	32952.3	32047	-	-
XMW0225	58	45	104.03	C4H8OS	Thiirane, (methoxymethyl)-	Heterocyclic compound	19858-14-1	737	6851.13	8482.74	6122.92	61081.5	63380.7	74105.9	55709.1	46881.9	51295.5	71065.2	64705.9	112419	10612.9	17676.2	14639.3	11480.1	11308.7	-	-
KMW0045	94	79	93.991	C2H6S2	DiSulfur compounds, dimethyl	Sulfur compounds	624-92-0	746	189002	106831	177664	8410.99	10090	11403.6	9975.54	7881.02	8928.28	10401.4	10603.5	32497.9	56104.2	84188.5	60397	52157.6	45805.4	C08371	-
XMW0887	57	43	144.115	C8H16O2	Butanoic acid, 2-methyl-, propyl ester	Ester	37064-20-3	946	16672.3	27874.3	12127.2	947054	1.06571e+06	1.11329e+06	586959	486028	536494	833992	883212	1.53456e+06	295191	392090	288128	262650	241421	-	-
WMW0107	55	95	110.11	C8H14	1,5-Heptadiene, 2-methyl-, (Z)-	Hydrocarbons	41044-64-8	792	263023	139656	99945.8	1.25995e+06	1.21673e+06	1.29215e+06	949163	946981	948072	1.0942e+06	1.04241e+06	795977	1.30219e+06	1.57685e+06	1.17528e+06	1.13634e+06	1.07987e+06	-	-
XMW0573	83	84	84.069	C4H8N2	1,5-Diazabicyclo[3.1.0]hexane	Heterocyclic compound	13090-31-8	951	12839	19707.8	9686.17	8280.94	8537.16	8964.96	8178.56	6238.39	7208.47	8608.71	9893.71	14285.4	31003.8	50597.5	37077.8	26085.5	34717.1	-	-
KMW0046	58	57	100.089	C6H12O	2-Hexanone	Ketone	591-78-6	792	199648	104783	75650.8	1.08336e+06	1.03656e+06	1.1128e+06	808872	795768	802320	947976	898752	673915	1.04055e+06	1.31548e+06	980334	941037	884029	-	-
XMW1374	55	54	55.042	C3H5N	EthenAmine, N-methylene-	Amine	38239-27-9	727	346074	475125	201818	205633	209657	193036	275763	238896	257330	271644	268982	317726	298259	367264	296976	320523	297765	-	-
XMW0115	42	45	87.068	C4H9NO	5-Methyloxazolidine	Heterocyclic compound	58328-22-6	795	152737	77970.2	62918	777130	731841	802751	585470	581069	583269	685188	645001	488576	820755	965330	722301	707031	668192	-	-
XMW0356	55	56	112.125	C8H16	Cyclopentane, 1,1,3-trimethyl-	Hydrocarbons	4516-69-2	725	346580	487315	202471	206499	189068	203050	280584	220320	250452	264076	267345	301445	302137	345043	296106	320516	290783	-	-
KMW0067	83	55	98.073	C6H10O	3-Penten-2-one, 4-methyl-	Ketone	141-79-7	798	57322.4	32565.2	28622	230052	217571	233352	171039	171306	171173	196524	189838	136107	230107	281714	209508	203037	194234	-	-
KMW0133	70	69	116.12	C7H16O	1-Hexanol, 4-methyl-	Alcohol	818-49-5	953	9	9	9	9389.33	8048.2	9176.71	6187.92	7062.89	6625.41	7512.53	8209.22	13042.3	84343	110398	84211.6	69142.6	80576.3	-	-
XMW0888	85	103	144.115	C8H16O2	Butanoic acid, 3-methyl-, propyl ester	Ester	557-00-6	946	9	9	9	1.06858e+06	1.19691e+06	1.22593e+06	587938	505149	546544	920013	999919	1.72862e+06	269984	360315	263856	231134	215316	-	-
KMW0159	70	56	116.12	C7H16O	1-Heptanol	Alcohol	111-70-6	970	5742.86	7068.19	9557.85	124247	138166	146409	82576.3	69729.1	76152.7	91347.7	94902.6	343018	60440.3	82000	60452.5	54117.5	50186.4	-	-
KMW0057	57	41	86.073	C5H10O	2-Penten-1-ol, (Z)-	Alcohol	1576-95-0	768	9	9	9	242315	256376	305382	184029	137337	160683	221596	204813	756748	101556	141334	93100	92755	106156	-	-
KMW0068	69	39	98.073	C6H10O	3-Hexenal, (Z)-	Aldehyde	6789-80-6	800	98033.3	43147.9	52545.2	221062	208972	225424	179440	176500	177970	195006	187877	153123	231001	280687	200679	196221	188231	C16310	ko00592,ko01110
KMW0079	71	41	114.141	C8H18	Octane	Hydrocarbons	111-65-9	800	184313	98232.5	70889.2	985058	944249	1.01188e+06	737922	721675	729798	861419	817068	616183	955709	1.20268e+06	899399	863502	817738	C01387	-
KMW0066	44	56	100.089	C6H12O	Hexanal	Aldehyde	66-25-1	801	1.51136e+06	802114	558606	7.91386e+06	7.5905e+06	8.15446e+06	5.9468e+06	5.86802e+06	5.90741e+06	6.94791e+06	6.60073e+06	4.95999e+06	7.87791e+06	9.73912e+06	7.27267e+06	7.00588e+06	6.61595e+06	-	-
XMW1375	41	98	98.073	C6H10O	2-Pentenal, 2-methyl-	Aldehyde	623-36-9	837	1.78854e+06	875022	1.10344e+06	2.89309e+06	2.63237e+06	2.72097e+06	2.25222e+06	2.28913e+06	2.27067e+06	2.18716e+06	2.31316e+06	2.70907e+06	3.12571e+06	4.06316e+06	3.2004e+06	3.30555e+06	2.69088e+06	-	-
WMW0128	45	43	76.052	C3H8O2	Propylene Glycol	Alcohol	57-55-6	749	9	4923.49	9	8821	8213	12232	9464	5863	7663.5	8832	6534.97	20698	18099.2	22855.3	16749	18481.7	15574.6	C00583	ko00640,ko01100
XMW1432	81	39	96.094	C7H12	2,4-Dimethyl 1,4-pentadiene	Hydrocarbons	4161-65-3	780	52268.2	27476.3	20203.3	271229	262710	280941	203558	200448	202003	240259	227322	167956	265479	329799	243609	240405	224039	-	-
XMW0103	97	98	98.019	C5H6S	Thiophene, 3-methyl-	Heterocyclic compound	616-44-4	786	7170.22	4153.25	3641.65	12376.8	12573.5	13848.3	10396	11178.2	10787.1	13205.2	11840.2	11782.1	13330.7	17934.7	14167.1	12166.3	10891.6	-	-
XMW0637	70	42	112.089	C7H12O	Cyclobutanone, 2,2,3-trimethyl-	Ketone	1449-49-6	847	1.13563e+06	619718	843941	1.43616e+06	1.35746e+06	1.39379e+06	1.1181e+06	1.14609e+06	1.13209e+06	1.15095e+06	1.14464e+06	1.31324e+06	1.62933e+06	2.16044e+06	1.54819e+06	1.55979e+06	1.42941e+06	-	-
WMW0187	45	69	102.104	C6H14O	2-Hexanol	Alcohol	626-93-7	801	312090	167461	126871	1.56808e+06	1.50913e+06	1.61114e+06	1.18714e+06	1.16814e+06	1.17764e+06	1.36901e+06	1.3121e+06	989751	1.56977e+06	1.92423e+06	1.43881e+06	1.37975e+06	1.31308e+06	-	-
XMW0279	67	45	114.104	C7H14O	E-1-Methoxy-4-hexene	Hydrocarbons	134777-60-9	801	284797	147424	106196	1.47948e+06	1.40916e+06	1.53717e+06	1.11131e+06	1.10148e+06	1.1064e+06	1.29819e+06	1.22661e+06	931327	1.45476e+06	1.81772e+06	1.34792e+06	1.31122e+06	1.23906e+06	-	-
KMW0070	91	106	106.078	C8H10	Benzene, 1,3-dimethyl-	Aromatics	108-38-3	866	21641.1	15466.3	17340.8	202276	208391	214782	380675	332477	356576	350815	289055	219139	174018	234960	179108	167955	165040	C07208	ko01100
XMW0484	81	53	110.073	C7H10O	Furan, 2-propyl-	Heterocyclic compound	4229-91-8	791	52561.4	27876.8	19474.2	270858	261473	278906	203047	201181	202114	238982	224723	168575	264319	327215	247450	237359	226683	-	-
XMW0879	67	54	110.073	C7H10O	Norbornadieone	Ketone	10218-02-7	913	117939	39882	72916.6	298201	270218	231251	176258	192161	184210	187607	198510	247177	193036	235701	168730	184305	219202	-	-
NMW0756	45	57	90.068	C4H10O2	1,3-Butanediol	Alcohol	107-88-0	787	312014	166391	123102	1.57024e+06	1.49796e+06	1.60992e+06	1.18413e+06	1.16108e+06	1.1726e+06	1.36709e+06	1.31075e+06	987643	1.56916e+06	1.92231e+06	1.43831e+06	1.35161e+06	1.3124e+06	C20335	-
XMW0894	57	84	128.157	C9H20	Hexane, 3-ethyl-2-methyl-	Hydrocarbons	16789-46-1	845	1.72862e+06	838305	1.04667e+06	3.1316e+06	2.95373e+06	3.36847e+06	2.62665e+06	2.41951e+06	2.52308e+06	2.62937e+06	2.62751e+06	4.06474e+06	3.09183e+06	3.995e+06	3.08893e+06	3.14849e+06	2.64557e+06	-	-
XMW0574	57	68	142.099	C8H14O2	4-Penten-1-ol, propanoate	Ester	30563-30-5	974	4048.34	1916.19	2462.01	315113	385999	401309	405984	363410	384697	449659	405728	749814	124354	165008	122460	100633	115352	-	-
KMW0061	73	56	116.084	C6H12O2	Isobutyl acetate	Ester	110-19-0	772	448182	335301	415300	441243	455802	482172	400288	388399	394343	454240	391995	397703	381862	517056	433134	420636	373386	-	-
XMW0653	69	55	126.141	C9H18	2,3-Dimethyl-3-heptene, (Z)-	Hydrocarbons	59643-73-1	837	3.16859e+06	1.53057e+06	1.98994e+06	4.30799e+06	3.96912e+06	4.06394e+06	3.36181e+06	3.40719e+06	3.3845e+06	3.45025e+06	3.39656e+06	3.61376e+06	4.70844e+06	6.19264e+06	4.54563e+06	4.6005e+06	4.17587e+06	-	-
KMW0140	113	71	113.03	C5H7NS	Thiazole, 4,5-dimethyl-	Heterocyclic compound	3581-91-7	935	1.90705e+06	3.55154e+06	793040	23834.7	25380.1	25766.5	19204.4	13850	16527.2	17125	17277.8	174780	1.48919e+06	1.87725e+06	1.58193e+06	1.47361e+06	1.34541e+06	-	-
WMW0185	104	78	104.063	C8H8	1,3,5,7-Cyclooctatetraene	Ester	629-20-9	850	9	9	9	12998.5	13600.6	14871.9	10269.6	7665.58	8967.57	11898.4	12092.8	28311.4	10019.5	12419.6	9584.47	9429.76	7736.99	-	-
XMW1117	55	70	142.099	C8H14O2	2-Propenoic acid, pentyl ester	Ester	2998-23-4	974	6233.17	3906.02	5651.19	1.14753e+06	1.28141e+06	1.34329e+06	1.46707e+06	1.26776e+06	1.36741e+06	1.57284e+06	1.5034e+06	2.66912e+06	481906	632577	463755	382686	451087	-	-
KMW0036	100	71	100.089	C6H12O	3-Hexanone	Ketone	589-38-8	784	10541.7	5687.61	4262.9	56150.4	53800	56667.9	39934.7	40551.2	40242.9	47401.2	46867.7	34274.7	55574.9	64500.2	52180	49653	46233.7	-	-
NMW0742	41	69	100.052	C5H8O2	Methyl methacrylate	Ester	80-62-6	714	169055	236669	127216	152566	122075	107579	182844	121556	152200	147365	161051	151252	138618	154988	141016	152368	133676	C14527	-
KMW0047	55	84	84.058	C5H8O	2-Butenal, 2-methyl-	Aldehyde	1115-11-3	746	8581.14	4713.87	5430.91	45301.1	43653	48700.2	44136.4	47623.1	45879.7	46115.5	41515.8	58819	32887.8	45252.5	34188.2	34036.5	32207.5	-	-
KMW0064	71	116	116.084	C6H12O2	Propanoic acid, 2-methyl-, ethyl ester	Ester	97-62-1	756	35943.2	64889.9	10800.1	84082	97602.7	113974	72764.5	53028	62896.2	81383.3	74866.4	203056	159778	229614	156368	150434	136343	-	-
XMW0630	57	55	126.141	C9H18	1-Hexene, 3,5,5-trimethyl-	Hydrocarbons	4316-65-8	769	9	9	9	229806	254204	304417	181352	125005	153179	214838	196548	815864	121054	154508	104161	107938	127303	-	-
XMW1114	55	56	112.125	C8H16	1-Octene	Hydrocarbons	111-66-0	789	263618	141373	99945.8	1.273e+06	1.21293e+06	1.2926e+06	950688	944717	947702	1.11186e+06	1.05464e+06	795803	1.30362e+06	1.5768e+06	1.17258e+06	1.13725e+06	1.07555e+06	-	-
XMW0180	55	45	130.063	C6H10O3	2-Propenoic acid, 2-methoxyethyl ester	Ester	3121-61-7	851	2.61775e+06	1.66796e+06	1.93444e+06	3079531	2905678	2976611	2419248	2521568	2470408	2453148	2420650	2656551	3560844	4725009	3354303	3467861	3112256	-	-
KMW0102	56	43	102.104	C6H14O	1-Hexanol	Alcohol	111-27-3	868	128117	167034	640416	850844	714513	708740	328180	301656	314918	451931	403489	366518	348939	433390	391386	392971	365168	-	-
KMW0147	106	107	107.073	C7H9N	Pyridine, 2-ethyl-	Heterocyclic compound	100-71-0	906	9	9	9	26476.9	29576.2	31569.5	38202.9	34863.9	36533.4	40582.8	39524.3	77639.2	4947.06	6049.02	5363.78	4453.71	4606.08	-	-
KMW0224	91	122	122.073	C8H10O	Benzene, (methoxymethyl)-	Ether	538-86-3	969	327168	158806	193238	4.9795e+07	5.9096e+07	6.40403e+07	6.28908e+07	5.33809e+07	5.81358e+07	6.93134e+07	6.44895e+07	118872369	1.97079e+07	2.62997e+07	1.96427e+07	1.65219e+07	1.91797e+07	-	-
KMW0060	91	92	92.063	C7H8	Toluene	Aromatics	108-88-3	763	5.79852e+06	4.15554e+06	4.42884e+06	350583	337419	392058	930875	589992	760433	672884	507516	840890	1.81737e+06	2.51564e+06	1.78069e+06	1.74486e+06	1.56645e+06	C01455	ko01100
XMW0101	101	70	130.099	C7H14O2	1-Ethylpropyl acetate	Ester	620-11-1	793	921.697	830.872	703.897	6079.02	4560.1	5725.07	3808.6	4510.26	4159.43	4602.69	4452.24	3428.54	5833.21	7089.66	5658.94	4190.76	4092.44	-	-
KMW0092	98	41	98.037	C5H6O2	2-Furanmethanol	Alcohol	98-00-0	851	1.10717e+06	564665	714101	1.31657e+06	1.22815e+06	1.25167e+06	1.04516e+06	1.0758e+06	1.06048e+06	1.07148e+06	1.06929e+06	1.08594e+06	1.50267e+06	2.03676e+06	1.44139e+06	1.45544e+06	1.31201e+06	C20441	-
KMW0111	57	41	100.089	C6H12O	2-Hexen-1-ol, (E)-	Alcohol	928-95-0	862	18181.1	27971.6	62127.1	107597	100453	93693.3	32142.7	31007.9	31575.3	51435.6	41266.2	55028.3	50794.8	65094.7	52490.6	55892.6	51853.9	-	-
KMW0088	98	83	98.073	C6H10O	2-Hexenal, (E)-	Aldehyde	6728-26-3	854	1.40704e+06	645770	827810	2770421	2692796	2.78926e+06	2148704	2164912	2156808	2168436	2134731	1.9595e+06	2373965	3080254	2154182	2131233	1970011	C08497	-
XMW0201	69	41	98.073	C6H10O	4-Hexen-3-one	Ketone	2497-21-4	855	3364462	2.01971e+06	2.29296e+06	4141921	3897333	4001600	3189424	3327849	3.25864e+06	3262945	3218231	3559430	4478047	6052318	4289285	4373108	3959466	-	-
XMW0671	70	69	98.084	C5H10N2	1,7-Diazabicyclo[2.2.0]heptane	Heterocyclic compound	279-42-5	939	19449.5	34282.5	7389.34	9	9	9	9	9	9	9	9	9	15046.1	19402.2	14609.7	14720.7	14173.6	-	-
KMW0040	45	43	88.052	C4H8O2	Acetoin	Ketone	513-86-0	713	42277.4	57048	23852.1	26260.1	25507.7	25043.6	34916.2	27282.5	31099.4	34186.8	33945.8	35235.2	33671.7	45867.6	36159.8	35821.8	30313.1	C00466	-
XMW0302	42	44	102.032	C4H6O3	Acetic anhydride	Others	108-24-7	722	190883	252244	106334	112453	139458	124267	148615	136317	142466	148268	142177	169473	162370	204032	160125	156469	156721	-	-
D131	54	39	84.058	C5H8O	3-Pentyn-1-ol	Alcohol	10229-10-4	778	43458.6	22711.6	16623.4	213103	202649	220533	160406	155734	158070	189032	178608	132774	219240	261348	201779	191412	183807	-	-
KMW0084	79	52	79.042	C5H5N	Pyridine	Heterocyclic compound	110-86-1	746	371839	225483	345928	16353.5	22197.4	19986.5	15995.9	16631.5	16313.7	18998.8	21025.9	58141.7	99400.9	149183	103022	94155.2	82546.3	C00747	-
XMW0312	91	106	106.078	C8H10	Ethylbenzene	Aromatics	100-41-4	855	11241.7	5892.65	8986.53	135548	122413	137109	238592	198337	218464	230756	179018	179753	124651	145084	117207	105739	106709	C07111	ko01100
NMW0743	56	41	102.068	C5H10O2	Formic acid butyl ester	Ester	592-84-7	724	166589	209680	179717	121395	175389	111818	185454	155460	170457	132302	170947	156362	86589.7	120325	110657	105613	104985	C21713	-
NMW0744	73	72	72.999	C2H3NS	Methane, isothiocyanato-	Others	556-61-6	733	9209.67	16621.9	3048.15	51706.4	48968.2	62544.9	51460.9	34145.8	42803.4	29588.2	25875.5	88096.1	45014.2	73524.3	53748.9	79729	50107.3	C18587	-
XMW1115	69	41	98.073	C6H10O	Isopropenyl ethyl ketone	Ketone	25044-01-3	748	9	9	2858.75	13632.2	11668.5	13468.1	13540.7	12935.2	13237.9	14668.5	13731.3	22181.9	10571.6	16830.1	11444.1	13523.9	11482.4	-	-
WMW0188	55	39	84.058	C5H8O	2-Pentyn-1-ol	Alcohol	6261-22-9	778	254674	131390	99347.6	1.2559e+06	1.17182e+06	1.26288e+06	927301	917956	922628	1.09038e+06	1.04104e+06	768020	1.28703e+06	1.57386e+06	1.16932e+06	1.12175e+06	1.05702e+06	-	-
NMW0754	85	100	100.052	C5H8O2	Acetylacetone	Ketone	123-54-6	783	9428.86	5361.42	3853.17	46738.7	44355.3	50110.1	36784.4	33648	35216.2	41768.3	39474	28930.6	48647.8	58492.8	44478.3	43022.2	40277.2	C15499	-
XMW0878	79	77	94.078	C7H10	1,4-Cyclohexadiene, 1-methyl-	Hydrocarbons	4313-57-9	790	16594.7	8752.81	7569.33	69544.6	64812	70372.8	48558.9	47756	48157.4	59722.7	55960.7	41177.5	68258.6	82913.9	66613.2	62009.9	56842.7	-	-
NMW0771	44	87	87.068	C4H9NO	N,N-Dimethylacetamide	Amine	127-19-5	942	18536.9	25118	7000.78	9	9	9	9	9	9	9	9	3275.86	14884.3	15531	13654.2	13555.5	15060.7	C20339	-
KMW0137	57	85	128.157	C9H20	Nonane	Hydrocarbons	111-84-2	900	28417.4	28320.9	10477.3	13079.9	13991	14774.4	13884	11691.2	12787.6	11004.2	11429.6	12918.8	33626.6	42793.1	36949.4	31930.8	30699.4	-	-
KMW0405	88	41	88.052	C4H8O2	Propanoic Acid, 2-methyl-	Acid	79-31-2	765	2721.4	2680.91	3083.73	517525	563279	659771	395338	309387	352362	484049	440521	1.63334e+06	247911	340288	249228	237672	215930	C02632	ko01100
XMW0436	139	43	154.136	C10H18O	2H-Pyran, 2-ethenyltetrahydro-2,6,6-trimethyl-	Heterocyclic compound	7392-19-0	972	2145.62	2351.21	2063.67	5545.68	6757.98	8033.68	7596.63	5550.96	6573.79	7155.01	7557.43	15045.5	4058	4744.89	3792.44	3451.23	4081.06	-	-
XMW0883	69	41	124.125	C9H16	1,5-Heptadiene, 2,6-dimethyl-	Hydrocarbons	6709-39-3	856	3.47635e+06	1.81062e+06	2.26279e+06	4.07146e+06	3.8513e+06	3.91599e+06	3.29806e+06	3.42977e+06	3.36392e+06	3.21762e+06	3.15521e+06	3.57075e+06	4.63503e+06	6.0302e+06	4.32565e+06	4.3997e+06	3.98619e+06	-	-
KMW0097	114	113	114.014	C5H6OS	2-Methyl-3-furanthiol	Heterocyclic compound	28588-74-1	870	236391	273387	145787	45234.6	49639.3	54871.7	30387.1	25577.7	27982.4	34275.4	35913.6	185845	256149	321936	270463	254401	233373	-	-
KMW0105	70	55	130.099	C7H14O2	1-Butanol, 3-methyl-, acetate	Ester	123-92-2	876	131500	123099	104476	145732	160178	179811	142391	111328	126860	162380	159876	243767	203955	277959	188543	171276	150217	C12296	-
KMW0122	70	41	114.104	C7H14O	Heptanal	Aldehyde	111-71-7	903	56821.4	52066.1	19415.8	27369.1	24694.9	26788.5	27476.8	26696.8	27086.8	30137.1	28168.8	29783.7	75575.2	100223	78602.9	71609.3	66821.1	C14390	-
D176	67	55	138.104	C9H14O	2-Methyl-2,5-divinyltetrahydrofuran	Heterocyclic compound	104188-15-0	914	117939	40499.3	72916.6	319955	251518	276774	172883	191360	182121	181037	201906	240792	198339	252929	183719	198649	238771	-	-
KMW0135	68	39	96.058	C6H8O	2-Cyclohexen-1-one	Ketone	930-68-7	920	9389.7	4979.62	6914.06	236927	299731	332220	352988	279900	316444	411942	357461	870564	1.04544e+06	1.36601e+06	1.01361e+06	813106	984876	C02395	-
KMW0151	117	45	132.079	C6H12O3	Butanoic acid, 3-hydroxy-, ethyl ester	Ester	5405-41-4	943	880.957	1026.91	461.422	39812.8	43240.2	45018.8	31700.9	29839.6	30770.3	39194.2	38597.7	59363.6	13293.6	16461.8	14681.2	12082.4	12196.7	-	-
NMW0784	83	55	128.084	C7H12O2	Ethyl tiglate	Ester	5837-78-5	939	2.99433e+06	5.50909e+06	1.19369e+06	36585.4	39339.7	41615.7	26597.8	24888.6	25743.2	31193.6	25354.2	274627	2.36974e+06	2.95252e+06	2.44126e+06	2.30179e+06	2.13052e+06	C08487	-
KMW0148	93	91	136.125	C10H16	.alpha.-Pinene	Terpenoids	80-56-8	937	276795	171022	172920	7.55526e+06	9.62158e+06	1.09198e+07	1.15274e+07	9.00143e+06	1.02644e+07	1.33724e+07	1.15554e+07	2.97996e+07	3.82955e+07	4.9437e+07	3.66346e+07	2.97049e+07	3.61972e+07	C09880	ko00903,ko01110
XMW0632	93	92	136.125	C10H16	Bicyclo[3.1.1]hept-2-ene, 3,6,6-trimethyl-	Terpenoids	4889-83-2	948	34883.6	21647.6	24661.2	177121	194681	245408	241906	186204	214055	291634	251523	522440	6.47832e+06	8.60723e+06	6.38047e+06	5.2557e+06	6.22507e+06	-	-
WMW0023	93	92	136.125	C10H16	(+)-alpha-Pinene	Terpenoids	7785-70-8	932	299853	191519	175126	8.078e+06	1.03054e+07	1.16597e+07	1.24099e+07	9.68164e+06	1.10457e+07	1.42796e+07	1.24029e+07	3.16468e+07	3.91525e+07	5.06194e+07	3.74898e+07	3.04612e+07	3.69996e+07	C06306	-
XMW1229	80	79	122.11	C9H14	Bicyclo(3.3.1)non-2-ene	Hydrocarbons	6671-66-5	964	82428.9	40941.8	50475.1	1.31249e+07	1.56594e+07	1.70454e+07	1.67216e+07	1.40781e+07	1.53999e+07	18460496	1.72051e+07	3.21755e+07	5.04287e+06	6.94765e+06	5.17578e+06	4.29181e+06	4.81777e+06	-	-
D78	102	46	102.014	C4H6OS	Dihydro-3-(2H)-thiophenone	Heterocyclic compound	1003-04-9	964	1092.9	802.605	850.839	218648	263929	284719	283288	236062	259675	308280	287671	536108	85323.8	114079	82706.6	71203.4	84256.5	-	-
XMW1471	84	42	127.136	C8H17N	1-ButanAmine, N-methyl-N-2-propenyl-	Amine	24209-62-9	856	142915	121724	119213	133687	160578	184334	140768	129944	135356	165806	104623	131447	122052	183537	142924	132690	135459	-	-
XMW1121	57	41	128.12	C8H16O	trans-3,4-Epoxyoctane	Hydrocarbons	28180-72-5	869	9	9	61085	115275	103786	98373	30055	26588	28321.5	53380	41165	50328	46499	56830.4	48379	51287	46570	-	-
XMW0517	97	112	112.035	C6H8S	Thiophene, 3-ethyl-	Heterocyclic compound	1795-01-3	869	208980	181599	187695	184999	228304	261593	197362	184123	190742	231945	150259	199932	207061	307122	247548	236110	232256	-	-
XMW1120	41	39	99.014	C4H5NS	Thiocyanic acid, 2-propenyl ester	Others	764-49-8	905	58931.2	22458.9	37283.2	163014	150466	139855	95524.7	100901	98213	101525	107779	163906	123088	149498	109611	113211	125088	-	-
XMW0656	59	83	130.136	C8H18O	3-Heptanol, 6-methyl-	Alcohol	18720-66-6	915	82290.2	82653.5	22825.3	57089.9	68845.7	72882.8	77127.8	59523.8	68325.8	93853.4	90114.7	96218.6	35340.3	46774.6	35323.7	28917.8	27562.1	-	-
NMW0776	55	84	84.021	C4H4O2	2(5H)-Furanone	Heterocyclic compound	497-23-4	918	548620	567022	146653	191366	200888	208860	219042	191990	205516	240505	265852	452424	150233	187072	151334	138561	126695	C17601	-
XMW0519	91	106	134.11	C10H14	Cyclobutanespiro-2'-bicyclo[1.1.0]butane-4'-spirocyclobutane	Hydrocarbons	76308-11-7	930	113733	70837	68998.6	2.75685e+06	3.53681e+06	4.02246e+06	4.36444e+06	3.39804e+06	3.88124e+06	5.03497e+06	4.34154e+06	1.15321e+07	1.48364e+07	1.90741e+07	1.40893e+07	1.14616e+07	1.40234e+07	-	-
XMW1300	41	69	126.141	C9H18	Cyclopentane, butyl-	Hydrocarbons	2040-95-1	937	21343.7	23010.3	17375.7	358324	433836	475014	558451	448144	503297	587778	530906	1.11885e+06	1.33931e+06	1.71812e+06	1.28663e+06	1.05234e+06	1.23961e+06	-	-
XMW1291	87	59	144.115	C8H16O2	1,3-Dioxolane, 4-methyl-2-(2-methylpropyl)-	Heterocyclic compound	18433-93-7	940	10096.6	17330.6	4030.67	774.106	9	9	9	9	9	9	9	9	7048.91	9167.55	7150.54	6446.45	6278.15	-	-
NMW0787	57	74	116.084	C6H12O2	4-methyl-Pentanoic Acid	Acid	646-07-1	949	16672.3	23680.8	11056.5	940299	1.0655e+06	1.11364e+06	585520	493108	539314	818765	851418	1.52768e+06	294721	375108	289884	255819	244551	C21399	-
WMW0201	93	79	136.125	C10H16	Bicyclo[2.2.1]heptane, 7,7-dimethyl-2-methylene-	Terpenoids	471-84-1	950	34232.5	19573.3	24669.8	176784	235594	267308	242342	186435	214389	291726	277562	521869	6.47125e+06	8.60783e+06	6.42726e+06	5.31587e+06	6.28867e+06	-	-
XMW0890	108	58	126.104	C8H14O	1-Hepten-6-one, 2-methyl-	Ketone	10408-15-8	966	8534.36	4503.43	3358.86	1.34302e+06	1.50062e+06	1.73511e+06	1.69965e+06	1.42608e+06	1.56287e+06	1.8919e+06	1.71437e+06	3.40396e+06	493822	690570	510870	405276	476781	-	-
D357	58	43	145.11	C7H15NO2	2-Propanol, 1-(dimethylamino)-, acetate (ester)	Ester	32188-28-6	869	16166.7	12692.5	13471.3	7445.15	8651.62	9436.56	7859.51	7556.19	7707.85	9188.9	7742.67	13328.3	10018.8	12664.6	8771.22	8462.59	7648.77	-	-
KMW0113	58	71	114.104	C7H14O	2-Heptanone	Ketone	110-43-0	895	2636.71	4218.17	1894.13	7368.9	7743.62	6769.29	10533.6	8730.92	9632.28	9602.14	9192.68	8247.81	29071.2	37001.3	31745.6	28351.4	28661.8	C08380	-
XMW1383	69	41	147.989	C5H9Br	bromo-Cyclopentane	Halogenated hydrocarbons	137-43-9	857	3.55288e+06	2.04451e+06	2.26279e+06	4.24499e+06	4.00271e+06	4.09871e+06	3.29806e+06	3.42977e+06	3.36392e+06	3.37385e+06	3.316e+06	3.66262e+06	4.64017e+06	6.23534e+06	4.53284e+06	4.5014e+06	4.1196e+06	-	-
D371	67	41	128.084	C7H12O2	3-Hexen-1-ol, formate, (Z)-	Ester	33467-73-1	920	9	9	9	9	9	9	9	9	9	9	9	9	8475.25	12032.8	7857.16	6560.31	7542.55	-	-
XMW0901	134	119	134.013	C5H7ClO2	3-Chloro-2,4-pentanedione	Ketone	1694-29-7	931	1067.28	392.604	720.565	6996.58	7217.85	7725.12	8118.74	6643.86	7381.3	9286.31	8272.12	18112.6	39997.2	34756.4	26638.6	22435.4	27424.2	-	-
XMW0291	115	45	115.063	C5H9NO2	N-Acetylisoxazolidine	Heterocyclic compound	115615-36-6	937	2465.89	1883.12	1587.59	57142.5	73427.6	83636.8	92538.9	73012.4	82775.7	104885	88122.9	234768	300043	377042	279311	226702	282865	-	-
NMW0785	55	100	100.052	C5H8O2	Tiglic Acid	Acid	80-59-1	941	1.73291e+06	3.1682e+06	702765	22186.8	20894.7	23103.6	16293	11427.7	13860.4	15004.9	15363.2	110089	1.39653e+06	1.66243e+06	1.36511e+06	1.31639e+06	1.22241e+06	C08279	-
KMW0172	93	121	136.125	C10H16	Camphene	Terpenoids	79-92-5	953	34793	20222.6	24661.2	192183	221507	267797	245171	169576	207374	267981	278423	498296	6.47232e+06	8.5994e+06	6.42978e+06	5.29631e+06	6.28793e+06	C06076	-
XMW0023	93	77	136.125	C10H16	4-methyl-1-(1-methylethyl)-Bicyclo[3.1.0]hex-2-ene	Hydrocarbons	28634-89-1	966	850460	415532	498941	1.18295e+08	1.40123e+08	154317421	1.57896e+08	1.3271e+08	1.45303e+08	1.6564e+08	153641846	2.7383e+08	5.16991e+07	6.88322e+07	5.1582e+07	4.28723e+07	4.98225e+07	C21702	-
KMW0100	55	70	112.089	C7H12O	1-Hepten-3-one	Ketone	2918-13-0	881	65326.2	55651.6	51544.1	75584.9	79343.8	100541	63821.3	53315	58568.1	66427.8	70906.4	128661	87305.6	121301	76654.6	81517.7	60503.6	-	-
KMW0112	91	106	106.078	C8H10	o-Xylene	Aromatics	95-47-6	888	11644.8	8262.3	10284.2	111171	114048	120670	208415	186396	197406	190284	156457	135672	93330.8	124746	99385.4	90434.1	86042.2	C07212	ko01100
KMW0115	104	103	104.063	C8H8	Styrene	Aromatics	100-42-5	893	11798.4	7075.53	10643.3	432864	433159	432945	874764	734907	804835	745818	626738	1.14044e+06	382304	517118	401175	374226	351595	C07083	ko01100
w29	68	43	128.084	C7H12O2	4-Pentenyl Acetate	Ester	1576-85-8	896	104486	128751	25135.6	6608.9	4440.86	5711.34	5544.62	6180.48	5862.55	6074.56	5428.22	6298.83	76739	96488.3	75681.9	78337.9	67769.6	-	-
XMW0884	67	68	110.073	C7H10O	5-Hexenal, 4-methylene-	Hydrocarbons	17844-21-2	897	69894	85581.7	16032.8	3988.42	4004.85	3232.54	3994.28	3686.25	3840.27	3594.77	3798.1	3711.85	51568	63217	54147.4	49890.1	46031.2	-	-
XMW0307	91	106	106.078	C8H10	p-Xylene	Aromatics	106-42-3	865	25734	15768.2	17495.1	202273	209259	217899	380675	331756	356215	344686	288369	223892	174009	234536	179033	164773	164885	C06756	ko01100
XMW1299	71	57	142.172	C10H22	Heptane, 3,3,5-trimethyl-	Hydrocarbons	7154-80-5	908	14703.3	13605.7	8144.31	98721.4	106044	118438	76256.6	58811	67533.8	88926.8	86796.7	269924	80404.2	113846	81055.1	71348	65525	-	-
XMW0885	93	121	136.125	C10H16	Santolina triene	Hydrocarbons	2153-66-4	908	9	9	9	317734	392010	425087	515589	458565	487077	531161	509159	955375	51575.7	70158.7	57013.3	47896.8	49812.8	-	-
WMW0109	71	43	144.115	C8H16O2	Propanoic acid, 2-methyl-, 2-methylpropyl ester	Ester	97-85-8	910	14259	13109.1	7518.02	99008.8	108293	119454	76301.1	60513.7	68407.4	88757.2	88931.3	269316	80205	113521	81700.4	72779.9	66553.6	-	-
KMW0129	81	39	96.058	C6H8O	2,4-Hexadienal, (E,E)-	Aldehyde	142-83-6	910	541297	202768	301942	1287761	1107965	1000241	632208	698777	665492	690526	718988	825403	1074406	1294204	974371	1017778	1139127	C19249	-
NMW0777	120	41	120.007	C4H8S2	DiSulfur compounds, methyl 2-propenyl	Sulfur compounds	2179-58-0	920	1254.9	1245.19	619.483	47510.4	61213.2	69084.6	73392.8	58968.6	66180.7	82880.4	71486.5	184918	226119	290819	213994	170079	208988	C08383	-
XMW1282	99	114	114.068	C6H10O2	2,5-Hexanedione	Ketone	110-13-4	921	57137.4	59480.7	14981.2	83718	102237	106589	121378	85101.9	103240	147130	136328	104894	37680.4	51285	36017.5	32391.1	31160.2	-	-
XMW1200	67	68	128.084	C7H12O2	2-Methylbut-2-en-1-yl acetate	Alcohol	33425-30-8	921	12447.4	16631.5	13803	447624	566797	635674	658870	511685	585277	772315	675798	1.72607e+06	2.1157e+06	2.72753e+06	2.0071e+06	1.62143e+06	1.99537e+06	-	-
XMW0065	81	82	82.053	C4H6N2	Fomepizole	Heterocyclic compound	7554-65-6	921	8798.32	5274.45	5349.79	176120	259291	267698	302051	227626	264838	294321	262456	724356	887839	1.09888e+06	863623	703474	867627	C07837	-
XMW0652	45	42	104.084	C5H12O2	1,4-Pentanediol	Alcohol	626-95-9	923	25829	27507	7698	7063	7113	8237	7436	3606.81	5521.4	10760	9869	14345.3	6825	7819	6871	6033	5479.33	-	-
D80	69	84	144.115	C8H16O2	Acetic acid, 2-ethylbutyl ester	Ester	10031-87-5	925	22061.6	22587.7	6228.35	10732.4	15012.6	13796.4	13569.7	10683.3	12126.5	19015.5	18646.9	16694.6	6651.12	7866.29	5490.04	5470.38	5377.4	-	-
XMW0013	93	91	136.125	C10H16	1,7,7-trimethyl-Tricyclo[2.2.1.0(2,6)]heptane	Terpenoids	508-32-7	925	106952	72290	72351	2.70725e+06	3.32426e+06	3.60011e+06	4.06893e+06	3.5729e+06	3.82091e+06	4.39406e+06	4.21774e+06	8.43474e+06	1.41242e+06	1.84622e+06	1.41751e+06	1.13407e+06	1.28213e+06	C20241	-
XMW1058	68	58	128.084	C7H12O2	Cyclopentanol, acetate	Ester	933-05-1	927	9643.93	7138.31	5189.18	236492	298269	333467	352395	280811	316603	409412	359438	870796	1.04726e+06	1.34145e+06	1.00969e+06	814199	991847	-	-
NMW0779	45	75	106.063	C4H10O3	Ethanol, 2,2'-oxybis-	Alcohol	111-46-6	927	26195.7	27310	8398.34	9416.57	10228	11915.7	10746.2	8337.18	9541.69	13824.4	14655.1	17653.7	8320.75	10676.9	9061.56	7771.55	7453.6	C14689	-
XMW1424	69	40	69.033	C2H3N3	1H-1,2,3-Triazole	Heterocyclic compound	288-36-8	927	20190.2	25362.4	21228.8	254239	270376	295214	346100	245785	295942	378591	393548	426754	242394	303693	238874	205609	231672	-	-
WMW0085	122	66	122.022	C4H10S2	Diethyl diSulfur compounds	Sulfur compounds	110-81-6	927	9	9	9	71046.5	86071.3	87819.7	128834	121950	125392	126549	133689	188883	16628.3	18548.9	20067.3	15153.5	16971.2	-	-
NMW0780	100	55	100.052	C5H8O2	2-Butenoic Acid, 2-methyl-	Acid	13201-46-2	928	1.07857e+06	1.10841e+06	297567	208325	229750	231238	154325	120492	137409	205303	230546	495682	242819	320805	263080	248275	225755	C08279	-
XMW0240	57	71	142.172	C10H22	3-Ethyl-3-methylheptane	Hydrocarbons	17302-01-1	953	16672.3	26406.5	11157.8	943250	1.06636e+06	1.09347e+06	573493	492105	532799	816056	885098	1.52911e+06	269321	399716	292800	221034	242604	-	-
XMW0600	71	70	142.172	C10H22	Octane, 3,3-dimethyl-	Hydrocarbons	4110-44-5	932	4865.7	10819.4	6929.58	14549.1	13825	15377.7	18298.2	15417.2	16857.7	18285.7	18282.3	19186.2	6250.35	8081.19	8062.2	7421.73	7583.87	-	-
NMW0781	42	86	104.047	C4H8O3	Butanoic Acid, 4-hydroxy-	Acid	591-81-1	933	4534.08	6900.03	7228.88	60826.6	69472.1	75244.5	82065.4	67341.9	74703.7	94613.9	95405.3	139558	124133	155191	117860	100769	117525	C00989	ko00650,ko01100,ko01200
XMW0641	71	70	142.172	C10H22	Heptane, 3,3,4-trimethyl-	Hydrocarbons	20278-87-9	937	25419.2	45376.8	9322.51	3086.25	3038.73	9	9	9	9	9	9	6481.21	21058.8	20160.1	16545.8	20010.4	18648.2	-	-
NMW0783	93	92	136.125	C10H16	(1S)-2,6,6-Trimethylbicyclo[3.1.1]hept-2-ene	Terpenoids	7785-26-4	937	299277	187086	175082	8.09413e+06	1.03161e+07	1.1673e+07	1.2416e+07	9.68629e+06	1.10511e+07	1.42821e+07	1.2409e+07	3.15959e+07	3.90793e+07	5.05152e+07	3.74187e+07	3.0398e+07	3.69179e+07	C09880	ko00903,ko01110
WMW0099	67	82	124.125	C9H16	Cyclopentene, 1-butyl-	Hydrocarbons	2423-01-0	938	19757.4	16014.8	12605.1	433097	551192	618817	671687	528774	600231	772068	693479	1.73289e+06	2.13861e+06	2.75714e+06	1.98576e+06	1.623e+06	2.00022e+06	-	-
D447	102	74	144.115	C8H16O2	Pentanoic acid, 2-methyl-, ethyl ester	Ester	39255-32-8	941	9	9	9	87804	103445	107254	56995.4	47813.9	52404.7	79063.4	83811.7	145928	25342.6	33332.6	24374.3	21980.4	18402.3	-	-
XMW0651	107	106	107.073	C7H9N	Pyridine, 2,3-dimethyl-	Heterocyclic compound	583-61-9	943	10928.7	6749.31	9127.83	57794	73278.6	79035.3	73972.9	62634	68303.4	96856.6	80884.6	175353	2.17618e+06	2.90724e+06	2.14989e+06	1.77344e+06	2.09962e+06	-	-
XMW0004	93	41	136.125	C10H16	Bicyclo[3.1.1]heptane, 6,6-dimethyl-2-methylene-, (1S)-	Terpenoids	18172-67-3	943	34905	20389.4	24671.3	176196	215657	235466	223623	184882	204253	290778	249274	522802	6.4726e+06	8.60107e+06	6.31631e+06	5.20965e+06	6.1869e+06	C06307	ko00902,ko01110
XMW0889	91	92	134.11	C10H14	Bicyclo[3.1.0]hex-2-ene, 4-methylene-1-(1-methylethyl)-	Terpenoids	36262-09-6	956	10093.4	8403.47	4802.49	167131	175206	186105	238187	225817	232002	245736	252720	376176	473828	655817	473685	460997	458980	-	-
NMW0789	105	120	120.094	C9H12	Benzene, 1-ethyl-3-methyl-	Aromatics	620-14-4	957	921455	1.29361e+06	1.58688e+06	1.77627e+06	1.64796e+06	1.5666e+06	1.398e+06	1.35294e+06	1.37547e+06	1.23302e+06	1.35104e+06	2.56459e+06	886433	1.02943e+06	878017	863720	886776	C14522	-
D350	41	69	114.068	C6H10O2	2-Pentenoic Acid, 2-methyl-	Acid	3142-72-1	974	43002.3	20785	22385.6	6.34085e+06	7.17035e+06	7.65168e+06	8.01196e+06	6.59622e+06	7.30409e+06	8.41608e+06	8.17858e+06	1.39754e+07	2.71826e+06	3.48885e+06	2.6334e+06	2.20998e+06	2.55484e+06	-	-
KMW0158	77	106	106.042	C7H6O	BenzAldehyde	Aldehyde	100-52-7	960	604125	828655	1.07685e+06	1.1417e+06	1.05004e+06	989308	876767	849350	863058	770182	840842	1.64289e+06	593265	642111	584501	583750	590626	C00193	-
D181	61	43	92.047	C3H8O3	Glycerin	Alcohol	56-81-5	967	191.393	186.513	313.864	25118.7	29693.4	32025	30773.1	24222.2	27497.6	31915.7	32656.2	51277.7	5196.18	6727.63	4973.95	4099.74	3830.35	C00116	ko00040,ko00052,ko00561,ko01100,ko02010
KMW0164	88	101	144.115	C8H16O2	Pentanoic acid, 4-methyl-, ethyl ester	Ester	25415-67-2	968	9	9	9	80832.2	88773.2	98585.9	101135	82270.5	91702.9	108672	118246	257816	121488	158316	127291	122109	115020	-	-
NMW0791	105	120	120.094	C9H12	Benzene, 1-ethyl-2-methyl-	Aromatics	611-14-3	971	17477.8	13130.7	10307.2	3.43632e+06	4.17862e+06	4.48662e+06	4.4441e+06	3.76406e+06	4.10408e+06	4.94309e+06	4.51104e+06	8.87793e+06	1.33779e+06	1.76618e+06	1.32151e+06	1.10142e+06	1.28032e+06	C14572	-
KMW0169	41	69	120.061	C5H12OS	3-Mercapto-3-methylbutanol	Alcohol	34300-94-2	970	43659	19454.5	25735.1	6.30358e+06	7.26876e+06	7.81134e+06	7.29285e+06	6.42469e+06	6.85877e+06	8.13335e+06	7.73648e+06	1.29939e+07	2.72207e+06	3.49132e+06	2.63389e+06	2.21086e+06	2.55482e+06	-	-
KMW0168	69	41	126.104	C8H14O	5-Methyl-(E)-2-hepten-4-one	Ketone	102322-83-8	972	44123.2	25710.5	30424.9	6.75577e+06	8.01522e+06	8.70285e+06	8.55914e+06	7.22103e+06	7.89008e+06	9.42836e+06	8.783e+06	1.64152e+07	2.61838e+06	3.64424e+06	2.70787e+06	2.25694e+06	2.49246e+06	-	-
KMW0178	93	91	136.125	C10H16	Bicyclo[3.1.0]hexane, 4-methylene-1-(1-methylethyl)-	Terpenoids	3387-41-5	972	849493	406168	500664	1.28722e+08	1.52265e+08	1.645e+08	1.61857e+08	1.38066e+08	149961401	1.77088e+08	1.65669e+08	2.926e+08	5.1666e+07	6.8859e+07	5.1582e+07	4.28623e+07	49797460	C16777	-
WMW0226	96	69	96.021	C5H4O2	4H-Pyran-4-one	Heterocyclic compound	108-97-4	972	9	9	9	70250.3	88297.5	97981.6	92578.7	79385.8	85982.3	104957	98037.1	191325	25080.5	37389.2	28513.5	22769.8	25163.6	-	-
XMW0181	122	55	140.12	C9H16O	5-Hepten-2-one, 4,6-dimethyl-	Ketone	31162-48-8	973	5664.02	2673	2596.5	975961	1.18616e+06	1.29262e+06	1.26326e+06	1.06067e+06	1.16197e+06	1.41608e+06	1.31104e+06	2.45547e+06	347564	459147	339063	280827	329210	-	-
D374	55	41	138.141	C10H18	(-)-trans-Pinane	Terpenoids	33626-25-4	972	6233.17	4098.65	5087.7	1.11052e+06	1.3313e+06	1.44285e+06	1.43309e+06	1.20601e+06	1.31955e+06	1.57284e+06	1.46851e+06	2.52708e+06	476725	631921	461176	382378	443349	-	-
KMW0144	74	87	130.099	C7H14O2	Hexanoic acid, methyl ester	Ester	106-70-7	925	324.389	859.856	775.037	306880	382076	397031	477661	347956	412809	586148	542811	342555	99995.1	142232	90742.6	85093.5	75746.6	-	-
XMW0301	105	120	120.094	C9H12	Mesitylene	Aromatics	108-67-8	972	14905.6	11982.1	11169.5	3.4894e+06	4.17862e+06	4.54393e+06	4.40112e+06	3.76406e+06	4.08259e+06	4.92891e+06	4.58029e+06	8.88434e+06	1.3293e+06	1.77195e+06	1.31434e+06	1.09366e+06	1.2724e+06	C14508	-
XMW0910	68	43	110.048	C5H6N2O	1H-Imidazole, 1-acetyl-	Heterocyclic compound	2466-76-4	950	5684.61	4913.33	3734.69	45067.7	53551	58792.2	52827.4	42669.4	47748.4	64803.4	60825.6	125335	731604	981367	717901	598465	705656	C02560	-
KMW0539	83	55	112.052	C6H8O2	2(5H)-Furanone, 5-ethyl-	Heterocyclic compound	2407-43-4	966	168401	140973	114772	241394	251203	241439	216321	227047	221684	249262	231805	249954	157754	182474	188830	179363	164237	-	-
D378	72	113	113.03	C5H7NS	1-Butene, 4-isothiocyanato-	Others	3386-97-8	983	141689	146482	119528	83634.3	92032.8	91742.4	117118	85778.5	101448	129223	141104	114271	48115.1	55924.6	49749.4	46235.1	43826.2	-	-
KMW0182	81	82	138.104	C9H14O	Furan, 2-pentyl-	Heterocyclic compound	3777-69-3	993	849189	700144	669447	91436.1	125416	118738	159154	160593	159874	148184	123661	222214	985510	1.16389e+06	996726	855852	955410	-	-
KMW0188	120	105	120.007	C4H8S2	2-Methyl-1,3-dithiacyclopentane	Heterocyclic compound	5616-51-3	1026	14761.7	10659.8	11348.4	461266	495307	531918	411654	411157	411405	519059	482967	588135	928662	1.20918e+06	969197	857351	1.04342e+06	-	-
WMW0081	107	136	136.089	C9H12O	cis-2-(2-Pentenyl)furan	Heterocyclic compound	70424-13-4	1002	1.50579e+06	1.07156e+06	1.14991e+06	226353	283313	260480	449523	395832	422678	363844	280284	490701	1.55302e+06	1.86628e+06	1.61833e+06	1.42544e+06	1.57858e+06	-	-
XMW1400	99	42	168.072	C6H14FO2P	n-Pentyl methylphosphonofluoridate	Others	13454-59-6	1073	6245.78	10643.5	6371.73	5522.66	6167.34	6334.62	7890.05	7070.57	7480.31	6662.36	6908.83	10770.6	4768.46	5755.77	6888.33	6283.45	7438.74	-	-
XMW0119	69	41	140.12	C9H16O	Cyclopentanone, 2-methyl-3-(1-methylethyl)-	Ketone	54549-81-4	1028	4.66128e+06	3.39733e+06	2.85456e+06	2.16849e+06	2.3662e+06	2.50459e+06	2.49639e+06	2.16244e+06	2.32941e+06	2.95786e+06	3.10043e+06	3.59148e+06	2.46358e+07	2.81874e+07	2.45835e+07	2.25467e+07	2.15664e+07	-	-
NMW0016	82	67	142.099	C8H14O2	Acetic acid, cyclohexyl ester	Ester	622-45-7	1043	1.40167e+06	1.0037e+06	896892	623708	670615	660322	744402	611928	678165	862617	926314	1.08485e+06	7.61082e+06	8.60204e+06	7.52958e+06	6.88086e+06	6.59778e+06	C12297	-
XMW0416	79	136	136.125	C10H16	1,3-Cyclohexadiene, 5-butyl-	Hydrocarbons	30168-57-1	1043	6.8123e+06	4.56645e+06	5.08146e+06	26066.6	20069.1	18981.5	26137.2	28094	27115.6	24296.5	24480.2	43075.2	6.32255e+06	7.50789e+06	6.90727e+06	6.06329e+06	6.48754e+06	-	-
KMW0235	93	41	136.125	C10H16	1,3,6-Octatriene, 3,7-dimethyl-, (Z)-	Terpenoids	3338-55-4	1038	13447048	9.00792e+06	9.95971e+06	9	9	9	9	9	9	9	9	9	1.29355e+07	1.54819e+07	1.41707e+07	1.24105e+07	1.32465e+07	-	-
XMW0149	83	42	98.084	C5H10N2	1H-Pyrazole, 4,5-dihydro-5,5-dimethyl-	Heterocyclic compound	4320-85-8	983	1.67128e+06	1.7474e+06	1.41831e+06	271204	296355	264657	354401	274340	314370	391399	428973	434840	456234	531329	464707	445606	405378	-	-
KMW0183	121	122	122.084	C7H10N2	Pyrazine, 2-ethyl-5-methyl-	Heterocyclic compound	13360-64-0	1005	6846.81	6071.21	7577.22	10935.9	13027.8	12938.6	15001.5	13607.5	14304.5	15127.8	16042.9	24717.5	96562.2	99531	99957.4	85599.2	86794.8	-	-
NMW0010	66	39	132.094	C10H12	Dicyclopentadiene	Hydrocarbons	77-73-6	1003	585126	425662	443505	12340	17026.1	13424.6	19162.8	17057.4	18110.1	23964.4	16993.5	66350.9	577763	686400	613319	499925	553273	C14411	-
XMW0162	100	85	142.063	C7H10O3	3-Penten-2-one, 4-(acetyloxy)-, (Z)-	Ketone	38365-58-1	1005	5602.49	2935.85	3601.05	7075.2	6549.24	5789.35	5220.05	5745.38	5482.71	7005.65	5117.73	8961.53	4991.78	6175.26	5627.49	4789.77	5026.58	-	-
XMW0028	97	96	125.12	C8H15N	Pyridine, 2,3,4,5-tetrahydro-6-propyl-	Heterocyclic compound	1604-01-9	1028	1.28339e+06	926252	802351	577550	628298	645926	640580	555605	598092	764794	829963	885073	7.28087e+06	8.28264e+06	7.17599e+06	6.58639e+06	6.28211e+06	C10138	-
KMW0218	154	81	154.136	C10H18O	Eucalyptol	Terpenoids	470-82-6	1030	9.14215e+06	6.61023e+06	5.62442e+06	3.99108e+06	4.27103e+06	4.45939e+06	4.47606e+06	3.86583e+06	4.17095e+06	5.32904e+06	5.69847e+06	6.15299e+06	5.4092e+07	6.18719e+07	5.39665e+07	4.94698e+07	4.72739e+07	C09844	ko00902,ko01110
KMW0236	99	58	141.061	C7H11NS	2-Isobutylthiazole	Heterocyclic compound	18640-74-9	1043	95822.9	72916.3	59291.6	46097.4	49278.2	50308.8	47941.4	44662.2	46301.8	61617.9	58727.6	69205	560020	637300	550981	512138	486279	-	-
XMW0900	96	81	138.104	C9H14O	3-Cyclohexen-1-one, 3,5,5-trimethyl-	Ketone	471-01-2	1044	4.3876e+06	3.11503e+06	2.6042e+06	1.9665e+06	2.08169e+06	2.22798e+06	2.24619e+06	1.96528e+06	2.10573e+06	2.64494e+06	2.84525e+06	3.048e+06	2.50787e+07	2.85997e+07	2.47053e+07	2.26561e+07	2.15988e+07	-	-
XMW1211	98	87	158.131	C9H18O2	2-Heptanol, acetate	Ester	5921-82-4	1043	280160	205435	181274	130842	137868	146818	132853	130134	131494	175725	184304	192798	1.6548e+06	1.87792e+06	1.63291e+06	1.49279e+06	1.42273e+06	-	-
XMW0417	79	93	136.125	C10H16	Cyclohexene, 4-methyl-1-(1-methylethenyl)-	Hydrocarbons	586-67-4	1073	67139.7	122559	63652.3	60725.5	72251	51391.8	96880.1	84214.3	90547.2	97123.2	92096	89483.2	60533.7	67125.1	63770.9	58182.8	58012.5	-	-
KMW0278	111	126	126.014	C6H6OS	Ethanone, 1-(2-thienyl)-	Heterocyclic compound	88-15-3	1092	109056	216519	111430	22172.7	27783.9	20878.8	29405.8	34768.2	32087	26107.8	33487.9	35366.8	105022	129277	125137	118611	120154	-	-
KMW0321	55	87	142.099	C8H14O2	Cyclohexanecarboxylic acid, methyl ester	Ester	4630-82-4	1010	33681.2	13601.3	19630.9	430158	448435	488743	294769	285043	289906	371303	370804	1.11637e+06	420322	559267	421325	379362	375996	-	-
KMW0198	93	91	136.125	C10H16	.alpha.-Phellandrene 1	Terpenoids	99-83-2	1006	620083	473569	446985	345188	393218	417080	418153	391301	404727	461335	460414	837788	4.60108e+06	4.97181e+06	4.74451e+06	3.98227e+06	4.12193e+06	C11391	-
KMW0220	93	91	136.125	C10H16	3-Carene	Terpenoids	13466-78-9	1009	620083	481530	446985	345229	395225	422958	419135	364559	391847	461114	461545	853134	4.56009e+06	5.24846e+06	4.69146e+06	3.94849e+06	4.0906e+06	-	-
XMW0585	42	84	143.058	C6H9NO3	5-Isoxazolecarboxylic acid, 4,5-dihydro-5-methyl-, methyl ester, (R)-	Heterocyclic compound	64018-42-4	1010	12106.1	6273.81	13648.2	140079	149659	158918	111096	87380.9	99238.5	123740	124052	369918	139029	174180	141054	121965	122586	-	-
KMW0217	68	93	136.125	C10H16	D-Limonene	Terpenoids	5989-27-5	1030	6.68291e+06	4.64078e+06	4.58783e+06	2.64262e+06	3.00893e+06	3.21426e+06	3.4725e+06	2.97358e+06	3.22304e+06	3.96991e+06	3.97534e+06	5.96054e+06	2.30934e+07	2.68794e+07	2.33171e+07	2.07261e+07	2.08105e+07	C06099	ko00902,ko00903,ko01100,ko01110
XMW0446	98	42	129.079	C6H11NO2	2,4-Dimethyl-2-oxazoline-4-methanol	Heterocyclic compound	39986-37-3	1031	294477	213877	183834	131415	138812	146491	148872	129285	139079	178008	188396	203551	1.66858e+06	1.88046e+06	1.64991e+06	1.50901e+06	1.4335e+06	-	-
NMW0031	84	42	141.115	C8H15NO	Hygrine	Heterocyclic compound	496-49-1	1092	27910	42900.1	22670.6	26373.8	21872.2	28534.4	27019.4	19849	23434.2	24973	30738.2	27170.4	32663.8	39997.7	39024.7	34988.2	36424.5	C06179	ko00960,ko01100,ko01110
XMW0276	83	55	112.089	C7H12O	4-Hexen-3-one, 5-methyl-	Ketone	13905-10-7	1080	8781.06	4964.61	5299.88	1096.03	673.211	709.69	1289.18	675.401	982.291	1112.13	9	938.61	3578.18	4380.38	3636.45	3351	2694.87	-	-
KMW0176	108	111	126.104	C8H14O	5-Hepten-2-one, 6-methyl-	Ketone	110-93-0	986	1.13249e+07	1.1864e+07	9.55822e+06	1.82046e+06	2.09609e+06	2.00276e+06	2.38386e+06	1.96055e+06	2.1722e+06	2.59517e+06	2.82837e+06	3.23242e+06	3.14168e+06	3.62539e+06	3.1801e+06	3.04176e+06	2.79574e+06	C07287	-
XMW0100	71	57	156.188	C11H24	Octane, 5-ethyl-2-methyl-	Hydrocarbons	62016-18-6	986	2.59055e+06	2.68858e+06	2.18033e+06	429121	476085	454721	547425	449155	498290	578438	690190	742174	714607	830532	730603	688856	630387	-	-
XMW0121	111	41	168.188	C12H24	1-Nonene, 4,6,8-trimethyl-	Hydrocarbons	54410-98-9	1012	3172.57	919.449	4575.75	129729	130343	118382	278927	261324	270126	209183	163811	167560	131843	158594	143446	125805	126122	-	-
XMW0310	85	41	116.084	C6H12O2	2H-Pyran-2-methanol, tetrahydro-	Heterocyclic compound	100-72-1	992	34114.4	36156.8	43963.6	8893.73	4473.46	10877.4	17384.1	20075.3	18729.7	15482.4	16360.1	15030.9	9394.58	12814.8	14240.3	13311.3	13738.1	-	-
WMW0126	67	95	124.125	C9H16	1,3-Hexadiene, 3-ethyl-2-methyl-	Hydrocarbons	61142-36-7	1031	5.1055e+06	3.76467e+06	3.67831e+06	2.17943e+06	2.47171e+06	2.62511e+06	2.83552e+06	2.42664e+06	2.63108e+06	3.22109e+06	3.26525e+06	4.8664e+06	1.83179e+07	2.10237e+07	1.81656e+07	1.63117e+07	1.63052e+07	-	-
KMW0241	121	122	122.084	C7H10N2	Pyrazine, 2-ethyl-3-methyl-	Heterocyclic compound	15707-23-0	1004	869691	609924	640186	2.66107e+06	3.75165e+06	3.80649e+06	3.97432e+06	3.40452e+06	3.68942e+06	4.38647e+06	3.62462e+06	6.03953e+06	5.49737e+06	6.57053e+06	5.72294e+06	4.67465e+06	4.97717e+06	-	-
KMW0244	121	136	136.1	C8H12N2	Pyrazine, 2-methyl-5-(1-methylethyl)-	Heterocyclic compound	13925-05-8	1059	259573	160780	186030	3.14227e+06	3.66757e+06	3.90616e+06	3.56451e+06	3.08734e+06	3.32592e+06	4.19467e+06	3.60015e+06	5.21448e+06	2.46252e+06	2.93622e+06	2.83765e+06	2.45567e+06	2.89807e+06	-	-
KMW0261	107	108	108.058	C7H8O	p-Cresol	Phenol	106-44-5	1077	9	9	9	9	9	9	9	9	9	9	9	9	182107	262793	251182	286390	247713	C01468	ko01100
XMW1218	58	43	172.146	C10H20O2	2-Nonanone, 3-(hydroxymethyl)-	Ketone	67801-33-6	1093	58812.7	52317	49344.2	89780.6	95769.6	100188	106622	92735.2	99678.8	112391	109535	117852	98005.8	113009	107037	92479	94587.8	-	-
D373	79	77	112.089	C7H12O	2,4-Heptadien-1-ol, (E,E)-	Alcohol	33467-79-7	1004	79734.6	112825	74349.8	27971.2	31476.7	33370.1	37092.9	19907.1	28500	38220.1	37345	60095.5	267521	318626	288797	242537	247980	-	-
XMW0522	92	121	121.089	C8H11N	Pyridine, 3-propyl-	Heterocyclic compound	4673-31-8	986	5.68851e+06	3788193	4.20594e+06	89345.7	105312	107855	143774	125820	134797	159101	136198	601247	5.87088e+06	7.08008e+06	6.29099e+06	5.43001e+06	5.88671e+06	-	-
KMW0223	121	93	136.125	C10H16	1,3-Cyclohexadiene, 1-methyl-4-(1-methylethyl)-	Terpenoids	99-86-5	1012	892226	570674	656065	2.70006e+06	3.79852e+06	3.8533e+06	4.0177e+06	3.44035e+06	3.72903e+06	4.44387e+06	3.68296e+06	6.09588e+06	5.54674e+06	6.59766e+06	5.7509e+06	4.69821e+06	4.86072e+06	C09898	-
NMW0012	105	120	120.094	C9H12	Benzene, 1,2,3-trimethyl-	Aromatics	526-73-8	1013	197831	171209	152470	483887	674548	677347	716336	611040	663688	782981	657301	1.07253e+06	960866	1.14886e+06	1.06316e+06	823628	924689	C14518	-
XMW0485	76	91	125.936	C2H3ClS2	Carbonochloridodithioic acid, methyl ester	Others	16696-91-6	1033	37020.5	26520.2	28641.5	22259	24026.3	31683.4	28356.9	27584.7	27970.8	32920	32500	56709.4	146333	198324	142268	130293	151671	-	-
NMW0033	95	67	95.037	C5H5NO	2(1H)-Pyridinone	Heterocyclic compound	142-08-5	1094	50261.3	79256.4	43768.9	19325.1	23553.5	25164.9	30654.4	25973.3	28313.8	27013.1	23632.6	38001.4	60512.8	75845.9	69050.5	62477.2	66524.7	C02502	-
XMW0598	118	117	118.078	C9H10	.alpha.-Methylstyrene	Aromatics	98-83-9	986	1449.72	1330.95	971.53	13299.4	14558.1	13690.1	29503.9	25886.7	27695.3	21321.9	15212.3	18343.2	11533	14207.4	10782.9	10334.1	9298.26	C14395	-
KMW0184	127	71	127.046	C6H9NS	Thiazole, 2,4,5-trimethyl-	Heterocyclic compound	13623-11-5	995	7347.84	6247.34	7457.45	9	9	9	9	9	9	9	9	9	6800.26	8141.52	7982.22	5644.82	6651.57	-	-
D335	94	41	136.1	C8H12N2	Pyrazine, (2-methylpropyl)-	Heterocyclic compound	29460-92-2	1074	179738	398844	203385	179352	189929	187625	298356	271240	284798	252173	250987	271440	191898	228028	228260	214788	215640	-	-
XMW1209	71	70	158.131	C9H18O2	Propanoic acid, 2-methyl-, 2-methylbutyl ester	Ester	2445-69-4	1016	59306	58552.7	35379.6	970127	1.08336e+06	1.14601e+06	648341	568769	608555	850189	892356	1.70595e+06	402417	536947	415483	362376	341496	-	-
XMW0774	59	55	158.131	C9H18O2	3-Hexene, 1-(1-methoxyethoxy)-, (Z)-	Hydrocarbons	54340-96-4	1012	434.141	133.591	419.281	5641.74	5147.16	6053.81	6260.56	5937.67	6099.12	7054.99	6603.46	12775.1	4197.19	5473.99	4566.69	4777.37	3635.22	-	-
XMW0917	83	55	140.12	C9H16O	3-Nonen-5-one	Ketone	82456-34-6	1052	14251.6	8536.98	11933.4	19670.6	17446.4	18046.3	12432.7	12830.3	12631.5	17997	16449.1	19550.2	19777.4	19685.2	17268.6	18542.9	15222.7	-	-
XMW1193	101	75	132.115	C7H16O2	1,2-Hexanediol, 2-methyl-	Alcohol	56255-50-6	1051	8847.79	5905.2	5961.34	2438.09	2341.32	2637.7	1828.78	1898.86	1863.82	2089.53	1991.66	4996.09	8671.62	8892.03	9834.58	9166.64	9699.06	-	-
D197	67	109	152.12	C10H16O	3-Oxatricyclo[4.1.1.0(2,4)]octane, 2,7,7-trimethyl-	Terpenoids	1686-14-2	1095	216791	249174	176649	102003	138281	139330	152514	125935	139224	161050	136957	214865	287845	353932	339369	295533	307226	C02759	ko00903
XMW0658	41	73	128.084	C7H12O2	2-Heptenoic Acid	Acid	18999-28-5	1081	10817.2	5011.12	4322.33	9	9	9	9	9	9	9	9	9	30644.2	37517.7	27851.9	25249.3	22788.1	-	-
XMW1332	71	43	142.099	C8H14O2	2,2'-Bifuran, octahydro-	Heterocyclic compound	1592-33-2	1079	87844.8	66422.4	62100.7	141781	157034	173104	1.07537e+06	1.01934e+06	1.04736e+06	559461	601559	921584	2.21359e+06	2.76279e+06	2.25912e+06	1.71388e+06	1.53816e+06	-	-
KMW0160	106	61	106.045	C4H10OS	1-Propanol, 3-(methylthio)-	Alcohol	505-10-2	981	6683.79	2609.55	7238.58	42119.5	53486.7	59085.1	53146.1	46908	50027	53662.4	59700.7	91581	73487.8	101472	73870.8	69347.8	71461.5	-	-
WMW0040	93	41	136.125	C10H16	trans-.beta.-Ocimene	Terpenoids	3779-61-1	1049	1.9073e+07	1.28093e+07	1.42673e+07	53743	41854.7	39465.1	50343.7	58947.4	54645.6	41251.3	40860.6	81170.5	1.77375e+07	2.10831e+07	1.94781e+07	1.70865e+07	1.8213e+07	C09873	-
KMW0250	59	41	156.151	C10H20O	7-Octen-2-ol, 2,6-dimethyl-	Terpenoids	18479-58-8	1064	3602.78	4211.32	3637.28	6684.38	7592.8	8933.66	40212	38754.8	39483.4	22330.7	23162.2	38437.2	99792.7	114751	88345.4	67328.7	61359.8	-	-
XMW0659	91	92	134.11	C10H14	Benzene, n-butyl-	Aromatics	104-51-8	1054	395536	269693	287139	4.53555e+06	5.32353e+06	5.61125e+06	5.12534e+06	4.46313e+06	4.79423e+06	6.00429e+06	5.19817e+06	7.4201e+06	3.60087e+06	4.23036e+06	4.0908e+06	3.53454e+06	4.13636e+06	C18150	-
NMW0793	103	85	118.063	C5H10O3	Butanoic Acid, 3-hydroxy-3-methyl-	Acid	625-08-1	980	8455.15	4225.19	6602.2	1.27968e+06	1.51807e+06	1.65494e+06	1.62763e+06	1.37244e+06	1.50004e+06	1.80147e+06	1.67255e+06	3.18612e+06	602822	782575	579188	485881	573890	C20827	ko00280,ko01100
KMW0175	94	66	94.042	C6H6O	Phenol	Phenol	108-95-2	980	288790	233207	300509	934661	960964	876204	848699	803744	826221	873284	9	9	317317	411800	527656	509880	437913	C00146	ko00350,ko01100
XMW1204	61	134	134.04	C5H10O2S	Ethyl (methylthio)acetate	Ester	4455-13-4	989	23622.7	16941.9	19059.8	2563.41	4206.16	4479.64	8337.89	4845.13	6591.51	9	9	9	21029	26929	27592.4	22056.3	23637.4	-	-
XMW0228	83	70	126.104	C8H14O	Cyclohexanol, 1-ethenyl-	Alcohol	1940-19-8	1020	47547.4	35609.4	29850.6	26794.9	26750.5	27208.4	24244.9	18930.2	21587.6	29838.6	30206.6	48707.2	25608.9	33400.9	29314.5	27730	26095.4	-	-
XMW1224	44	45	88.027	C2H4N2O2	Ethanediamide	Amine	471-46-5	1039	185050	131585	116687	85187.9	89502	92062.4	94366.8	85539.3	89953	112158	118787	131797	946356	1.04751e+06	912841	811894	804130	-	-
WMW0127	55	81	128.12	C8H16O	3-Octen-1-ol, (Z)-	Alcohol	20125-84-2	1055	14080.7	14181.6	12240.7	160373	179458	182602	144894	142351	143622	184965	148226	194566	107935	125588	117824	104136	121111	-	-
WMW0087	71	43	158.131	C9H18O2	Butanoic Acid, 3-methylbutyl ester	Ester	106-27-4	1056	87452.6	69225	56061.5	125139	154619	163891	1.07355e+06	1.01101e+06	1.04228e+06	556100	583237	946641	2.21301e+06	2.76012e+06	2.25892e+06	1.71784e+06	1.54001e+06	-	-
WMW0227	146	148	145.969	C6H4Cl2	Benzene, 1,4-dichloro-	Aromatics	106-46-7	1021	8925	3133.84	9281	492622	494201	464119	1.00266e+06	942301	972480	758345	584946	593494	471040	550559	492498	449788	441254	C07092	ko01100
KMW0199	41	93	136.125	C10H16	.beta.-Myrcene	Terpenoids	123-35-3	991	1.14552e+07	7.88097e+06	8.68569e+06	174451	205978	197060	172280	163859	168070	232883	318180	1.14049e+06	1.2043e+07	1.41327e+07	1.25089e+07	1.08633e+07	1.17948e+07	C06074	ko00902,ko01110
WMW0047	124	95	124.089	C8H12O	5-Ethylcyclopent-1-enecarboxAldehyde	Aldehyde	36431-60-4	1040	29828.6	21593.8	18704	23048	24935.2	24497.8	27422.1	23723.2	25572.6	28135.1	28553.5	32644.7	165963	190199	168610	157737	149855	-	-
KMW0252	93	41	136.125	C10H16	1,3,7-Octatriene, 3,7-dimethyl-	Terpenoids	502-99-8	1048	1.8938e+07	1.27906e+07	1.41579e+07	53702.9	37545	31134	48010.5	54314.3	51162.4	38481.1	37646.2	76105.6	1.76726e+07	2.10028e+07	1.93549e+07	1.70455e+07	1.81494e+07	-	-
XMW1308	69	55	226.118	C10H17F3O2	1-Octyl trifluoroacetate	Ester	2561-21-9	1059	8899.13	9355.22	6589.28	62567	71369	69946	48548	44190.6	46369.3	55376	51996.9	74020.3	21636.2	25824	20795.2	20802.9	20422.3	-	-
D210	77	123	123.032	C6H5NO2	Benzene, nitro-	Aromatics	98-95-3	1080	500901	381328	374797	316327	435208	427185	456734	394626	425680	486997	422712	657860	795484	935965	863760	730326	801525	C06813	-
XMW0091	67	137	152.12	C10H16O	3-Isopropylidene-5-methyl-hex-4-en-2-one	Ketone	64149-32-2	1099	1.86938e+07	1.82731e+07	1.91051e+07	470841	471751	426213	480329	482283	481306	456173	468281	309889	1.67628e+07	1.81664e+07	1.67164e+07	1.5176e+07	1.46174e+07	-	-
WMW0105	41	69	152.157	C11H20	1,7-Nonadiene, 4,8-dimethyl-	Hydrocarbons	62108-28-5	1026	1.54905e+06	1.01942e+06	928732	755535	842050	874990	865253	687216	776235	961283	1.00031e+06	1.27263e+06	7.25182e+06	8.15351e+06	7.07342e+06	6.49653e+06	6.31479e+06	-	-
XMW0488	70	43	113.084	C6H11NO	2-Acetylpyrrolidine	Heterocyclic compound	60026-20-2	1042	404873	285132	245104	226759	247985	251753	270418	230183	250301	304188	321710	351353	2.33279e+06	2.69456e+06	2.3476e+06	2.15643e+06	2.04649e+06	-	-
XMW0127	119	91	134.11	C10H14	o-Cymene	Terpenoids	527-84-4	1022	190736	141604	146904	4.88984e+06	5.23945e+06	5.67463e+06	4.57845e+06	4.20447e+06	4.39146e+06	5.59256e+06	5.31011e+06	6.07987e+06	9.77081e+06	1.17091e+07	1.0269e+07	8.98497e+06	1.05118e+07	-	-
KMW0243	41	55	126.104	C8H14O	(E)-2-Octenal	Aldehyde	2548-87-0	1060	26275.4	21697.2	17908.4	333408	390704	403918	356042	315508	335775	418273	360104	510712	264699	308184	298983	256169	299721	C21138	ko01100,ko01110
D206	55	112	112.052	C6H8O2	1,2-Cyclohexanedione	Ketone	765-87-7	1062	56431.6	36685.6	51624.1	149214	158821	160826	149641	143969	146805	158738	172583	245636	83739	96263.6	86693.2	80795.5	71657.3	C06105	-
KMW0254	83	55	152.12	C10H16O	1,5-Heptadien-4-one, 3,3,6-trimethyl-	Terpenoids	546-49-6	1062	183249	139032	181274	265678	289870	275843	258599	203719	231159	273150	272436	301389	182378	194777	195449	216956	201037	-	-
NMW0029	91	90	136.052	C8H8O2	Formic acid, phenylmethyl ester	Ester	104-57-4	1079	38520.2	52424.3	28001.3	9	9	9	9	9	9	9	9	9	21298.2	27516.8	27036.3	19731.1	29519.5	C05613	-
XMW0412	123	138	138.068	C8H10O2	3-Acetyl-2,5-dimethyl furan	Heterocyclic compound	10599-70-9	1099	683063	673542	690806	65520.1	63240.9	61147.2	59230.7	58959	59094.9	58774.1	56916.2	57044	608392	670650	616653	556526	537563	-	-
KMW0231	128	57	128.047	C6H8O3	Furaneol	Heterocyclic compound	3658-77-3	1070	1.68963e+06	1.18947e+06	1.60556e+06	1.98056e+06	1.97306e+06	1.81747e+06	1.58045e+06	1.56024e+06	1.57035e+06	1.66553e+06	1.69457e+06	1.51218e+06	1.60956e+06	1.76086e+06	1.83085e+06	1.67878e+06	1.572e+06	C20717	-
XMW1290	98	97	126.079	C6H10N2O	3-n-Propyl-2-pyrazolin-5-one	Heterocyclic compound	29211-70-9	1071	4173.52	3506.33	2601.81	6763.88	7921.17	8163.99	48653.6	41138.2	44895.9	26952.2	28913.2	39645	94713.4	113471	89350.9	73763.9	67547	-	-
w43	42	55	114.068	C6H10O2	2-Oxepanone	Ester	502-44-3	1065	4830.42	3946.37	3401.98	15493.1	12715.5	17789.4	38279.2	28551	33415.1	17468.2	21003.1	44280.3	54804.7	60213.4	55298.3	39149.5	43980.2	C01880	-
XMW0405	127	126	127.1	C7H13NO	4-Piperidinone, 1,3-dimethyl-	Heterocyclic compound	4629-80-5	1065	146133	102975	138851	149461	165498	134615	120170	121230	120700	129085	143104	117020	121543	122827	131407	119320	112763	-	-
KMW0255	138	137	138.079	C7H10N2O	3-Methoxy-2,5-dimethylpyrazine	Heterocyclic compound	19846-22-1	1057	4041.02	3355.23	3569.54	29150.2	33199.9	35917	33011.5	29457.3	31234.4	38428.2	33444.7	46705.4	21914.4	27831.4	26845.7	20097	25873.6	-	-
NMW0025	94	43	136.052	C8H8O2	Acetic acid, phenyl ester	Ester	122-79-2	1067	23608.5	20995.9	18175.7	38587.2	39883.5	46299.2	252104	242975	247539	127448	133464	256639	791267	798241	603235	473445	430690	C00548	-
NMW0026	120	61	120.007	C4H8S2	1,4-Dithiane	Amine	505-29-3	1068	10944.9	13656	12438.3	13131.1	13685.9	14832.9	37496.1	37616.5	37556.3	25111.1	25532.9	31825.2	97781.6	79790.7	59621.9	55578.3	47970.3	C01871	-
XMW0729	69	79	150.141	C11H18	Cyclohexane, 2-ethenyl-1,1-dimethyl-3-methylene-	Hydrocarbons	95452-08-7	1071	34437.3	30187.5	29165.8	105505	113207	123348	417639	391888	404764	242145	213583	460810	800392	969886	785002	601551	540622	-	-
XMW0039	69	82	126.104	C8H14O	Cycloheptanone, 3-methyl-	Ketone	933-17-5	1072	33930.7	27979.8	29165.8	105626	110199	119555	417639	381329	399484	242145	251183	460810	785333	979608	791251	587050	544945	-	-
XMW1305	88	43	158.131	C9H18O2	Ethyl 5-methylhexanoate	Ester	10236-10-9	1068	492	239.675	281.672	22574.7	26282.4	23723.5	22310.6	20691.9	21501.2	23892.4	26364.3	70592.3	15502.3	16574	13567.2	12159.6	10222.6	-	-
D253	136	108	136.064	C7H8N2O	2-Acetyl-3-methylpyrazine	Heterocyclic compound	23787-80-6	1082	1.89392e+06	1.43586e+06	1.409e+06	1.23465e+06	1.65791e+06	1.68695e+06	1.78178e+06	1.50781e+06	1.64479e+06	1.87315e+06	1.60898e+06	2.57443e+06	3.19999e+06	3.72811e+06	3.48308e+06	2.91435e+06	3.18528e+06	-	-
KMW0264	135	136	136.1	C8H12N2	Pyrazine, 3-ethyl-2,5-dimethyl-	Heterocyclic compound	13360-65-1	1081	47655.7	39263.6	39650.7	31837.3	41016.7	43193.5	45002.4	40997.2	42999.8	49955.2	46358.4	67210	79356.9	92775.9	87214.1	71193.4	79411.7	-	-
XMW0486	82	56	140.12	C9H16O	Cyclohexanone, 2,2,6-trimethyl-	Ketone	2408-37-9	1036	1.41593e+06	1.01995e+06	910981	642540	684166	754092	757194	683630	720412	906294	925115	1.086e+06	7.60148e+06	8.64559e+06	7.50322e+06	6.87567e+06	6.5959e+06	-	-
KMW0267	105	77	136.052	C8H8O2	Benzoic acid, methyl ester	Ester	93-58-3	1094	466390	346538	341510	293887	395817	401568	438131	364930	401530	449732	393830	621863	772211	902867	835981	704159	772530	C20645	-
XMW0037	119	134	134.11	C10H14	Benzene, 1-ethyl-3,5-dimethyl-	Aromatics	934-74-7	1059	150345	110760	114308	1.06717e+06	1.17979e+06	1.20671e+06	1.13141e+06	1.01073e+06	1.07107e+06	1.2369e+06	1.11795e+06	1.4155e+06	976356	982491	859947	757336	852562	-	-
XMW0578	71	43	128.12	C8H16O	Furan, 2-butyltetrahydro-	Heterocyclic compound	1004-29-1	1004	87981.3	48666.9	28547.7	962588	1.02802e+06	1.12061e+06	712460	613850	663155	860873	858306	2.67552e+06	955726	1.2716e+06	986801	879561	871360	-	-
XMW0123	97	54	97.016	C4H3NO2	1H-Pyrrole-2,5-dione	Heterocyclic compound	541-59-3	1033	1.28341e+06	926075	805701	577465	627667	645833	640580	555605	598092	760416	829963	835343	7.28068e+06	8.27563e+06	7.17583e+06	6.58704e+06	6.27954e+06	C07272	-
KMW0161	128	57	128.12	C8H16O	3-Octanone	Ketone	106-68-3	986	9387.76	10076.9	7183.96	12086.8	12539.6	11944.5	13419.8	10217.2	11818.5	15697.6	16752.6	13926.4	4276.16	5230.49	4881.63	4042.57	4119.58	C17145	-
XMW0226	58	85	142.136	C9H18O	2-Heptanone, 4,6-dimethyl-	Ketone	19549-80-5	1045	110270	76389.7	83166.3	1680.98	1681.67	1831.5	1208.67	935.451	1072.06	1702.18	1261.26	2293.08	102631	124930	114267	97323.7	105764	-	-
KMW0150	105	120	120.094	C9H12	Benzene, 1,2,4-trimethyl-	Aromatics	95-63-6	990	1.01541e+06	690713	746958	85349.3	114695	104502	175732	152640	164186	143755	103485	205352	1.03258e+06	1.24056e+06	1.11324e+06	956710	1.04524e+06	C14533	-
XMW0289	109	124	124.052	C7H8O2	2-Acetyl-5-methylfuran	Heterocyclic compound	1193-79-9	1039	1.06743e+06	859305	699420	637489	675044	685167	692113	614768	653440	757352	803352	895439	6.32246e+06	7.20258e+06	6.2929e+06	5.79628e+06	5.51504e+06	-	-
XMW0678	121	105	136.125	C10H16	1,3-Cyclohexadiene, 1,5,5,6-tetramethyl-	Terpenoids	514-94-3	976	50563	26791	30923.3	8.60377e+06	1.06056e+07	1.13844e+07	1.11417e+07	9.30075e+06	1.02212e+07	1.24029e+07	1.14449e+07	2.30769e+07	3.31847e+06	4.56013e+06	3.23024e+06	2.82327e+06	3.13543e+06	-	-
XMW0642	71	95	128.12	C8H16O	Cyclohexanol, 3,5-dimethyl-	Alcohol	5441-52-1	1030	6.65083e+06	4.87193e+06	4.14428e+06	2.93271e+06	3.14975e+06	3.29424e+06	3.3177e+06	2.87722e+06	3.09746e+06	3.93014e+06	4.25782e+06	4.5748e+06	3.58158e+07	4.05793e+07	3.52151e+07	3.24975e+07	3.09023e+07	-	-
KMW0170	55	70	126.104	C8H14O	1-Octen-3-one	Ketone	4312-99-6	976	9	9	9	199978	108413	133781	167743	94292.9	131018	184316	192408	343647	247309	319154	239377	200038	233945	-	-
XMW0051	107	51	107.037	C6H5NO	4-Pyridinecarboxaldehyde	Heterocyclic compound	872-85-5	976	21275.3	11221.2	12510.7	3.64346e+06	4.37515e+06	4.53724e+06	4.77643e+06	4.07746e+06	4.42694e+06	5.2007e+06	4.91145e+06	9.6862e+06	1.4203e+06	1.89605e+06	1.40321e+06	1.16488e+06	1.36109e+06	-	-
XMW1192	69	41	148.029	C6H9ClO2	2-Propenoic acid, 2-methyl-, 2-chloroethyl ester	Ester	1888-94-4	977	59130.4	37704.9	35925.6	1.06386e+06	942917	1.18987e+06	1.11444e+06	910432	1.01243e+06	1.32836e+06	1.21426e+06	2.39588e+06	2.34056e+06	2.84935e+06	2.13705e+06	1.7559e+06	2.23345e+06	-	-
w09	69	41	138.141	C10H18	2,6-Octadiene, 2,6-dimethyl-	Hydrocarbons	2792-39-4	978	60887.1	37743.4	35925.6	885904	1.29161e+06	1.19205e+06	1.53534e+06	1.04361e+06	1.28948e+06	1.7982e+06	1.39144e+06	2.40395e+06	2.37251e+06	2.88321e+06	2.158e+06	1.78537e+06	2.26131e+06	-	-
NMW0792	104	77	104.037	C6H4N2	4-Pyridinecarbonitrile	Heterocyclic compound	100-48-1	978	3191.5	1539.08	1657.09	493563	587447	645222	629578	530218	579898	697641	650343	1.25138e+06	193908	255799	193799	163862	184985	C02234	-
KMW0202	59	55	130.136	C8H18O	3-Octanol	Alcohol	589-98-0	994	18958.2	14176.4	15444	6402.98	7860.74	7527.63	6201.07	5260.31	5730.69	7968.05	8132.24	13524.9	12409.6	15819.5	12935.8	9171.26	11399.9	C17144	-
KMW0193	93	41	136.125	C10H16	.beta.-Pinene	Terpenoids	127-91-3	981	315171	171571	169636	7.26893e+06	6.66944e+06	7.45954e+06	7.06141e+06	5.89862e+06	6.48002e+06	8.48658e+06	1.03965e+07	1.87386e+07	1.16668e+07	1.56411e+07	1.17692e+07	1.02776e+07	1.11908e+07	C09882	-
KMW0173	57	72	128.12	C8H16O	1-Octen-3-ol	Alcohol	3391-86-4	982	10813.3	11026.7	12910.2	1.14556e+06	1.13447e+06	1.13356e+06	1.28951e+06	1.13666e+06	1.21308e+06	1.30878e+06	1.43337e+06	1.24796e+06	135602	186659	169827	170025	165638	C14272	-
XMW0299	71	43	144.115	C8H16O2	Butanoic acid, butyl ester	Ester	109-21-7	995	212414	236915	210108	17443	20569	12946.4	33082	45945.8	39513.9	25541.7	43999.6	31466	79102.4	91993.1	74774.4	61529.3	76635.7	-	-
XMW0306	74	87	144.115	C8H16O2	Heptanoic acid, methyl ester	Ester	106-73-0	1023	9	9	9	15252.5	14922.4	14758.5	10029	9104.63	9566.81	12981	12579.1	19880.8	23956.9	31383.3	25748.4	23224.7	27429	-	-
WMW0086	136	94	136.038	C5H12S2	DiSulfur compounds, ethyl 1-methylethyl	Sulfur compounds	53966-36-2	985	2.11278e+06	1.40337e+06	1.56037e+06	25253.1	28087.1	30290.3	38800.6	33202.5	36001.5	46321	38306.2	202298	2.13103e+06	2.54261e+06	2.33995e+06	2.00628e+06	2.10531e+06	-	-
XMW0202	69	41	138.141	C10H18	cis-2,6-Dimethyl-2,6-octadiene	Hydrocarbons	2492-22-0	985	4.66956e+06	4.85062e+06	3.94571e+06	699155	752107	716983	904439	718881	811660	996873	1.10667e+06	1.21738e+06	1.30639e+06	1.49461e+06	1.32362e+06	1.24671e+06	1.16686e+06	-	-
XMW1454	111	126	126.032	C6H6O3	Isomaltol	Heterocyclic compound	3420-59-5	989	3.75953e+06	4.00262e+06	3.24392e+06	608062	672678	669867	804955	642648	723802	890841	929546	1.10469e+06	1.06168e+06	1.22272e+06	1.08967e+06	1.02912e+06	953963	-	-
w06	57	56	170.203	C12H26	Heptane, 2,2,4,6,6-pentamethyl-	Hydrocarbons	13475-82-6	990	64520.8	53996.3	55316.9	15546.5	13019	6343.05	14056.9	11158.1	12607.5	13935.1	10169.2	13796.1	40432.3	52383	45204.2	39363.2	43260.6	-	-
XMW0902	69	41	138.141	C10H18	2,6-Dimethyl-2-trans-6-octadiene	Terpenoids	2609-23-6	993	1.83869e+07	1.26236e+07	1.39969e+07	249907	287463	334833	457516	411830	434673	533002	477341	1.96779e+06	1.91229e+07	2.28118e+07	1.98818e+07	1.74122e+07	1.9041e+07	-	-
XMW0434	67	82	142.099	C8H14O2	4-Hexen-1-ol, acetate	Alcohol	72237-36-6	1020	4.66158e+06	3.68444e+06	3.51821e+06	2.1162e+06	2.39729e+06	2.60635e+06	2.73534e+06	2.33411e+06	2.53472e+06	3.21527e+06	3.25078e+06	4.73018e+06	1.89354e+07	2.18014e+07	1.88423e+07	1.69391e+07	1.68696e+07	-	-
KMW0181	109	79	152.12	C10H16O	2,3-Dehydro-1,8-cineole	Terpenoids	92760-25-3	992	282195	315757	205316	40557.8	46061.5	46194.1	53546.9	52645.4	53096.2	48605.1	58178.1	53920.3	199626	237910	230372	203435	226670	-	-
WMW0058	95	41	128.12	C8H16O	5-Hepten-2-ol, 6-methyl-	Alcohol	1569-60-4	994	808869	793782	931907	115962	122545	114951	340673	293587	317130	259751	278527	211619	484194	549559	476775	430004	531323	C07288	-
NMW0794	105	134	134.11	C10H14	Benzene, (1-methylpropyl)-	Aromatics	135-98-8	1001	9	9	9	41682.3	45903	45147.4	61662.7	59848.2	60755.4	65223.5	61184.8	61529.5	24819.7	20716.1	18136.7	18285.9	17023.2	C14142	-
D324	124	123	124.064	C6H8N2O	Pyrazine, 2-methoxy-6-methyl-	Heterocyclic compound	2882-21-5	994	45207.7	57754.1	30538.3	7517.23	8479.63	8672.28	10086.5	9964.38	10025.5	9559.19	9557.88	8194.21	27620.5	34069.9	33348.3	31298.9	35410.2	-	-
D455	69	87	146.094	C7H14O3	Pentanoic acid, 2-hydroxy-4-methyl-, methyl ester	Ester	40348-72-9	989	1.85242e+07	1.26712e+07	1.39969e+07	266458	279405	274896	439670	354552	397111	425209	411177	1.89578e+06	1.91043e+07	2.27668e+07	2.01005e+07	1.7377e+07	1.90289e+07	-	-
XMW0177	109	79	124.089	C8H12O	Ethanone, 1-(2-methyl-1-cyclopenten-1-yl)-	Ketone	3168-90-9	996	251690	305377	203623	37663.8	49649.2	49325.9	49119.5	49168.5	49144	60423.2	57143.1	59706.1	218179	227452	240498	193747	238433	-	-
XMW1133	137	152	152.12	C10H16O	5-Isopropyl-3,3-dimethyl-2-methylene-2,3-dihydrofuran	Heterocyclic compound	81250-44-4	996	498088	496310	361422	4160.74	5219.37	4713.7	5219.65	5528.56	5374.11	7407.23	5424.3	26048.5	313683	380632	351326	309550	347035	-	-
KMW0187	128	58	128.12	C8H16O	2-Octanone	Ketone	111-13-7	991	53654.1	57213.9	78234.4	19588.2	22404.2	22373.7	40855.8	35393.7	38124.7	37772.1	43025.8	39024.2	27643.2	37514.5	34112.8	31973.6	31307.3	-	-
KMW0192	122	107	122.073	C8H10O	Benzene, 1-methoxy-2-methyl-	Ether	578-58-5	1008	165612	159103	132729	926622	1.09962e+06	1.06289e+06	1.08949e+06	904908	997200	1.20653e+06	1.1937e+06	1.45824e+06	727468	843870	754071	634823	659882	-	-
WMW0103	67	68	114.104	C7H14O	2-Cyclopentylethanol	Alcohol	766-00-7	1003	857488	1.10152e+06	624840	25703.6	25157.2	28317.3	59382.8	51548	55465.4	35978.4	40379.3	52181.3	779607	989366	713340	670339	612283	-	-
D269	57	85	158.131	C9H18O2	Butanoic acid, 2-methyl-, 2-methylpropyl ester	Ester	2445-67-2	1004	17852	14000.3	17180.4	195920	214947	226465	140260	114136	127198	198200	200708	333293	105606	129729	106332	90670.4	89314.1	-	-
D417	82	67	142.099	C8H14O2	3-Hexen-1-ol, acetate, (E)-	Ester	3681-82-1	1005	316360	384613	232976	23483.8	25735.9	26378.5	55267.5	46173.4	50720.5	42983.2	40786.3	52658.2	517661	667050	464575	393201	362823	-	-
XMW0712	115	116	116.063	C9H8	Benzene, 1-propynyl-	Aromatics	673-32-5	1052	202618	137744	156299	9	9	9	9	9	9	9	9	9	193642	228696	215224	185330	202031	-	-
XMW0409	95	124	124.052	C7H8O2	1-Propanone, 1-(2-furanyl)-	Heterocyclic compound	3194-15-8	1012	108814	122995	97710.9	38843.7	43039.3	46127.8	44453.2	41248.3	42850.7	47467.4	41337.9	51172.7	68514.8	82690.4	80910.7	64874	77505	-	-
XMW0236	125	97	125.03	C6H7NS	Thiazole, 5-ethenyl-4-methyl-	Heterocyclic compound	1759-28-0	1027	1.63384e+06	1.18318e+06	1.01176e+06	715689	769628	805009	808651	697021	752836	960677	1.02906e+06	1.10842e+06	9.50116e+06	1.09385e+07	9.48743e+06	8.72927e+06	8.3141e+06	-	-
XMW0042	85	42	85.028	C2H3N3O	3H-1,2,4-Triazol-3-one, 1,2-dihydro-	Heterocyclic compound	930-33-6	1012	4151.35	1775.79	4423.45	31674.5	34199.9	33750.1	35881.1	29310.7	32595.9	33888.2	27103.2	71796.6	34221.4	42247.3	35042.5	30425.1	31427.1	-	-
KMW0205	112	84	112.089	C7H12O	Cyclohexene, 1-methoxy-	Aromatics	931-57-7	1014	2279.68	1319.38	1537.42	14070.9	14512.8	13609.2	25210.7	22004.4	23607.5	17888.6	15264.7	16341.1	10369.3	13621.9	14599.5	13458.3	13633	-	-
XMW0034	83	42	138.116	C8H14N2	2-Dimethylamino-4-methyl-pent-4-enenitrile	Amine	94492-10-1	1014	603.595	223.496	2517.75	4478.7	5789.85	5606.36	3711.22	3009.97	3360.59	4028.62	3777.28	5625.71	5537.79	6402.99	4429.08	5302.02	5942.87	-	-
XMW0898	94	121	136.1	C8H12N2	4-Isobutylpyrimidine	Heterocyclic compound	98489-37-3	1015	93567.1	82417.5	81730.6	195390	275594	277137	290431	251651	271041	322272	267168	441758	412027	484817	416006	361886	392707	-	-
WMW0210	100	67	142.099	C8H14O2	2-Hexen-1-ol, acetate, (E)-	Ester	2497-18-9	1015	1039.17	859.008	1312.62	9800.56	10255.1	11891.6	7242.79	8059.85	7651.32	7813.76	8709.83	18447.6	4578.73	6054.63	5046.49	4096.19	4011.1	-	-
NMW0013	106	107	107.073	C7H9N	Benzylamine	Amine	100-46-9	1019	52676.6	47341.5	42990.9	117204	159878	162364	172545	146204	159374	189445	158793	257541	237697	284312	253217	205006	219932	C15562	-
XMW1070	73	74	118.027	C4H6O4	Acetic Acid, (acetyloxy)-	Acid	13831-30-6	1020	7104.67	3569.3	8740.12	63240.9	70356.4	64204.6	69268.5	67295.8	68282.2	70858.4	59623.4	126865	68713	89509.2	74529.6	67068.2	57782.8	-	-
KMW0213	69	41	148.056	C6H12O2S	3-Mercapto-3-methylbutyl formate (ester)	Ester	50746-10-6	1023	4.66128e+06	3.34462e+06	2.88137e+06	2.18438e+06	2.39827e+06	2.50459e+06	2.49576e+06	2.16209e+06	2.32892e+06	2.9699e+06	3.11863e+06	3.59038e+06	2.42032e+07	2.76878e+07	2.45712e+07	2.25181e+07	2.15561e+07	-	-
XMW1124	96	125	125.084	C7H11NO	2-Azabicyclo[3.2.1]octan-3-one	Ketone	26396-67-8	1025	4.39258e+06	3.20948e+06	2.73935e+06	1.99117e+06	2.10595e+06	2.20756e+06	2.23074e+06	1.94311e+06	2.08693e+06	2.64575e+06	2.83417e+06	3.06477e+06	2.50909e+07	2.86364e+07	2.47242e+07	2.26476e+07	2.16007e+07	-	-
XMW0267	84	56	113.12	C7H15N	2-Ethylpiperidine	Heterocyclic compound	1484-80-6	1026	6.81087e+06	4.987e+06	4.26179e+06	3.08724e+06	3.25723e+06	3.44945e+06	3.4413e+06	2.98373e+06	3.21252e+06	4.06022e+06	4.34533e+06	4.7282e+06	3.77143e+07	4.30379e+07	3.71274e+07	3.41105e+07	3.2502e+07	-	-
KMW0234	119	134	134.11	C10H14	p-Cymene	Aromatics	99-87-6	1027	179239	138145	143246	4.94465e+06	5.30136e+06	5.73763e+06	4.59605e+06	4.2194e+06	4.40772e+06	5.66013e+06	5.31011e+06	6.11914e+06	9.79303e+06	1.22662e+07	1.02895e+07	9.00408e+06	1.05293e+07	C06575	ko01100
XMW0770	117	118	118.078	C9H10	Indane	Aromatics	496-11-7	1029	59573.2	41407.2	45845.4	37395.1	35145.2	59015	56932.2	49171.7	53052	62331.7	47361.2	100890	197825	244728	194767	169553	182159	-	-
NMW0015	68	93	136.125	C10H16	Cyclohexene, 1-methyl-4-(1-methylethenyl)-, (S)-	Terpenoids	5989-54-8	1029	6.67273e+06	4.63305e+06	4.59325e+06	2.64e+06	3.00104e+06	3.21258e+06	3.46734e+06	2.9678e+06	3.21757e+06	3.97522e+06	3.98813e+06	6.05229e+06	2.31279e+07	2.68299e+07	2.32688e+07	2.07087e+07	2.04744e+07	C00521	ko00902,ko00903,ko01100,ko01110
KMW0219	57	41	130.136	C8H18O	1-Hexanol, 2-ethyl-	Alcohol	104-76-7	1030	209282	157516	132042	152550	161278	175285	184834	176461	180647	204093	222287	217768	1.00507e+06	1.13706e+06	976567	899312	858971	C02498	-
XMW1467	110	109	110.084	C6H10N2	1H-Pyrazole, 1,3,5-trimethyl-	Heterocyclic compound	1072-91-9	1032	553536	436594	399875	471238	490952	441480	469367	408876	439122	469403	514811	533554	2.41739e+06	2.79711e+06	2.46023e+06	2.28423e+06	2.16131e+06	-	-
w41	111	55	126.104	C8H14O	3-Octen-2-one, (E)-	Ketone	18402-82-9	1035	7.20253e+06	5.27014e+06	4.49533e+06	3.20523e+06	3.45091e+06	3.61541e+06	3.62922e+06	3.13432e+06	3.38177e+06	4.28454e+06	4.58196e+06	4.93305e+06	4.06051e+07	4.60425e+07	4.00126e+07	3.69238e+07	3.52817e+07	-	-
XMW1221	74	75	148.056	C6H12O2S	Acetic acid, (propylthio)-, methyl ester	Ester	20600-65-1	1036	17973.8	15207	17658.4	9	9	9	9	9	9	9	9	9	15304.4	20375.1	21434.4	19172.9	21492	-	-
WMW0215	93	91	136.125	C10H16	.beta.-Ocimene	Terpenoids	13877-91-3	1037	1.26824e+07	8.32508e+06	9.46827e+06	9	9	9	9	9	9	9	9	9	1.15465e+07	1.37564e+07	1.25997e+07	1.10135e+07	1.18861e+07	-	-
D409	81	59	154.136	C10H18O	(S)-2,5-Dimethyl-3-vinylhex-4-en-2-ol	Alcohol	35671-15-9	1039	9.83432e+06	7.21353e+06	6.28085e+06	4.4614e+06	4.79029e+06	4.96426e+06	5.01074e+06	4.35545e+06	4.6831e+06	5.91214e+06	6.29092e+06	6.85396e+06	5.30502e+07	6.0241e+07	5.2305e+07	4.7999e+07	4.58874e+07	-	-
KMW0229	117	99	158.131	C9H18O2	Hexanoic acid, 1-methylethyl ester	Ester	2311-46-8	1034	121248	79975.1	85069.8	17984.3	19642.4	20872.9	49679.8	44188.8	46934.3	48074.9	37052	43371.9	128029	155115	140339	92939	133040	-	-
XMW0011	119	105	134.11	C10H14	Benzene, 1,4-diethyl-	Aromatics	105-05-5	1041	499515	334060	369525	9	9	9	9	9	9	9	9	9	472969	564415	518661	452836	542754	C14583	-
NMW0017	44	99	99.068	C5H9NO	2-Pyrrolidinone, 1-methyl-	Heterocyclic compound	872-50-4	1044	182010	132175	116011	85074	88425.9	94694.5	92714.2	76999.2	84856.7	110656	112302	129950	938349	1.05865e+06	925118	849386	802281	C11118	-
XMW0076	92	65	92.037	C5H4N2	1H-Pyrrole-3-carbonitrile	Heterocyclic compound	7126-38-7	1044	5.06597e+06	3.40268e+06	3.77504e+06	9	9	9	9	9	9	9	9	9	4.73122e+06	5.60221e+06	5.18274e+06	4.53804e+06	4.85924e+06	-	-
XMW0523	92	65	92.037	C5H4N2	1H-Pyrrole-2-carbonitrile	Heterocyclic compound	9513-94-4	1044	7762.29	8993.36	18230.8	403110	370417	328749	182876	188744	185810	180323	192591	333621	125463	108208	105101	91926.7	102096	-	-
KMW0240	94	109	109.053	C6H7NO	Ethanone, 1-(1H-pyrrol-2-yl)-	Heterocyclic compound	1072-83-9	1063	87501.3	59959.2	59317.4	889243	1.05356e+06	1.1108e+06	1.00952e+06	878417	943967	1.18658e+06	1.02906e+06	1.48244e+06	702940	830653	802136	698249	815733	-	-
D387	57	41	144.151	C9H20O	1-Hexanol, 3,5,5-trimethyl-	Alcohol	3452-97-9	1047	53598	37363.5	40226.7	9	9	9	9	9	9	9	9	9	46323.3	58456.2	50056.2	45967.4	52624.8	-	-
KMW0212	91	92	120.058	C8H8O	BenzeneacetAldehyde	Aldehyde	122-78-1	1049	8.78218e+06	5.91804e+06	6.59966e+06	9	9	9	9	9	9	9	9	9	8.09723e+06	9.52784e+06	8.79081e+06	7.74209e+06	8.31532e+06	C00601	ko00360,ko01100
XMW0281	57	43	156.188	C11H24	Decane, 5-methyl-	Hydrocarbons	13151-35-4	1057	9	9	9	254517	302525	297163	200949	176409	188679	221192	200768	380389	114410	127742	110284	97385.4	106787	-	-
KMW0247	93	77	136.125	C10H16	.beta.-Phellandrene	Terpenoids	555-10-2	1031	1.07402e+07	7.54161e+06	7.24612e+06	7.20184e+06	8.44741e+06	8.69346e+06	9.20736e+06	7.76034e+06	8.48385e+06	1.04168e+07	1.05373e+07	1.62634e+07	5.5852e+07	6.57859e+07	5.48369e+07	4.89491e+07	5.00877e+07	C19818	-
XMW1440	69	41	154.063	C8H10O3	2-methylprop-2-enoyl 2-methylprop-2-enoate	Others	760-93-0	1054	6963.9	11208.8	6080.2	14205.4	14753.8	12121.6	16874.5	19595.8	18235.2	20045.5	19778.1	21128.2	14703.5	19636	20357.6	16271	18019.7	-	-
NMW0021	80	108	108.069	C6H8N2	2-PyridinemethanAmine	Heterocyclic compound	3731-51-9	1054	43822.6	31819	32879.1	653595	771235	805491	740276	641409	690842	866722	748866	1.07492e+06	511295	615941	580587	508998	615959	C17926	-
XMW0490	117	132	132.094	C10H12	1-Methyl-2-phenylcyclopropane	Aromatics	3145-76-4	1056	29587.4	20579.9	21966.3	259236	291551	306857	281507	250445	265976	320795	277338	376970	223235	238238	218465	193439	221150	-	-
XMW1203	42	41	114.032	C5H6O3	2,5-Furandione, dihydro-3-methyl-	Heterocyclic compound	4100-80-5	1057	2315.85	3040.37	2580.36	29696.9	31821	34305	28780.2	27334.1	28057.2	34269.4	27965.5	45043	17742.1	24171	20332.5	19509.6	20544.3	-	-
NMW0022	79	107	122.073	C8H10O	Benzenemethanol, .alpha.-methyl-	Alcohol	98-85-1	1061	131755	128201	129229	1.67698e+06	1.9725e+06	2.07211e+06	1.89991e+06	1.64189e+06	1.7709e+06	2.21977e+06	1.92044e+06	2.75685e+06	1.32529e+06	1.5758e+06	1.52102e+06	1.31131e+06	1.53466e+06	C07112	-
D296	138	123	138.079	C7H10N2O	2-Ethyl-3-methoxypyrazine	Heterocyclic compound	25680-58-4	1054	2591.39	4975.54	2103.98	1786.34	1412.01	1735.25	3062.92	3563.08	3313	3423.61	2627.2	3982.08	5146.41	5633.29	5485.38	5208.77	5106.47	-	-
XMW0672	42	113	113.023	C3H3N3O2	1,2,4-Triazine-3,5(2H,4H)-dione	Heterocyclic compound	461-89-2	1066	4830.42	3946.37	6880.14	12913.5	13308.4	15200.7	30777.3	29133.1	29955.2	18380.5	18405.8	39410.6	59942.7	64524.6	59882.6	39274.2	37690.5	-	-
XMW0767	111	93	156.115	C9H16O2	2-Furanmethanol, 5-ethenyltetrahydro-.alpha.,5-dimethyl-	Heterocyclic compound	104188-13-8	1066	59819.1	61181.1	65944	84080.3	84932	94271	664298	706725	685512	342275	360678	600227	1.42416e+06	1.73571e+06	1.57036e+06	1.07946e+06	951628	-	-
KMW0275	59	94	170.131	C10H18O2	2-Furanmethanol, 5-ethenyltetrahydro-.alpha.,.alpha.,5-trimethyl-, cis-	Heterocyclic compound	5989-33-3	1074	213061	465773	238799	207342	216790	213861	335180	301852	318516	282684	283047	305779	206455	253661	253600	234700	234602	-	-
D364	81	82	138.079	C7H10N2O	2-Ethoxy-3-methylpyrazine	Heterocyclic compound	32737-14-7	1065	79551.1	56200.6	73612.5	99818	99302.1	92961.9	63472.7	63617.4	63545	71560.8	75701.9	66460.7	73431.5	75249	83141.2	70570.3	70814.5	-	-
KMW0276	56	55	130.136	C8H18O	1-Octanol	Alcohol	111-87-5	1072	8380.4	8316.11	13753.5	127177	141534	136073	112295	125747	119021	101529	106385	268475	97537.6	112920	94228.1	93224.5	64568.5	C00756	-
XMW0186	95	43	124.089	C8H12O	3,5-Octadien-2-one, (E,E)-	Ketone	30086-02-3	1073	62954.5	87656.7	73506.2	228947	224641	216240	211824	237478	224651	222018	214141	211575	87101.4	114471	102529	97602.4	94173.9	-	-
XMW0295	132	117	132.094	C10H12	Benzene, 1-methyl-3-(1-methylethenyl)-	Aromatics	1124-20-5	1082	67098.7	59108.8	57175.5	97042.9	97608.7	108911	120271	98323.3	109297	117672	110759	125024	239022	252754	231334	212087	223702	-	-
KMW0259	93	91	136.125	C10H16	.gamma.-Terpinene	Terpenoids	99-85-4	1060	798263	545521	585401	9.49473e+06	1.11311e+07	1.17473e+07	1.07468e+07	9.31145e+06	1.00291e+07	1.26354e+07	1.09286e+07	1.57172e+07	7.49466e+06	8.91016e+06	8.63985e+06	7.42487e+06	8.69018e+06	C09900	-
XMW1123	119	134	134.11	C10H14	Benzene, 2-ethyl-1,4-dimethyl-	Aromatics	1758-88-9	1076	60128.8	64566.1	37427.7	27564.2	34410.4	9457.64	11192.4	25358	18275.2	10438.6	6500.48	12162.2	33674.4	38214	35661.9	31341.4	37169.7	-	-
KMW0260	126	111	126.068	C7H10O2	2-Cyclopenten-1-one, 2-hydroxy-3,4-dimethyl-	Ketone	21835-00-7	1075	4116.36	2023.53	2958.33	4989.18	4612.18	4384.53	30217.8	27021.1	28619.5	16710.2	19181.9	29943.9	60994.2	69923.4	61324.7	49471.2	42237.2	-	-
KMW0263	126	141	141.061	C7H11NS	Thiazole, 5-ethyl-2,4-dimethyl-	Heterocyclic compound	38205-61-7	1078	4444.54	2296.76	3520.1	4402.43	4531.16	4754.11	31192.4	30519.9	30856.2	16800.2	19181.9	30156	62426.4	72964.2	63980.9	49650.4	45587.3	-	-
WMW0082	41	55	152.157	C11H20	1,10-Undecadiene	Hydrocarbons	13688-67-0	1095	127761	126329	100016	70315.3	96315.3	95230.4	111955	86089.4	99022.3	102596	103606	153000	209586	217217	222434	191772	202364	-	-
XMW0793	79	41	162.141	C12H18	1,7-Octadiene, 2,7-dimethyl-3,6-bis(methylene)-	Hydrocarbons	16714-60-6	1083	649239	559068	510264	391449	528427	532929	570099	488434	529266	597581	522890	821939	1.04803e+06	1.22436e+06	1.13565e+06	954360	1.03856e+06	-	-
D306	85	41	154.136	C10H18O	1,5-Heptadien-4-ol, 3,3,6-trimethyl-	Terpenoids	27644-04-8	1084	1148.63	1483.23	1510.68	9	9	9	9	9	9	9	9	9	66847.3	94625.9	66853.9	83149.5	63584.1	-	-
KMW0269	135	136	136.1	C8H12N2	2,3-Dimethyl-5-ethylpyrazine	Heterocyclic compound	15707-34-3	1090	47623.6	39262.2	39650.7	32566.7	42013.8	44011.8	47205.6	40837.4	44021.5	50189	44815.4	67571.9	80068.8	93536.6	88429.2	71165.7	79373.4	-	-
XMW1067	71	43	156.115	C9H16O2	Butanoic acid, 2-pentenyl ester, (Z)-	Ester	42125-13-3	1091	27994.4	67181.5	39558.8	16324.6	16890.1	16405.7	11122.8	11237	11179.9	10875.7	24251.6	28448.6	36233.6	37024.5	39765.4	34025.6	32941.8	-	-
WMW0176	42	70	114.068	C6H10O2	2H-Pyran-2-one, tetrahydro-6-methyl-	Heterocyclic compound	823-22-3	1095	24253.3	22936.1	20710.3	21115.2	24975.3	23841.6	18430	17731.4	18080.7	29146.4	24385.3	19959.5	31504.7	36388.3	35316.5	36723.4	27253.7	-	-
XMW1442	69	84	154.136	C10H18O	Ketone, methyl 2,2,3-trimethylcyclopentyl	Ketone	17983-22-1	1092	56795.9	84569.6	51722.4	51900.5	53768.4	50132.5	57317.1	46878.9	52098	57310.8	48888.5	70592.8	71543.3	86408.1	84298.6	76931.4	72779.3	-	-
XMW0528	97	140	140.066	C8H12S	Thiophene, 2-butyl-	Heterocyclic compound	1455-20-5	1069	11238.1	7919.34	8246.88	20501.1	20701.6	23177	136290	128127	132209	81886.6	77708.9	127822	300342	363332	322009	236559	213004	-	-
XMW0168	97	98	140.066	C8H12S	3-Butylthiophene	Heterocyclic compound	34722-01-5	1093	9	9	9	3162.19	3749.28	4441.08	3379.11	2762.53	3070.82	3906.84	4231.09	7987.51	8534.79	10139.3	8793.62	8270.62	8216.74	-	-
KMW0283	117	99	158.131	C9H18O2	Hexanoic acid, propyl ester	Ester	626-77-7	1097	101593	72737.6	80653.1	117205	133812	131590	146634	137157	141895	142100	132199	166474	264660	290606	276332	243559	248515	-	-
KMW0291	71	93	154.136	C10H18O	Linalool	Terpenoids	78-70-6	1099	9.33873e+07	9.10727e+07	9.5382e+07	1.53546e+06	1.59847e+06	1.61584e+06	1.11024e+06	1.73324e+06	1.42174e+06	1.44224e+06	1.2176e+06	2.97013e+06	8.17849e+07	8.96084e+07	8.27163e+07	7.51986e+07	7.23837e+07	C03985	-
KMW0294	57	41	128.12	C8H16O	2-Octen-1-ol, (E)-	Alcohol	18409-17-1	1067	4759.61	6590.04	6077.32	92651.6	98441.9	104737	93022.2	87339.4	90180.8	85926.7	94972.2	201011	89450.8	101452	81810.7	66625.6	61307.4	-	-
KMW0315	125	82	125.084	C7H11NO	2-Acetyl-3,4,5,6-tetrahydropyridine	Heterocyclic compound	27300-27-2	1064	8561.31	6703.68	6853.83	7051.12	8702.29	11048	82376.9	77422.9	79899.9	40508.2	45142	74836.1	182443	221439	183042	140970	127859	-	-
KMW0297	59	94	170.131	C10H18O2	trans-Linalool oxide (furanoid)	Heterocyclic compound	34995-77-2	1086	219564	423839	223186	49999.1	55279.4	52213.3	81914.3	71279.4	76596.8	73094.3	71613.3	80985.7	214798	260412	261484	224473	226594	-	-
KMW0426	103	76	103.042	C7H5N	Benzonitrile	Nitrogen compounds	100-47-0	984	255565	171844	197275	9206.01	11959.7	11168.5	13799.2	14490	14144.6	15416.4	12049.2	36128.5	264751	316999	271387	244652	266701	C09814	-
WMW0104	69	55	142.136	C9H18O	Cyclooctanemethanol	Alcohol	3637-63-6	1073	30120.5	76878.9	36615.7	55429	58601.2	59386.9	68899.3	62109.4	65504.4	63490.5	64446.7	104222	35567.6	50642.5	49581.1	44790.3	43631.6	-	-
XMW3734	122	121	122.037	C7H6O2	2-hydroxy-BenzAldehyde	Aldehyde	90-02-8	1047	379799	258902	289489	2138.36	3021.78	3727.69	2106.12	3128.7	2617.41	2164.39	3423.38	2142.66	350990	421711	386709	343671	366848	C06202	ko01100
KMW0258	109	124	124.052	C7H8O2	2-methoxy-Phenol	Phenol	90-05-1	1089	30372.4	46006.1	28702.1	31972.1	34046.7	5723.81	9215.78	10775.7	9995.74	4407.96	4094.74	11228.1	46377.3	46158.6	43962.2	50694.5	39428.4	C01502	-
XMW0670	94	68	95.048	C4H5N3	Acetonitrile, 2,2'-iminobis-	Nitrogen compounds	628-87-5	1108	30779	22252.2	26651.4	470774	498086	501427	588207	524863	556535	584485	592027	635660	4.98004e+06	5.3971e+06	4.81236e+06	4.39977e+06	4.30735e+06	-	-
D389	85	127	196.146	C12H20O2	(S)-3,3,6-Trimethylhepta-1,5-dien-4-yl acetate	Ester	3465-88-1	1173	9	9	9	1.93598e+06	2.20377e+06	2.20327e+06	2.9214e+06	2.60419e+06	2.76279e+06	2.82001e+06	2.82862e+06	3.73438e+06	894912	1.08367e+06	975060	842306	878658	-	-
KMW0319	137	67	152.12	C10H16O	7-Oxabicyclo[4.1.0]heptane, 1-methyl-4-(1-methylethenyl)-	Terpenoids	1195-92-2	1133	192328	139486	170097	1.62941e+07	1.67665e+07	1.6869e+07	1.87966e+07	1.72763e+07	1.80365e+07	1.88313e+07	1.8896e+07	1.97827e+07	9.27355e+06	9.95236e+06	8.8608e+06	8.22316e+06	7.97888e+06	C07271	ko00903
XMW0717	119	91	134.073	C9H10O	Ethanone, 1-(2-methylphenyl)-	Ketone	577-16-2	1173	18671.4	12693	17087.2	90763.1	96450.8	94238.9	126580	115515	121047	122959	123640	122927	264872	268060	251839	229595	226107	-	-
XMW1069	67	82	170.131	C10H18O2	Butanoic acid, 3-hexenyl ester, (E)-	Ester	53398-84-8	1185	45310	32335.5	27674	1.48811e+06	1.49366e+06	1.45501e+06	1.22528e+06	1.11991e+06	1.17259e+06	1.36801e+06	1.41481e+06	1.39975e+06	1.45706e+06	1.55981e+06	1.641e+06	1.59722e+06	1.579e+06	-	-
XMW0689	150	107	150.079	C8H10N2O	Ethanone, 1-(3,5-dimethylpyrazinyl)-	Heterocyclic compound	54300-08-2	1174	23671.1	31317.3	19740.1	749309	730783	704571	463283	435508	449396	530205	559387	712317	2.09906e+06	2.15083e+06	2.0287e+06	1.80679e+06	1.72608e+06	-	-
KMW0608	55	41	134.077	C6H14OS	3-Mercaptohexanol	Alcohol	51755-83-0	1127	975067	709266	850034	55140512	57560830	57929400	64225984	58705157	6.14656e+07	64957624	65315742	67564909	33272823	35030125	30838786	28732746	27877038	-	-
XMW1057	85	39	85.053	C4H7NO	Methacrylamide	Amine	79-39-0	1149	9	9	9	20974	21593.3	24802.3	33772.2	32640.4	33206.3	31247.2	30330	37195.5	57941.2	68220.2	59315.7	57832.1	55577.8	-	-
KMW0277	97	98	154.082	C9H14S	Thiophene, 2-pentyl-	Heterocyclic compound	4861-58-9	1170	23524.5	22238.6	24682.1	204807	220566	217107	503312	473220	488266	391260	397104	393421	811516	850981	825743	765363	739576	-	-
w48	139	69	154.136	C10H18O	2H-Pyran, tetrahydro-4-methyl-2-(2-methyl-1-propenyl)-	Terpenoids	16409-43-1	1111	4.03738e+06	3.95401e+06	4.10999e+06	265536	269584	269736	452989	429563	441276	359105	373203	445529	3.90673e+06	4.34588e+06	4.02975e+06	3.63161e+06	3.46192e+06	-	-
WMW0048	41	55	140.12	C9H16O	6-Nonenal, (E)-	Aldehyde	2277-20-5	1124	1.11557e+06	815555	976148	6.62176e+07	6.91809e+07	6.95215e+07	7.76221e+07	7.0533e+07	7.40776e+07	7.83915e+07	7.86268e+07	8.21578e+07	3.70053e+07	3.9723e+07	3.52046e+07	3.25183e+07	3.14855e+07	-	-
XMW0676	119	91	134.073	C9H10O	Ethanone, 1-(3-methylphenyl)-	Ketone	585-74-0	1182	18945.7	15525	15239.9	187005	184929	177489	121620	117094	119357	146498	152653	158620	441974	357249	305180	290371	280486	-	-
XMW0681	69	41	152.12	C10H16O	6-Octenal, 7-methyl-3-methylene-	Aldehyde	55050-40-3	1147	37028.7	60322.5	58875.4	185103	196035	194984	408888	377152	393020	316345	314380	316035	1.28022e+07	1.36404e+07	1.25193e+07	1.15507e+07	1.11126e+07	-	-
XMW0274	129	101	129.043	C5H7NO3	3-Acetyl-2-oxo-1,3-oxazolidine	Heterocyclic compound	1432-43-5	1174	1569.47	2795.62	1565.02	15458.2	17128.4	15581.3	17182.9	15184.4	16183.6	15376.4	18245.6	22606.7	8639.98	10009.4	8635.43	8493.59	7984.98	-	-
XMW0442	93	44	136.1	C8H12N2	Betahistine	Heterocyclic compound	5638-76-6	1185	197711	143338	123544	5655499	5661958	5521299	4648165	4249047	4448606	5168891	5401761	5317322	5732263	6097381	6324827	6134668	6108714	-	-
XMW0452	121	136	136.125	C10H16	2,4,6-Octatriene, 3,4-dimethyl-	Hydrocarbons	57396-75-5	1121	13606.5	11900.4	14571.2	1.68057e+06	1.70982e+06	1.69163e+06	1.669e+06	1.53866e+06	1.60383e+06	1.78592e+06	1.80578e+06	1.7844e+06	590246	616851	553915	469314	467985	-	-
XMW0411	71	68	128.12	C8H16O	Cyclohexanol, 2,6-dimethyl-	Alcohol	5337-72-4	1112	92408685	89894045	94252296	3.02494e+06	3.14182e+06	3.13908e+06	3.48228e+06	3.04837e+06	3.26532e+06	3.53296e+06	3.4589e+06	5.17339e+06	81164367	88911068	82084113	74645903	71787499	-	-
XMW1392	91	105	148.125	C11H16	2-Methyl-7-exo-vinylbicyclo[4.2.0]oct-1(2)-ene	Hydrocarbons	107914-89-6	1112	9	9	9	838531	882621	892309	960844	884486	922665	988951	996231	1017895	9462275	10088933	8965141	8271600	8120981	-	-
XMW0907	108	81	168.079	C9H12O3	2-(2-Acetoxy-1-propyl)furan, (S)	Heterocyclic compound	60830-70-8	1143	38499.9	35415	42802.9	518958	531679	526178	834040	776421	805231	711107	696498	767594	374150	400488	377522	352926	335491	-	-
XMW0914	95	110	110.048	C5H6N2O	Ethanone, 1-(1H-pyrazol-4-yl)-	Heterocyclic compound	25016-16-4	1156	94614.2	71904.9	85893.6	906315	949680	946707	1.86217e+06	1.71221e+06	1.78719e+06	1.46535e+06	1.45611e+06	1.46236e+06	5.70215e+07	5.99448e+07	5.47146e+07	5.07176e+07	4.92203e+07	-	-
KMW0342	154	95	154.136	C10H18O	Citronellal	Terpenoids	106-23-0	1153	13786.2	16323.5	18796.7	236982	240305	248588	462684	426330	444507	357554	376096	372523	6.79176e+06	7.06232e+06	6.40911e+06	6.0427e+06	5.80818e+06	C17384	-
KMW0373	105	77	150.068	C9H10O2	Benzoic acid, ethyl ester	Ester	93-89-0	1172	27956.7	17103.6	23475.4	612860	656536	641558	1.23696e+06	1.13354e+06	1.18525e+06	979905	1.00818e+06	1.00704e+06	1.13806e+06	1.19896e+06	1.17058e+06	1.08214e+06	1.05485e+06	-	-
KMW0058	68	59	170.131	C10H18O2	2H-Pyran-3-ol, 6-ethenyltetrahydro-2,2,6-trimethyl-	Heterocyclic compound	14049-11-7	1173	179445	298736	138874	3.39029e+06	3.68318e+06	3.60709e+06	8.03261e+06	7.56967e+06	7.80114e+06	6.26988e+06	6.31465e+06	6.02929e+06	2.68355e+06	2.8981e+06	2.95394e+06	2.75894e+06	2.7054e+06	-	-
XMW0084	121	136	136.125	C10H16	2,4,6-Octatriene, 2,6-dimethyl-	Terpenoids	673-84-7	1131	153017	99712.2	112776	9	9	9	9	9	9	9	9	9	140826	167949	163472	131138	143687	-	-
w32	98	70	158.131	C9H18O2	Acetic acid, heptyl ester	Ester	112-06-1	1112	9	9	9	89058.1	67805.8	64351.5	55707.8	64252.7	59980.2	67712.7	70963.2	79783.2	345782	373870	328373	296779	289720	-	-
WMW0100	55	41	142.136	C9H18O	3-Nonen-1-ol, (E)-	Alcohol	10339-61-4	1143	72151	79783	125763	1.48873e+06	1.53453e+06	1.51415e+06	2.39071e+06	2.24208e+06	2.3164e+06	2.0704e+06	2.02548e+06	2.19606e+06	1.04846e+06	1.15327e+06	1.14757e+06	1.08134e+06	1.07354e+06	-	-
XMW1385	81	121	121.064	C6H7N3	3-Imidazol-1-ylpropanenitrile	Heterocyclic compound	23996-53-4	1159	45851.7	62694.3	20886.4	1.61349e+07	1.77404e+07	1.73795e+07	4.14288e+07	3.94531e+07	4.04409e+07	3.17887e+07	3.18259e+07	2.91896e+07	6.08484e+06	6.80526e+06	7.24712e+06	6.81981e+06	6.79648e+06	-	-
WMW0061	133	134	134.073	C9H10O	BenzAldehyde, 2-ethyl-	Aldehyde	22927-13-5	1176	1739.71	933.098	2005.59	8017.54	6443.84	6859.45	4037.08	3913.43	3975.26	5097.15	5794.28	6085.38	9280.53	9666.16	7793.33	8713.24	6688.76	-	-
XMW1409	120	93	135.105	C9H13N	(R)-(+)-1-(p-Tolyl)ethylAmine	Amine	4187-38-6	1185	2264.8	1643.77	1477.41	23162.8	23113.2	23173.7	17312.7	15185.2	16248.9	19599.9	19079.9	18956.8	56461.9	44071.4	42551.9	41267.3	39485.9	-	-
NMW0041	69	41	150.141	C11H18	(E)-4,8-Dimethylnona-1,3,7-triene	Terpenoids	19945-61-0	1116	176270	129561	102106	6.26587e+06	6.59428e+06	6.62802e+06	7.77481e+06	6.75674e+06	7.26577e+06	7.73422e+06	8.00114e+06	8.16211e+06	6.76294e+07	7.34038e+07	6.45725e+07	5.93221e+07	5.78494e+07	C21795	-
KMW0324	137	109	152.12	C10H16O	Limonene oxide, cis-	Terpenoids	13837-75-7	1134	191762	137257	168859	1.62146e+07	1.66864e+07	1.67902e+07	1.87213e+07	1.72009e+07	1.79611e+07	1.87576e+07	1.88237e+07	1.97113e+07	9.2588e+06	9.9394e+06	8.84747e+06	8.21024e+06	7.96471e+06	-	-
XMW1389	136	121	136.089	C9H12O	2,3-Dimethylanisole	Ether	2944-49-2	1144	48726	35277.8	36714.7	281653	313313	301084	413776	372209	392992	390990	378854	497340	770234	753732	716337	701988	712261	-	-
KMW0348	149	150	150.116	C9H14N2	Pyrazine, 3,5-diethyl-2-methyl-	Heterocyclic compound	18138-05-1	1162	9	9	9	24521.8	28304.1	26622.6	36556.8	31860.1	34208.4	33619.2	34039.2	38622	6830.09	7222.7	5321.76	6052.76	5873.99	-	-
D76	75	71	174.162	C10H22O2	Octanal dimethyl acetal	Ether	10022-28-3	1178	1127.37	871.744	454.489	9054.02	9255.53	9125.49	7349.26	7750.9	7550.08	8521.58	10038.8	10720.9	19480.5	20322.2	19424.4	18024.2	17353.9	-	-
XMW0495	82	39	112.052	C6H8O2	Dehydromevalonic lactone	Ester	2381-87-5	1169	50729.4	47639.6	49657.1	355233	372060	355300	684336	654485	669411	570925	580909	570241	1.78724e+06	1.86206e+06	1.77103e+06	1.63458e+06	1.58204e+06	-	-
XMW1337	57	71	184.219	C13H28	Nonane, 3-methyl-5-propyl-	Hydrocarbons	31081-18-2	1185	3092.69	2763.5	1408.64	118714	120548	115794	101286	91879.7	96583.1	111198	115566	115615	128001	135502	137353	130417	131473	-	-
w37	81	123	152.12	C10H16O	2-Cyclohexene-1-carboxaldehyde, 2,6,6-trimethyl-	Aldehyde	432-24-6	1116	360410	212158	183927	1.56796e+07	1.64534e+07	1.65907e+07	1.84997e+07	1.67477e+07	1.76237e+07	1.88591e+07	2.00294e+07	2.13431e+07	1.6115e+08	174304859	1.54227e+08	1.42035e+08	1.39685e+08	-	-
WMW0042	70	92	152.12	C10H16O	Bicyclo[3.1.1]heptan-3-ol, 6,6-dimethyl-2-methylene-	Terpenoids	5947-36-4	1138	9	9	9	403362	422284	412072	502995	455853	479424	523004	500198	497414	77486.2	85159.4	86692.1	76552.6	79375.3	C11941	ko00903
NMW0061	120	65	137.048	C7H7NO2	1-methyl-2-nitro-Benzene	Aromatics	88-72-2	1161	9	9	9	115488	118448	118781	253514	244333	248924	200889	200674	194946	53843.9	52452	46968.8	48512.1	50187	C19597	-
D366	140	55	140.12	C9H16O	3-Octen-2-one, 7-methyl-	Ketone	33046-81-0	1113	7512.82	6274.83	3294.89	275293	287954	269200	247068	240663	243866	264798	281163	276967	91506	86896.2	92279.3	85744.5	87226.5	-	-
XMW0529	95	93	172.102	C10H17Cl	Bicyclo[2.2.1]heptane, 2-chloro-1,7,7-trimethyl-, (1R-endo)-	Terpenoids	30462-53-4	1116	218491	119568	103361	9.98228e+06	1.05293e+07	1.06648e+07	1.21485e+07	1.07058e+07	1.14271e+07	1.23208e+07	1.24226e+07	1.29004e+07	1.08502e+08	1.17323e+08	1.0383e+08	9.50764e+07	9.31238e+07	-	-
D440	71	98	156.151	C10H20O	Cyclohexanol, 1-methyl-4-(1-methylethyl)-, cis-	Terpenoids	3901-95-9	1138	9	9	9	153187	157700	150424	220462	207451	213957	201533	194626	177733	33960.1	40304.5	41729.3	38513.5	39165	-	-
NMW0052	83	55	150.104	C10H14O	2-Methyl-6-methyleneocta-2,7-dien-4-one	Terpenoids	539-70-8	1145	39948.8	39754	68001.9	1.59737e+06	1.65821e+06	1.62936e+06	2.52427e+06	2.34095e+06	2.43261e+06	2.19093e+06	2.17578e+06	2.31816e+06	1.21962e+06	1.37132e+06	1.38806e+06	1.31094e+06	1.29087e+06	C20944	ko00902,ko01110
KMW0338	83	55	140.12	C9H16O	2-Nonenal, (E)-	Aldehyde	18829-56-6	1162	16759.4	22897.3	11560.5	703496	803132	792341	1.79697e+06	1.72499e+06	1.76098e+06	1.38837e+06	1.40977e+06	1.21408e+06	407741	421120	457902	413650	417441	-	-
XMW0913	109	81	152.12	C10H16O	cis-Chrysanthenol	Terpenoids	55722-60-6	1162	34782.3	58778.4	25388.6	982555	1.04374e+06	1.03124e+06	1.85942e+06	1.75389e+06	1.80666e+06	1.52447e+06	1.53828e+06	1.49611e+06	437110	486384	472970	440760	435852	-	-
D112	91	150	150.068	C9H10O2	Benzeneacetic acid, methyl ester	Ester	101-41-7	1178	100182	102158	75432.4	2.94617e+06	2.92053e+06	2.82624e+06	2.10669e+06	1.93815e+06	2.02242e+06	2.36369e+06	2.47216e+06	2.75946e+06	5.76646e+06	5.91863e+06	5.67031e+06	5.20032e+06	5.00237e+06	-	-
D316	136	79	136.125	C10H16	Adamantane	Hydrocarbons	281-23-2	1116	9	9	9	21328.2	24009	23735.7	32643.4	24438.9	28541.1	9	9	9	254226	275778	248656	228858	223212	-	-
KMW0365	95	79	166.099	C10H14O2	2-((3,3-Dimethyloxiran-2-yl)methyl)-3-methylfuran	Heterocyclic compound	92356-06-4	1176	738249	372335	623392	1.00553e+06	990226	1.02488e+06	1.37427e+06	1.29502e+06	1.33465e+06	1.25229e+06	1.29753e+06	1.35741e+06	4.33286e+07	4.53339e+07	4.30542e+07	3.96614e+07	3.83091e+07	-	-
KMW0404	128	129	128.063	C10H8	Naphthalene	Aromatics	91-20-3	1182	163036	100325	143546	475142	433269	425144	210506	300497	255501	525690	317384	278749	209948	221218	204334	183655	187280	C00829	ko01100
KMW0232	74	87	158.131	C9H18O2	Octanoic acid, methyl ester	Ester	111-11-5	1126	7502.82	4889.95	6160.94	690178	713350	718908	799674	731264	765469	797967	798137	832346	365845	389063	346482	323810	316677	-	-
XMW0581	138	95	138.068	C8H10O2	Benzene, 1,2-dimethoxy-	Aromatics	91-16-7	1148	9	9	9	9	9	9	9	9	9	9	9	9	372699	392525	360308	339742	320961	-	-
XMW0073	70	57	172.146	C10H20O2	3-Methylheptyl acetate	Ester	72218-58-7	1118	1.18255e+06	864226	1.03704e+06	7.9105e+07	8.26026e+07	8.2657e+07	9.24478e+07	8.38849e+07	8.81664e+07	9.35671e+07	9.36459e+07	9.67366e+07	4.67979e+07	4.98884e+07	4.3992e+07	4.07325e+07	3.9627e+07	-	-
D406	85	41	152.12	C10H16O	2,7-Octadien-4-ol, 2-methyl-6-methylene-, (S)-	Terpenoids	35628-00-3	1147	6612.76	9506.71	9186.74	26257	29353.8	29578.4	39613.1	36596.3	38104.7	36657.2	37301.5	50211.2	63627.6	74080.1	63552.4	60643.4	57806.7	-	-
XMW1156	93	135	135.105	C9H13N	Cyclopentanecarbonitrile, 3-(1-methylethylidene)-	Nitrogen compounds	89683-72-7	1166	109721	89869.1	121947	3.84237e+06	4.19933e+06	4.13434e+06	9.20035e+06	8.70787e+06	8.95411e+06	7.16279e+06	7.23224e+06	7.06525e+06	6.7161e+06	7.02434e+06	6.80958e+06	6.33582e+06	6.18225e+06	-	-
XMW0607	104	91	150.068	C9H10O2	Formic acid, 2-phenylethyl ester	Ester	104-62-1	1178	3590.53	5111.29	2884.53	23784.5	22461.3	22183.2	14598.2	14217.8	14408	17446.6	17125	16509.4	31345.8	29646.9	27441.2	26063.7	26683.1	-	-
KMW0504	134	91	134.073	C9H10O	Benzene, 1-ethenyl-4-methoxy-	Aromatics	637-69-4	1156	5537.71	5016.67	4374.47	65913.4	73246.7	69293.3	86305.4	101610	93957.6	84581.1	86713.3	79137.9	309787	281872	236343	224597	221500	-	-
KMW0669	71	41	130.063	C6H10O3	Pantolactone	Ester	599-04-2	1148	9	9	9	100071	106235	106579	195315	180056	187686	154247	151507	169922	152306	163835	162139	145475	132404	C01012	-
KMW0306	57	71	156.188	C11H24	Undecane	Hydrocarbons	1120-21-4	1100	2.25586e+06	2.18822e+06	2.37112e+06	2.28666e+06	2.49936e+06	2.57251e+06	2.28145e+06	2.07924e+06	2.18034e+06	2.73915e+06	2.66785e+06	5.15964e+06	3.1091e+06	3.53328e+06	3.03516e+06	2.71135e+06	2.73264e+06	-	-
WMW0221	81	41	152.12	C10H16O	Bicyclo[3.1.0]hexan-3-one, 4-methyl-1-(1-methylethyl)-	Terpenoids	1125-12-8	1119	5.28864e+06	3.87236e+06	4.62457e+06	3.54648e+08	3.69888e+08	3.71142e+08	4.17979e+08	3.76844e+08	3.97411e+08	4.20563e+08	4.21163e+08	4.37992e+08	2.0289e+08	2.14613e+08	1.9092e+08	1.77259e+08	1.73336e+08	-	-
KMW0329	95	41	152.12	C10H16O	Camphor	Terpenoids	76-22-2	1145	51817	55936	95665.9	2.48299e+06	2.56238e+06	2.53646e+06	4.27056e+06	3.95624e+06	4.1134e+06	3.58847e+06	3.51056e+06	3.89066e+06	1.36592e+06	1.51594e+06	1.4962e+06	1.41481e+06	1.37606e+06	C00809	-
KMW0340	112	87	172.146	C10H20O2	2-Octanol, acetate	Ester	2051-50-5	1115	29721.7	20629.5	26509.7	2.54469e+06	2.58235e+06	2.60316e+06	2.94386e+06	2.67575e+06	2.80981e+06	2.96145e+06	2.97227e+06	3.07156e+06	1.516e+06	1.64502e+06	1.46639e+06	1.35568e+06	1.31707e+06	-	-
KMW0266	97	45	129.991	C5H6S2	2-Thiophenemethanethiol	Heterocyclic compound	6258-63-5	1105	3.69121e+06	3.61644e+06	3.78102e+06	236255	235419	226533	264207	255530	259868	244638	237207	266866	3.34496e+06	3.65662e+06	3.35543e+06	3.03439e+06	2.90752e+06	-	-
NMW0035	120	121	121.089	C8H11N	BenzenAmine, N,N-dimethyl-	Amine	121-69-7	1101	817762	802209	831505	10631	10837	9895	20598.9	19596.9	20097.9	13481.9	13439.8	15127.4	699169	751690	694283	633723	609181	C02846	-
NMW0036	56	111	111.068	C6H9NO	1-ethenyl-2-Pyrrolidinone	Heterocyclic compound	88-12-0	1102	6.83083e+06	6.65159e+06	6.95432e+06	755993	831273	839190	667439	618768	643103	787535	769336	1.20551e+06	6.1095e+06	6.73401e+06	6.1251e+06	5.55459e+06	5.3521e+06	C19548	-
WMW0194	110	81	152.12	C10H16O	Thujone	Terpenoids	546-80-5	1103	444379	262911	220756	1.95411e+07	2.06165e+07	2.08301e+07	2.38411e+07	2.09712e+07	2.24062e+07	2.43699e+07	2.45145e+07	2.59901e+07	2.15758e+08	2.34737e+08	2.09282e+08	1.92352e+08	1.88472e+08	C09906	-
NMW0037	70	85	172.146	C10H20O2	Butanoic acid, 3-methyl-, 3-methylbutyl ester	Ester	659-70-1	1104	5.47723e+06	5.41735e+06	5.67664e+06	5.74807e+06	6.31632e+06	6.75545e+06	5.94147e+06	5.17417e+06	5.55782e+06	7.15386e+06	6.68629e+06	1.27218e+07	7.30761e+06	8.69899e+06	7.51367e+06	6.65962e+06	6.55761e+06	C12289	-
XMW0726	121	77	150.104	C10H14O	Benzene, (1-methoxypropyl)-	Aromatics	59588-12-4	1104	3.66997e+07	3.57614e+07	3.7563e+07	330122	297634	295944	733216	694405	713811	554520	569518	716830	3.17235e+07	3.43025e+07	3.1622e+07	2.87373e+07	2.76073e+07	-	-
XMW0944	135	93	150.141	C11H18	Cyclohexene, 2-ethenyl-1,3,3-trimethyl-	Hydrocarbons	5293-90-3	1105	463673	452887	472304	24073.4	29434	21583.8	24523.8	23590.1	24056.9	26678.4	27556.5	32139.8	374841	406560	372920	341854	323940	-	-
D401	41	43	154.136	C10H18O	2-Isopropyl-5-methylhex-2-enal	Aldehyde	35158-25-9	1106	1.99106e+07	1.948e+07	2.02627e+07	1.2803e+06	1.32406e+06	1.32017e+06	1.24312e+06	1.13014e+06	1.18663e+06	1.37308e+06	1.34774e+06	1.99258e+06	1.82639e+07	1.96781e+07	1.79835e+07	1.64002e+07	1.58555e+07	-	-
XMW0418	57	85	170.203	C12H26	Decane, 2,4-dimethyl-	Hydrocarbons	2801-84-5	1106	2.38171e+06	2.18479e+06	2.3688e+06	2.28666e+06	2.50003e+06	2.57251e+06	2.28182e+06	2.07969e+06	2.18075e+06	2.73958e+06	2.66833e+06	5.09717e+06	3.11102e+06	3.53799e+06	3.0386e+06	2.71301e+06	2.73376e+06	-	-
D271	57	56	158.131	C9H18O2	Propanoic acid, hexyl ester	Ester	2445-76-3	1108	9	9	9	1.88418e+06	2.07125e+06	2.08899e+06	1.54194e+06	1.33552e+06	1.43873e+06	2.01074e+06	2.02601e+06	2.38169e+06	811804	839146	771831	703985	685038	-	-
D272	70	85	172.146	C10H20O2	Butanoic acid, 3-methyl-, 2-methylbutyl ester	Ester	2445-77-4	1107	5.47696e+06	5.41753e+06	5.67671e+06	5.74807e+06	6.31632e+06	6.75545e+06	5.94147e+06	5.17417e+06	5.55782e+06	7.15386e+06	6.68629e+06	1.30833e+07	7.30673e+06	8.69966e+06	7.51374e+06	6.65962e+06	6.55662e+06	-	-
XMW0527	139	93	154.136	C10H18O	2-Cyclohexen-1-ol, 1-methyl-4-(1-methylethyl)-, cis-	Alcohol	29803-82-5	1122	12061.2	9060.17	6988.75	99263.5	108369	110781	117678	117468	117573	110315	121705	126763	900735	1.11773e+06	1.24604e+06	1.23658e+06	1.20861e+06	-	-
NMW0039	150	108	150.054	C6H14S2	DiSulfur compounds, dipropyl	Sulfur compounds	629-19-6	1107	4474.79	2460.5	2419.61	47929.6	43109.2	44696.4	57671.7	49972.8	53822.3	58146.3	62420	56737.3	250032	305860	294081	288323	283446	C08373	-
XMW0531	55	69	152.12	C10H16O	Bicyclo[3.1.1]heptan-3-one, 2,6,6-trimethyl-, (1.alpha.,2.beta.,5.alpha.)-	Terpenoids	15358-88-0	1173	180295	250318	164563	1.01534e+06	1.07748e+06	1.01133e+06	1.96268e+06	1.84345e+06	1.90306e+06	1.60778e+06	1.61705e+06	1.5533e+06	2.43727e+06	2.55286e+06	2.46162e+06	2.30462e+06	2.203e+06	-	-
WMW0014	55	69	152.12	C10H16O	Pinocamphone	Terpenoids	547-60-4	1160	27737.9	36425.9	14796.5	2.55299e+06	2.78759e+06	2.73223e+06	6.29552e+06	6.01929e+06	6.15741e+06	4.87903e+06	4.88881e+06	4.4923e+06	1.10235e+06	1.19599e+06	1.26227e+06	1.17377e+06	1.1704e+06	-	-
KMW0308	125	126	126.014	C6H6OS	5-Methyl-2-thiophenecarboxaldehyde	Heterocyclic compound	13679-70-4	1118	33271.9	24359.4	29702.4	2.98605e+06	3.11459e+06	3.13089e+06	3.56612e+06	3.22997e+06	3.39804e+06	3.59028e+06	3.59606e+06	3.75575e+06	1.65339e+06	1.79138e+06	1.59763e+06	1.50449e+06	1.44947e+06	-	-
KMW0310	137	109	152.12	C10H16O	2-Cyclohexen-1-ol, 1-methyl-4-(1-methylethenyl)-, trans-	Alcohol	7212-40-0	1123	200019	145767	174310	1.63675e+07	1.68288e+07	1.69309e+07	1.88445e+07	1.73186e+07	1.80815e+07	1.88688e+07	1.89328e+07	1.98231e+07	9.28682e+06	9.9676e+06	8.86909e+06	8.23208e+06	7.98936e+06	-	-
XMW0008	82	138	138.104	C9H14O	Isophorone	Ketone	78-59-1	1124	1.22394e+06	890720	1.06304e+06	8.83394e+07	9.19716e+07	9.24408e+07	1.04376e+08	9.41224e+07	9.92491e+07	1.05001e+08	1.05194e+08	1.09434e+08	5.02572e+07	5.33196e+07	4.70469e+07	4.34746e+07	4.2502e+07	C14743	-
XMW0892	59	44	102.043	C3H6N2O2	Propanediamide	Amine	108-13-4	1138	4189.21	6609.63	4810.49	20821.6	16929.7	22307.5	31622	29750.7	30686.4	27308	27177.7	25759	8824.18	8681.02	9555.16	7874.1	8136.68	-	-
XMW0530	59	94	152.12	C10H16O	p-Mentha-1,5-dien-8-ol	Terpenoids	1686-20-0	1167	356017	616193	235543	738416	727644	679577	614123	594032	604078	642536	650012	564055	1.28396e+06	1.39157e+06	1.35705e+06	1.22124e+06	1.1669e+06	-	-
XMW0117	71	95	128.12	C8H16O	3,4-Dimethylcyclohexanol	Alcohol	5715-23-1	1126	63100.1	43727.1	76822.5	4.86684e+06	5.03316e+06	5.06415e+06	5.6817e+06	5.13058e+06	5.40614e+06	5.71962e+06	5.73509e+06	5.96089e+06	3.23171e+06	3.66038e+06	3.25091e+06	3.05663e+06	2.95849e+06	-	-
XMW0072	59	81	154.136	C10H18O	Cyclohexanemethanol, .alpha.,.alpha.-dimethyl-4-methylene-	Alcohol	7299-42-5	1166	354100	614439	233576	738416	727644	679577	614123	594032	604078	642536	650012	564055	1.26303e+06	1.36851e+06	1.33921e+06	1.21259e+06	1.15181e+06	-	-
XMW0300	122	107	122.073	C8H10O	Phenol, 3,5-dimethyl-	Phenol	108-68-9	1171	15738.1	16370.5	21524.5	459291	487523	476890	831628	779087	805357	690564	704062	633415	654952	681029	652380	611914	594691	-	-
D141	70	43	172.146	C10H20O2	Acetic acid, 2-ethylhexyl ester	Ester	103-09-3	1129	1.18827e+06	865819	1.03965e+06	7.91283e+07	8.2618e+07	8.26745e+07	9.2451e+07	8.3896e+07	8.81735e+07	9.35736e+07	9.36502e+07	9.67448e+07	4.66502e+07	4.97345e+07	4.38493e+07	4.06048e+07	3.96137e+07	-	-
NMW0047	107	122	122.073	C8H10O	Phenol, 2-ethyl-	Phenol	90-00-6	1140	9	9	9	345076	337963	314557	564481	516365	540423	458473	446754	310876	116253	130104	132085	126815	125031	C14385	-
XMW0941	91	105	148.125	C11H16	exo-7-(trans-1-Propenyl)bicyclo[4.2.0]oct-1(2)-ene	Hydrocarbons	107983-42-6	1140	167477	140399	364348	1.09271e+07	1.13199e+07	1.11749e+07	1.88411e+07	1.74909e+07	1.8166e+07	1.5856e+07	1.55708e+07	1.72074e+07	6.115e+06	6.54713e+06	6.20227e+06	5.82767e+06	5.71752e+06	-	-
WMW0159	94	109	152.12	C10H16O	(+)-(1R,4R,5R)-2-(10)-PINEN-4-OL	Terpenoids	13040-03-4	1140	31988.9	30048.1	33219.1	482651	500690	490607	751843	699017	725430	653266	651589	704280	580309	619652	610916	588337	587049	-	-
NMW0048	44	91	135.105	C9H13N	DextroamphetAmine	Amine	51-64-9	1141	5644.64	2287.02	4950.53	58315.8	62405	60705.5	95154.7	88540.6	91847.6	82220	80063.2	85968.7	47786.5	52260.6	53050.5	50323.8	49944.9	C07514	-
XMW0949	70	55	154.136	C10H18O	1-Decen-3-one	Ketone	56606-79-2	1141	43687.1	37323.3	64015	1.72221e+06	1.77634e+06	1.76387e+06	2.73786e+06	2.54859e+06	2.64322e+06	2.39185e+06	2.35371e+06	2.53447e+06	1.05554e+06	1.15921e+06	1.15023e+06	1.07395e+06	1.05829e+06	-	-
D329	79	81	152.12	C10H16O	Myroxide	Terpenoids	28977-57-3	1141	190145	187195	211882	3.66388e+06	3.77984e+06	3.7445e+06	6.25189e+06	5.79577e+06	6.02383e+06	5.25093e+06	5.17792e+06	5.72364e+06	2.27101e+06	2.43827e+06	2.37491e+06	2.22076e+06	2.18742e+06	-	-
XMW0814	105	46	105.036	C2H7N3S	2-Methyl-3-thiosemicarbazide	Others	21185-13-7	1141	53824.5	38642.7	65756.7	1.19211e+06	1.23996e+06	1.21913e+06	2.04509e+06	1.88795e+06	1.96652e+06	1.7312e+06	1.67836e+06	1.88403e+06	710929	764618	741478	685381	678138	-	-
XMW0925	93	108	150.104	C10H14O	Camphenone, 6-	Ketone	55659-42-2	1114	9	9	9	748131	791046	794123	924344	824274	874309	933749	947835	1.02474e+06	8.37698e+06	8.99262e+06	7.91043e+06	7.26564e+06	7.12526e+06	-	-
XMW0253	112	57	170.203	C12H26	Undecane, 5-methyl-	Hydrocarbons	1632-70-8	1156	9	9	9	1.04774e+06	1.16477e+06	1.12219e+06	2.95905e+06	2.80733e+06	2.88319e+06	2.25081e+06	2.24223e+06	1.99863e+06	399452	450194	472224	446760	440467	-	-
XMW0373	85	57	170.203	C12H26	Undecane, 2-methyl-	Hydrocarbons	7045-71-8	1164	180884	309199	123467	1.00374e+06	1.05018e+06	1.01031e+06	1.92131e+06	1.81964e+06	1.87048e+06	1.53452e+06	1.55635e+06	1.5315e+06	723116	815202	823164	732636	701672	-	-
NMW0054	61	120	120.025	C4H8O2S	Propanoic acid, 3-(methylthio)-	Sulfur compounds	646-01-5	1150	2897.15	8076.93	8197.62	10247	9576.54	10009.6	16097.1	15905.7	16001.4	14579.7	14847.9	14527.3	47608.2	52320.7	46895.3	45509.5	42481.1	C08276	ko00270,ko00920,ko01100
QWM0003	68	67	152.12	C10H16O	2H-Pyran, 3,6-dihydro-4-methyl-2-(2-methyl-1-propenyl)-	Terpenoids	1786-08-9	1154	9	9	9	110071	129956	122476	231110	232660	231885	203396	197711	203331	6.26551e+06	6.65041e+06	6.0765e+06	5.60281e+06	5.39428e+06	-	-
WMW0066	41	67	142.136	C9H18O	6-Nonen-1-ol, (E)-	Alcohol	31502-19-9	1167	141388	200481	109100	4.04664e+06	4.40966e+06	4.3227e+06	9.34341e+06	8.83324e+06	9.08832e+06	7.35587e+06	7.39841e+06	7.14822e+06	4.42528e+06	4.6703e+06	4.59926e+06	4.28667e+06	4.184e+06	-	-
XMW0170	134	133	134.073	C9H10O	BenzAldehyde, 3-ethyl-	Aldehyde	34246-54-3	1168	19845.8	6839.33	9486.15	46951.4	45022.1	44079.2	75403.5	70354.3	72878.9	57409.3	57240.2	67730.1	69581.5	77750.3	64712	60866.3	59630.7	-	-
KMW0359	107	122	122.073	C8H10O	Phenol, 3-ethyl-	Phenol	620-17-7	1169	32524.1	31346	42631.6	1.07339e+06	1.12959e+06	1.1997e+06	1.71249e+06	1.60651e+06	1.6595e+06	1.51211e+06	1.60232e+06	1.46667e+06	1.4881e+06	1.5723e+06	1.50913e+06	1.39465e+06	1.35861e+06	C14386	-
KMW0360	71	81	156.151	C10H20O	Levomenthol	Terpenoids	2216-51-5	1171	204331	418678	202770	1.26286e+06	1.3325e+06	1.29158e+06	2.44836e+06	2.31199e+06	2.38017e+06	2.01381e+06	2.03499e+06	1.92274e+06	2.25027e+06	2.41019e+06	2.37508e+06	2.17522e+06	2.11166e+06	C00400	ko00902,ko01110
D276	108	107	150.104	C10H14O	Bicyclo[3.1.0]hex-3-en-2-one, 4-methyl-1-(1-methylethyl)-	Terpenoids	24545-81-1	1171	34709.5	20227.9	36536.7	62216.9	53151.9	70055.8	95841	65369.9	80605.4	86088.4	58070.2	73987.3	1.36647e+06	1.29868e+06	1.21302e+06	1.13095e+06	1.15732e+06	-	-
NMW0069	121	106	121.089	C8H11N	BenzenAmine, 2,5-dimethyl-	Amine	95-78-3	1171	63394.8	35303	55595.9	1.85432e+06	2.04352e+06	1.99915e+06	4.3944e+06	4.13227e+06	4.26334e+06	3.44108e+06	3.46552e+06	3.37394e+06	4.38355e+06	4.5739e+06	4.4329e+06	4.12344e+06	3.99314e+06	C18993	-
NMW0070	105	77	148.052	C9H8O2	1,2-Propanedione, 1-phenyl-	Ketone	579-07-7	1183	9064.59	7665.81	5171.79	146537	144511	140158	91197	88817.6	90007.3	108754	107372	110465	220650	219112	211686	206785	195623	C17268	ko00360,ko01100
XMW1327	127	85	156.163	C9H20N2	Propanal, dipropylhydrazone	Amine	34687-35-9	1181	9	9	9	4151.14	4001.02	4291.92	3306.4	3491.95	3399.18	3668.89	4495.15	3971.2	5188.37	4362.93	4925.6	5531.8	5427.68	-	-
XMW0721	121	150	150.104	C10H14O	Benzene, 1-methoxy-4-propyl-	Aromatics	104-45-0	1182	23249.1	17610.6	16905.8	408127	407692	395959	325086	300577	312832	365904	367472	366928	507269	473827	454897	449573	446210	-	-
XMW0719	91	134	134.11	C10H14	p-Mentha-1,5,8-triene	Terpenoids	21195-59-5	1111	9	9	9	924013	986033	994738	1.17186e+06	1.01673e+06	1.0943e+06	1.18336e+06	1.19602e+06	1.28594e+06	9.66972e+06	1.03204e+07	9.13538e+06	8.42236e+06	8.2639e+06	-	-
XMW1381	91	105	134.11	C10H14	Bicyclo[3.2.1]oct-2-ene, 3-methyl-4-methylene-	Terpenoids	49826-53-1	1168	86355.1	85500.1	90876.2	1.73695e+06	1.83205e+06	1.7939e+06	3.45831e+06	3.26041e+06	3.35936e+06	2.80124e+06	2.82207e+06	2.77661e+06	2.49755e+06	2.60765e+06	2.48393e+06	2.31445e+06	2.25592e+06	-	-
XMW0724	95	94	162.141	C12H18	Albene	Hydrocarbons	38451-64-8	1159	28786	47870	18016.8	3.57965e+06	3.93455e+06	3.93333e+06	9.55108e+06	9.07601e+06	9.31355e+06	7.3668e+06	7.38565e+06	6.94813e+06	1.45898e+06	1.6154e+06	1.68853e+06	1.6132e+06	1.59106e+06	-	-
XMW0175	69	84	140.12	C9H16O	2-Nonen-4-one	Ketone	32064-72-5	1124	2337692	1692843	2054299	149779068	156206260	156686798	175084070	159204619	1.67144e+08	177156421	177326149	183478490	89488870	94668470	83841089	78034297	75836512	-	-
XMW0361	95	67	152.12	C10H16O	5,7-Octadien-4-one, 2,6-dimethyl-, (E)-	Terpenoids	6752-80-3	1146	51961.4	55936	95782.3	2.48277e+06	2.56216e+06	2.53634e+06	4.27062e+06	3.95624e+06	4.11343e+06	3.58885e+06	3.51056e+06	3.89066e+06	1.36142e+06	1.5167e+06	1.4929e+06	1.41076e+06	1.37312e+06	-	-
KMW0273	119	134	134.11	C10H14	Benzene, 1,2,4,5-tetramethyl-	Aromatics	95-93-2	1115	23105.9	18894	12135	86838.6	95352.7	91278.7	123285	93201.9	108243	133888	134382	147276	872189	960837	835110	781791	761574	C14534	-
KMW0287	67	41	138.104	C9H14O	(Z,Z)-3,6-Nonadienal	Aldehyde	21944-83-2	1100	1.90171e+07	1.85872e+07	1.94404e+07	468534	432995	418696	479965	452865	466415	401338	437242	620223	1.67214e+07	1.81214e+07	1.6653e+07	1.51173e+07	1.45521e+07	C16323	ko00592,ko01110
XMW1233	67	82	128.12	C8H16O	3-Cyclopentyl-1-propanol	Alcohol	767-05-5	1102	1.90171e+07	1.85872e+07	1.94404e+07	468534	432995	436706	477118	487454	482286	419491	426680	620223	1.67217e+07	1.81235e+07	1.66533e+07	1.51176e+07	1.45535e+07	-	-
XMW0410	55	83	142.136	C9H18O	1-Nonen-4-ol	Alcohol	35192-73-5	1103	3.62469e+07	3.54853e+07	3.6901e+07	2.34856e+06	2.44685e+06	2.45854e+06	2.26611e+06	2.08755e+06	2.17683e+06	2.5624e+06	2.498e+06	3.69857e+06	3.27024e+07	3.59257e+07	3.26727e+07	2.96155e+07	2.86054e+07	-	-
XMW0437	68	67	136.125	C10H16	1,5-Cyclooctadiene, 1,6-dimethyl-	Hydrocarbons	3760-13-2	1103	1.31301e+07	1.28242e+07	1.34317e+07	243179	234306	195941	252371	266313	259342	205434	209776	196757	1.13371e+07	1.23642e+07	1.13535e+07	1.02514e+07	9.87857e+06	-	-
NMW0038	107	122	122.073	C8H10O	Benzenemethanol, 4-methyl-	Alcohol	589-18-4	1106	1.13958e+07	1.11488e+07	1.16595e+07	177338	162436	163340	280370	262577	271474	227719	230511	269407	9.95792e+06	1.07611e+07	9.88516e+06	9.00586e+06	8.66778e+06	C06757	ko01100
D98	124	109	124.035	C7H8S	Benzene, (methylthio)-	Sulfur compounds	100-68-5	1106	540851	572727	514671	402737	407854	382681	247997	262194	255096	271769	261557	215075	400131	440242	459646	408478	373359	-	-
XMW0909	80	79	150.104	C10H14O	2,6,6-Trimethylbicyclo[3.2.0]hept-2-en-7-one	Ketone	4613-37-0	1108	9	9	9	1683679	1772006	1781250	1886892	1772555	1.82972e+06	1949566	1959151	1961283	19267514	20880701	18475449	16926538	16605508	-	-
XMW0690	93	150	150.141	C11H18	Cyclohexene, 2,4-dimethyl-1-(1-methylethenyl)-	Hydrocarbons	56763-60-1	1108	9	9	9	641731	672767	669464	598905	644929	621917	615506	618318	541906	7846016	8427798	7449861	6838115	6723528	-	-
NMW0040	134	91	134.073	C9H10O	Benzyl methyl ketone	Ketone	103-79-7	1124	204952	207667	143332	4.96203e+06	5.11583e+06	5.12441e+06	5.69417e+06	5.24705e+06	5.47061e+06	5.71822e+06	5.71357e+06	5.98021e+06	2.81002e+06	3.01102e+06	2.66192e+06	2.45867e+06	2.41089e+06	C15512	-
KMW0293	81	39	124.089	C8H12O	2,4-Octadienal, (E,E)-	Aldehyde	30361-28-5	1115	354416	206352	185252	1.5738e+07	1.65158e+07	1.66545e+07	1.95322e+07	1.687e+07	1.82011e+07	1.99345e+07	2.01702e+07	2.1489e+07	162082758	1.75589e+08	1.55268e+08	1.42859e+08	1.40233e+08	-	-
XMW1311	65	122	122.037	C7H6O2	2-Propenal, 3-(2-furanyl)-	Heterocyclic compound	623-30-3	1111	9	9	9	720177	767003	773687	889206	764452	826829	868163	904275	935531	7.27379e+06	7.70958e+06	6.84007e+06	6.2952e+06	6.15935e+06	-	-
D313	73	45	172.146	C10H20O2	3-Hexene, 1-(1-ethoxyethoxy)-, (Z)-	Aldehyde	28069-74-1	1102	891157	844921	960637	180261	194075	193756	158337	145188	151763	186813	185359	262424	751411	824526	745043	667552	648178	-	-
D192	81	80	154.136	C10H18O	Fenchol	Terpenoids	1632-73-1	1113	331470	187912	156575	1.57589e+07	1.65341e+07	1.66707e+07	1.91799e+07	1.69014e+07	1.80407e+07	1.94811e+07	1.96599e+07	2.07037e+07	1.62615e+08	1.76095e+08	1.55849e+08	1.4331e+08	1.40748e+08	C02344	ko00902,ko01110
D392	106	78	121.053	C7H7NO	Ethanone, 1-(3-pyridinyl)-	Heterocyclic compound	350-03-8	1112	9	9	9	26490.6	26249.1	28493.8	33749.6	29560	31654.8	34130.4	33570.2	37127.8	291520	311735	283526	265815	255877	-	-
XMW1127	56	70	158.131	C9H18O2	Formic acid, octyl ester	Ester	112-32-3	1114	9	9	9	355823	470944	478926	553068	474718	513893	585618	586698	598856	4.09123e+06	4.40836e+06	3.84428e+06	3.51972e+06	3.43645e+06	-	-
XMW1318	136	79	136.052	C8H8O2	2-Methyl-3(2-furyl)acrolein	Heterocyclic compound	874-66-8	1114	1.48267e+07	1.44806e+07	1.51683e+07	193196	182107	193392	474762	449134	461948	347764	357944	438978	1.32472e+07	1.41516e+07	1.28385e+07	1.16756e+07	1.12083e+07	-	-
KMW0304	119	91	134.11	C10H14	1,3,8-p-Menthatriene	Terpenoids	18368-95-1	1119	270837	289125	182440	2.83377e+06	2.90669e+06	2.89482e+06	3.37165e+06	3.08193e+06	3.22679e+06	3.37407e+06	3.43243e+06	3.54284e+06	1.72358e+06	1.78773e+06	1.55787e+06	1.45543e+06	1.42364e+06	-	-
XMW0932	93	79	150.141	C11H18	3-Nonen-5-yne, 4-ethyl-, (Z)-	Hydrocarbons	74744-26-6	1117	297736	218327	246634	2.31124e+07	2.41227e+07	2.42817e+07	2.7273e+07	2.44864e+07	2.58797e+07	2.75562e+07	2.77002e+07	2.88069e+07	1.45125e+07	1.49669e+07	1.32885e+07	1.25144e+07	1.20865e+07	-	-
XMW0918	121	67	152.12	C10H16O	Isocyclocitral	Aldehyde	1335-66-6	1163	9	9	9	2.75163e+06	2.99428e+06	2.94753e+06	6.8263e+06	6.51152e+06	6.66891e+06	5.23414e+06	5.24213e+06	4.78224e+06	1.47588e+06	1.39157e+06	1.3144e+06	1.26976e+06	1.26567e+06	-	-
XMW0798	147	119	162.141	C12H18	Benzene, 1,3-bis(1-methylethyl)-	Aromatics	99-62-7	1119	9	9	9	24858.7	22133.4	23015.3	23057.4	21765.8	22411.6	23832.8	23429.2	24003.9	9996.58	11090.5	11514.3	10799.4	10917.7	-	-
XMW0449	71	43	158.094	C8H14O3	Butanoic acid, anhydride	Others	106-31-0	1120	62980.9	43321.9	58599.8	4.86684e+06	5.03316e+06	5.06415e+06	5.6817e+06	5.13227e+06	5.40698e+06	5.71979e+06	5.73517e+06	5.96267e+06	2.79605e+06	2.98299e+06	2.62814e+06	2.46363e+06	2.33191e+06	-	-
D173	105	77	134.073	C9H10O	BenzeneacetAldehyde, 4-methyl-	Aldehyde	104-09-6	1120	45165	35145.5	40565	3.38706e+06	3.5247e+06	3.55621e+06	4.01047e+06	3.62879e+06	3.81963e+06	4.04293e+06	4.06908e+06	4.24055e+06	1.85916e+06	1.95476e+06	1.75095e+06	1.63859e+06	1.61152e+06	-	-
XMW1399	57	43	184.219	C13H28	Decane, 2,5,9-trimethyl-	Hydrocarbons	62108-22-9	1121	29911	19878	25203	1522326	1547762	1554656	1902400	1759541	1.83097e+06	1906372	1918342	1910053	1072290	1142000	1009654	912642	884279	-	-
NMW0043	107	91	150.104	C10H14O	Bicyclo[3.1.1]hept-2-en-6-one, 2,7,7-trimethyl-	Terpenoids	473-06-3	1123	169890	127665	148314	1.24644e+07	1.29899e+07	1.30756e+07	1.47362e+07	1.33143e+07	1.40252e+07	1.49098e+07	1.49534e+07	1.55781e+07	6.88215e+06	7.29563e+06	6.52031e+06	6.06789e+06	5.95833e+06	C09843	-
KMW0312	69	81	150.104	C10H14O	Furan, 3-(4-methyl-3-pentenyl)-	Terpenoids	539-52-6	1101	3.50302e+07	3.42324e+07	3.58176e+07	1.0678e+06	1.05511e+06	1.03037e+06	1.06144e+06	1.03861e+06	1.05003e+06	988269	957481	1.23829e+06	3.044e+07	3.32815e+07	3.05481e+07	2.77192e+07	2.66902e+07	-	-
NMW0044	106	121	121.089	C8H11N	BenzenAmine, N-ethyl-	Amine	103-69-5	1128	13847.6	19154.8	9297.99	819733	853040	864532	974117	885661	929889	988261	1.00283e+06	1.03104e+06	443513	466944	423493	396790	389465	C14455	-
XMW0780	91	119	134.11	C10H14	2,6-Dimethyl-1,3,5,7-octatetraene, E,E-	Terpenoids	460-01-5	1131	9	9	9	27576231	2.8638e+07	2.87392e+07	3.19747e+07	2.87278e+07	3.03512e+07	3.23234e+07	3.25631e+07	3.39937e+07	1.62085e+07	1.69544e+07	1.52861e+07	14384132	1.41408e+07	-	-
KMW0320	83	55	156.115	C9H16O2	Cyclohexanecarboxylic acid, ethyl ester	Ester	3289-28-9	1136	39959.8	39719.2	69105.2	1.56976e+06	1.62373e+06	1.59463e+06	2.47726e+06	2.29937e+06	2.38832e+06	2.13871e+06	2.12516e+06	2.27062e+06	1.1539e+06	1.29713e+06	1.32305e+06	1.25812e+06	1.23821e+06	-	-
WMW0015	71	111	154.136	C10H18O	Terpinen-4-ol	Terpenoids	562-74-3	1177	244065	170887	151295	8.38879e+06	8.41734e+06	8.22697e+06	7.04127e+06	6.41727e+06	6.72927e+06	7.76863e+06	8.02128e+06	7.93013e+06	7.86339e+06	8.44409e+06	8.99473e+06	8.70016e+06	8.64227e+06	C17073	-
KMW0325	81	43	154.136	C10H18O	3-Cyclohexen-1-ol, 1-methyl-4-(1-methylethyl)-	Terpenoids	586-82-3	1137	119631	122098	190119	4.14006e+06	4.27133e+06	4.25929e+06	7.19154e+06	6.66845e+06	6.92999e+06	6.03127e+06	5.8893e+06	6.4997e+06	2.21909e+06	2.47031e+06	2.50922e+06	2.36335e+06	2.30816e+06	-	-
XMW0068	69	41	166.136	C11H18O	2,7-Nonadien-5-one, 4,6-dimethyl-	Ketone	74630-80-1	1138	276712	253119	198026	999013	1.01776e+06	1.00915e+06	1.4777e+06	1.37628e+06	1.42699e+06	1.30637e+06	1.29327e+06	1.3981e+06	1.09743e+06	1.26688e+06	1.28281e+06	1.20578e+06	1.19843e+06	-	-
D167	95	110	154.136	C10H18O	1,7,7-Trimethylbicyclo[2.2.1]heptan-2-ol	Terpenoids	10385-78-1	1138	86978.2	65191.7	74222.3	857497	887734	885834	1.75409e+06	1.62623e+06	1.69016e+06	1.3592e+06	1.36226e+06	1.37746e+06	5.68329e+07	5.97629e+07	5.45118e+07	5.05248e+07	4.9005e+07	-	-
XMW0826	93	134	134.048	C7H6N2O	3-Methylisoxazolo[4,5-b]pyridine	Heterocyclic compound	83988-39-0	1139	120988	110524	164242	2.06709e+06	2.14012e+06	2.11816e+06	3.33947e+06	3.10103e+06	3.22025e+06	2.89173e+06	2.83747e+06	3.13243e+06	2.79688e+06	2.75701e+06	2.58322e+06	2.49848e+06	2.50544e+06	-	-
XMW1126	139	93	154.136	C10H18O	2-Cyclohexen-1-ol, 1-methyl-4-(1-methylethyl)-, trans-	Terpenoids	29803-81-4	1140	104351	112309	98471.8	56278	56010.8	55806.4	70385.5	65132.8	67759.1	61768	60863.7	67589.2	212405	229664	217576	217117	207737	-	-
XMW0599	69	84	142.063	C7H10O3	2,2,6-Trimethyl-4H-1,3-dioxin-4-one	Heterocyclic compound	5394-63-8	1140	276712	253119	198026	997095	1.01662e+06	1.00915e+06	1.47978e+06	1.37628e+06	1.42803e+06	1.30637e+06	1.29327e+06	1.39942e+06	1.18959e+06	1.36236e+06	1.37176e+06	1.28146e+06	1.27313e+06	-	-
XMW0362	127	56	142.099	C8H14O2	2H-Pyran-2-one, tetrahydro-4,6,6-trimethyl-	Heterocyclic compound	20628-36-8	1141	9	9	9	8203.86	8780.67	8149.45	11201.5	10516	10858.8	10373.1	10315.8	14870.3	5396.89	4920.73	5794.79	5548.15	4930.98	-	-
KMW0327	108	67	152.12	C10H16O	Limonene oxide, trans-	Terpenoids	4959-35-7	1138	37357.3	34503.1	40438.9	509167	521030	514461	819175	763684	791429	697158	681835	750665	320741	309229	303947	294019	293243	-	-
KMW0334	112	69	154.136	C10H18O	Cyclohexanone, 5-methyl-2-(1-methylethyl)-	Terpenoids	10458-14-7	1169	6770.8	6242.58	7768.55	624166	682998	668433	1.54709e+06	1.45508e+06	1.50109e+06	1.18876e+06	1.20954e+06	1.11727e+06	570458	605368	597708	548723	541726	-	-
XMW0927	68	96	152.084	C9H12O2	2,6,6-Trimethyl-2-cyclohexene-1,4-dione	Ketone	1125-21-9	1145	9	9	9	117751	129599	125393	221336	239077	230207	206684	196094	205055	6.11733e+06	6.58998e+06	5.99935e+06	5.5368e+06	5.25883e+06	-	-
NMW0050	117	90	117.058	C8H7N	Benzyl nitrile	Nitrogen compounds	140-29-4	1144	31685.5	39210.3	32515.2	480094	486623	489011	791713	745273	768493	673558	655141	721132	308199	314505	295149	277837	271507	C16074	ko00460,ko01100,ko01110
D342	121	79	136.125	C10H16	2,4,6-Octatriene, 2,6-dimethyl-, (E,E)-	Terpenoids	3016-19-1	1144	95080.6	68948	75150.8	355524	385759	375499	551405	494176	522790	495516	490154	606715	744557	821221	856159	812748	817597	-	-
XMW0657	133	64	133.053	C8H7NO	Benzoxazole, 2-methyl-	Heterocyclic compound	95-21-6	1145	5008.32	3540.81	6849.41	133571	138365	137446	236957	218771	227864	197885	192404	218246	73191.2	77378.8	76136.7	70387.1	68336.4	-	-
D323	140	107	140.041	C6H8N2S	Pyrazine, 2-methyl-3-(methylthio)-	Heterocyclic compound	2882-20-4	1184	1321.37	658.881	991.311	42328	41114	40933	33216	31315	32265.5	37504	40546	39193	39339	42711	44429	43449	41901	-	-
XMW1226	99	56	172.146	C10H20O2	Hexanoic acid, 2-methylpropyl ester	Ester	105-79-3	1149	9	9	9	20544.4	25173.2	23525	41700.8	36490.2	39095.5	34114.4	33290.8	36683.8	36362.3	39276.8	36213.2	33600.2	33618	-	-
XMW0654	109	67	152.12	C10H16O	Ethanone, 1-(1,4-dimethyl-3-cyclohexen-1-yl)-	Terpenoids	43219-68-7	1149	45811.8	34092.5	39564.1	361439	358672	355190	537561	541212	539386	514959	533038	523024	1.92557e+07	2.03167e+07	1.88178e+07	1.74836e+07	1.68761e+07	-	-
NMW0053	103	77	132.058	C9H8O	2-Phenylpropenal	Aromatics	4432-63-7	1152	1339.3	1092.77	1074.19	23311.1	24201.5	23598	38545.8	33571.7	36058.8	32007.2	34277.6	36315.8	172666	156181	139514	134030	143379	C16592	-
XMW0801	93	108	162.141	C12H18	Cyclohexene, 3,4-diethenyl-1,6-dimethyl-	Hydrocarbons	61142-14-1	1153	32376.5	33357.2	117711	1.28792e+06	1.34471e+06	1.32224e+06	2.38019e+06	2.1738e+06	2.27699e+06	1.95581e+06	1.91887e+06	1.82039e+06	9.13459e+06	9.58634e+06	8.80954e+06	8.17734e+06	7.92905e+06	-	-
KMW0343	41	43	140.12	C9H16O	2-Nonenal	Aldehyde	2463-53-8	1161	15628.4	16985.6	8173.24	2.64544e+06	2.89846e+06	2.84747e+06	6.37614e+06	6.07728e+06	6.22671e+06	5.00459e+06	4.99014e+06	4.62572e+06	1.11681e+06	1.18955e+06	1.25343e+06	1.18697e+06	1.18338e+06	-	-
KMW0345	41	70	138.104	C9H14O	2,6-Nonadienal, (E,Z)-	Aldehyde	557-48-2	1155	9	9	9	236479	244453	253674	450030	409282	429656	325445	368220	374567	6.68324e+06	6.94792e+06	6.40849e+06	5.94169e+06	5.69053e+06	C08499	-
D412	95	67	152.12	C10H16O	5,7-Octadien-4-one, 2,6-dimethyl-, (Z)-	Terpenoids	3588-18-9	1155	94867.7	71904.9	85535.8	915171	954242	954340	1.86269e+06	1.71459e+06	1.78864e+06	1.46529e+06	1.45708e+06	1.46339e+06	5.7109e+07	6.00377e+07	5.48079e+07	5.08206e+07	4.93162e+07	-	-
NMW0058	104	132	132.094	C10H12	Naphthalene, 1,2,3,4-tetrahydro-	Aromatics	119-64-2	1155	3089.36	4137.96	2576.67	85114.2	92968.7	89511.5	199279	192729	196004	155790	156777	144587	42872.8	40820.5	42097.8	36282.8	39543.7	C14114	-
NMW0059	94	67	94.053	C5H6N2	4-Aminopyridine	Heterocyclic compound	504-24-5	1158	9	9	9	849865	936198	913600	2.06345e+06	1.95386e+06	2.00866e+06	1.63048e+06	1.64014e+06	1.63343e+06	415065	406201	392230	373791	376226	C13728	-
KMW0362	95	41	154.136	C10H18O	Isoborneol	Terpenoids	124-76-5	1157	94614.2	71904.9	85893.6	878546	911601	911280	1.79657e+06	1.66296e+06	1.72977e+06	1.40198e+06	1.39341e+06	1.39756e+06	5.6968e+07	5.99002e+07	5.46694e+07	5.0682e+07	4.91856e+07	C01411	-
KMW0351	150	135	150.116	C9H14N2	Pyrazine, 2,3-diethyl-5-methyl-	Heterocyclic compound	18138-04-0	1158	2550.62	2232.19	3930.92	559594	610390	606827	822752	716588	769670	767983	793922	912109	117557	148423	108487	109393	105776	-	-
XMW0679	45	43	176.105	C8H16O4	AcetAldehyde, tetramer	Aldehyde	108-62-3	1160	9	9	9	65391.3	74534.8	71272.6	161163	153940	157551	123171	124004	116265	28367.9	32031.1	33433.4	30568.7	30981.1	C18744	-
XMW1137	109	67	152.12	C10H16O	Ethanone, 1-(1,3-dimethyl-3-cyclohexen-1-yl)-	Ketone	51733-68-7	1161	40244.8	59310.9	25305.7	979680	1.0417e+06	1.02884e+06	1.85739e+06	1.74997e+06	1.80368e+06	1.52072e+06	1.53549e+06	1.49229e+06	452403	496109	493612	437037	447374	-	-
KMW0389	95	110	154.136	C10H18O	endo-Borneol	Terpenoids	507-70-0	1167	731180	372617	617111	1.09372e+06	1.11998e+06	1.12182e+06	1.50921e+06	1.42681e+06	1.46801e+06	1.38546e+06	1.42453e+06	1.48028e+06	4.3058e+07	4.5066e+07	4.28525e+07	3.94912e+07	3.81535e+07	C01411	-
KMW0350	108	91	150.068	C9H10O2	Acetic acid, phenylmethyl ester	Ester	140-11-4	1162	10136.8	12922.2	14534.2	3.30549e+06	3.61883e+06	3.56744e+06	6.19162e+06	5.65214e+06	5.92188e+06	5.23657e+06	5.32621e+06	5.60522e+06	940610	1.08218e+06	938469	904421	911020	C15513	-
NMW0064	108	150	150.104	C10H14O	Benzofuran, 4,5,6,7-tetrahydro-3,6-dimethyl-	Terpenoids	494-90-6	1165	12448.7	17395	30660.8	1.12842e+06	1.13926e+06	1.13454e+06	948501	892346	920424	1.05385e+06	1.13631e+06	915127	604848	736330	663132	601184	514146	C09868	-
KMW0408	135	91	150.104	C10H14O	Benzenemethanol, .alpha.,.alpha.,4-trimethyl-	Terpenoids	1197-01-9	1183	1528.39	1109.23	1443.06	28962	28843.9	29209	25428.2	22391.9	23910	28302.6	28851	29726.5	52176.7	48822.7	48401.1	45450.6	45512.2	-	-
D439	71	98	156.151	C10H20O	Cyclohexanol, 1-methyl-4-(1-methylethyl)-, trans-	Terpenoids	3901-93-7	1167	263805	420211	199668	1.26205e+06	1.36878e+06	1.29027e+06	2.49218e+06	2.35437e+06	2.42327e+06	2.01922e+06	2.04706e+06	1.92054e+06	2.24275e+06	2.40362e+06	2.37168e+06	2.17001e+06	2.10629e+06	-	-
D365	135	150	150.079	C8H10N2O	2-Acetyl-3-ethylpyrazine	Heterocyclic compound	32974-92-8	1168	6010.63	5082.75	6085.56	434697	438890	435475	273205	249166	261186	349427	387983	289744	248669	276073	251204	237907	223572	-	-
WMW0197	55	41	168.115	C10H16O2	Lilac Aldehyde D	Aldehyde	53447-47-5	1169	180240	250318	164505	1.05873e+06	1.12074e+06	1.03872e+06	2.00423e+06	1.89194e+06	1.94808e+06	1.64255e+06	1.65519e+06	1.59336e+06	2.46189e+06	2.57819e+06	2.48374e+06	2.3232e+06	2.22231e+06	-	-
D311	109	81	152.12	C10H16O	3-p-Menthen-7-al	Aldehyde	27841-22-1	1169	27482	13927	20900.2	38748.4	41136	32068.8	95598.9	40166.6	67882.8	84775	58890.4	32794.7	838475	905994	873754	820762	779660	-	-
WMW0065	41	67	142.136	C9H18O	(6Z)-Nonen-1-ol	Alcohol	35854-86-5	1171	139536	191718	109100	4.04737e+06	4.40966e+06	4.32314e+06	9.34341e+06	8.83354e+06	9.08848e+06	7.35683e+06	7.39841e+06	7.14822e+06	4.44232e+06	4.69349e+06	4.61958e+06	4.30453e+06	4.19856e+06	-	-
KMW0361	134	133	134.073	C9H10O	BenzAldehyde, 4-ethyl-	Aldehyde	4748-78-1	1180	7014	4830	5108	42264	35350	37722	30608.2	28369	29488.6	30448	33198	28774	107516	79252	69775	70658	63678	-	-
XMW0304	71	67	170.131	C10H18O2	Butanoic acid, 5-hexenyl ester	Ester	108058-75-9	1183	243519	175070	153291	8391077	8419805	8229536	7007752	6388870	6698311	7772550	8025991	7935155	7731411	8409511	8882124	8592150	8536666	-	-
WMW0064	57	41	142.136	C9H18O	2-Nonen-1-ol, (E)-	Alcohol	31502-14-4	1169	329626	568288	221787	768883	774810	733529	902688	858685	880686	836277	845496	752702	1.04064e+06	1.11677e+06	1.10867e+06	999861	957885	-	-
D307	70	84	154.136	C10H18O	Bicyclo[3.1.1]heptan-3-ol, 2,6,6-trimethyl-, (1.alpha.,2.beta.,3.alpha.,5.alpha.)-	Terpenoids	27779-29-9	1179	15525.2	7788.72	7120.22	456208	457610	445325	380946	336306	358626	423741	437579	443971	432326	467172	492847	476060	468225	-	-
WMW0011	81	67	152.12	C10H16O	Cyclohexanone, 5-methyl-2-(1-methylethenyl)-	Terpenoids	529-00-0	1179	31196.5	22238.7	26211.5	1.05459e+06	1.03837e+06	1.00787e+06	850073	780381	815227	945819	985922	975876	1.01595e+06	1.09481e+06	1.14931e+06	1.10832e+06	1.09193e+06	-	-
WMW0041	41	55	152.12	C10H16O	Isopinocarveol	Terpenoids	6712-79-4	1178	23951.4	17747.2	14664.6	701254	704222	686787	580046	530882	555464	649377	671130	662732	761589	805862	833111	810137	798261	-	-
KMW0368	81	53	156.025	C7H8O2S	Ethanethioic acid, S-(2-furanylmethyl) ester	Heterocyclic compound	13678-68-7	1172	70628.7	60614.9	71055.7	2.74358e+06	2.9228e+06	2.86619e+06	5.08084e+06	4.78243e+06	4.93163e+06	4.23398e+06	4.28342e+06	4.00106e+06	3.5445e+06	3.68566e+06	3.52155e+06	3.28014e+06	3.19757e+06	-	-
XMW0660	73	41	142.099	C8H14O2	2-Octenoic Acid	Acid	1470-50-4	1181	9	9	9	39104	36246	37729.2	34772.6	32197.8	33485.2	35132.6	38151.6	37670.6	40484.9	43043	45239.3	43376.1	41889.1	-	-
D348	68	67	154.136	C10H18O	Cyclobutaneethanol, 1-methyl-2-(1-methylethenyl)-, cis-	Alcohol	30820-22-5	1183	37509	28642	24425.4	1.27501e+06	1.27367e+06	1.2489e+06	1.05398e+06	962097	1.00804e+06	1.17173e+06	1.2154e+06	1.19706e+06	1.21423e+06	1.307e+06	1.37849e+06	1.32824e+06	1.32079e+06	-	-
XMW0487	92	65	138.043	C6H6N2O2	2-Picoline, 6-nitro-	Heterocyclic compound	18368-61-1	1183	41917.1	32656.8	27841.2	1.29552e+06	1.30434e+06	1.26784e+06	1.03372e+06	941417	987568	1.14749e+06	1.18772e+06	1.19345e+06	1.47584e+06	1.56011e+06	1.59005e+06	1.51641e+06	1.49209e+06	-	-
XMW0241	141	71	184.219	C13H28	Undecane, 4,8-dimethyl-	Hydrocarbons	17301-33-6	1185	9	9	9	5399.11	6303.07	4877.56	6491.91	4729.82	5610.86	6007.76	6365.63	6788.24	8656.13	10278.5	9463.62	6729.94	8784.09	-	-
KMW0374	69	41	154.136	C10H18O	4-Hexen-1-ol, 5-methyl-2-(1-methylethenyl)-, (R)-	Terpenoids	498-16-8	1170	236704	349484	177215	1.14785e+07	1.24638e+07	1.22212e+07	2.76794e+07	2.61499e+07	2.69146e+07	2.1536e+07	2.16775e+07	2.08694e+07	9.52871e+06	1.03079e+07	1.03788e+07	9.65365e+06	9.47362e+06	-	-
KMW0380	124	94	166.111	C9H14N2O	Pyrazine, 2-methoxy-3-(2-methylpropyl)-	Heterocyclic compound	24683-00-9	1181	2823.35	2649	1709.78	26662.3	25811	23776.8	22742.3	20730.1	21736.2	22581.2	25721.1	22098.1	52133.2	53595.6	58331.7	54008.8	55564.2	-	-
KMW0376	45	69	144.151	C9H20O	2-Nonanol	Alcohol	628-99-9	1102	725685	684885	764553	192717	200699	202950	188415	176330	182372	208249	205957	280687	675821	730865	662016	601150	581545	-	-
XMW0612	85	57	184.219	C13H28	Undecane, 4,7-dimethyl-	Hydrocarbons	17301-32-5	1185	6272.44	5675.28	3784	170676	170908	166202	137032	131001	134017	158932	163834	159707	179177	192848	202323	189452	190173	-	-
KMW0431	119	134	134.084	C8H10N2	5H-5-Methyl-6,7-dihydrocyclopentapyrazine	Heterocyclic compound	23747-48-0	1144	49980.6	41934.8	106590	3.08642e+06	3.18809e+06	3.15669e+06	5.23674e+06	4.84743e+06	5.04208e+06	4.38891e+06	4.3456e+06	4.77074e+06	1.81147e+06	1.88184e+06	1.79063e+06	1.68693e+06	1.64831e+06	-	-
KMW0496	71	117	160.11	C8H16O3	Hexanoic acid, 3-hydroxy-, ethyl ester	Ester	2305-25-1	1133	51951.1	51242.4	72735.5	244573	253958	251169	341788	309767	325778	309259	305769	379018	416331	494591	511613	492005	481515	-	-
KMW0531	67	93	140.12	C9H16O	3,6-Nonadien-1-ol, (E,Z)-	Alcohol	56805-23-3	1156	9	9	9	589531	671361	658192	1.1438e+06	1.04658e+06	1.09519e+06	956820	847894	976294	1.01818e+07	1.07257e+07	9.91274e+06	9.18097e+06	8.86236e+06	-	-
KMW0543	68	67	170.131	C10H18O2	(3R,6R)-2,2,6-Trimethyl-6-vinyltetrahydro-2H-pyran-3-ol	Heterocyclic compound	14009-71-3	1171	180573	299319	139533	3.41082e+06	3.70368e+06	3.6301e+06	8.05685e+06	7.59231e+06	7.82458e+06	6.28992e+06	6.34101e+06	6.05658e+06	2.68264e+06	2.89825e+06	2.95657e+06	2.76155e+06	2.70563e+06	-	-
KMW0284	91	92	122.073	C8H10O	Phenylethyl Alcohol	Alcohol	60-12-8	1116	9	9	9	868575	933193	936264	1.04805e+06	884312	966183	1.07258e+06	1.08627e+06	1.17603e+06	9.42572e+06	1.00352e+07	8.89475e+06	8.24429e+06	8.10199e+06	C05853	ko00360
KMW0386	67	95	152.12	C10H16O	cis-Dihydrocarvone	Terpenoids	3792-53-8	1195	855598	767465	659191	114587	145604	118131	564711	526300	545506	208748	216113	237666	1913052	1998910	1867098	1726858	1645161	-	-
XMW0735	107	79	148.089	C10H12O	Benzenemethanol, .alpha.-2-propenyl-	Alcohol	936-58-3	1244	774267	756439	748800	1.02114e+06	1.00682e+06	932966	646363	641619	643991	773256	767303	611287	947852	1.08585e+06	1.10559e+06	945141	984014	-	-
NMW0093	107	91	150.104	C10H14O	D-Verbenone	Terpenoids	18309-32-5	1228	17785.4	13247.9	17586.5	54759.3	56031.9	60580.8	86070.1	81637	83853.6	78339.4	81709.3	104207	103633	126402	101952	87914.2	99611.9	C09913	-
KMW0432	41	69	152.12	C10H16O	2,6-Octadienal, 3,7-dimethyl-, (Z)-	Terpenoids	106-26-3	1240	162503	147126	168402	158895	148558	146038	92126	92555.3	92340.7	117829	118004	88528	293319	314508	331609	265473	298902	C09847	ko01110
XMW1138	69	41	154.136	C10H18O	6-Octen-1-ol, 7-methyl-3-methylene-	Terpenoids	13066-51-8	1195	443284	499151	412512	693535	709083	632871	413689	371227	392458	488094	469250	464926	346405	392258	413057	341470	345965	-	-
XMW0943	57	71	184.219	C13H28	Undecane, 3,5-dimethyl-	Hydrocarbons	17312-81-1	1207	19925.1	14638.9	8976.24	9	9	9	9	9	9	9	9	9	129825	146481	136172	109868	105236	-	-
D81	81	94	168.079	C9H12O3	2-Furanpropanoic acid, ethyl ester	Heterocyclic compound	10031-90-0	1192	2764595	2171300	1.88155e+06	828285	853201	837039	1125705	1061686	1.0937e+06	1027263	1037329	1149318	4247020	4482653	4436826	4121000	3975663	-	-
XMW0239	57	85	184.219	C13H28	Decane, 3-ethyl-3-methyl-	Hydrocarbons	17312-66-2	1229	16888.7	14161.6	18214.3	898287	1.03224e+06	995972	1.16979e+06	1.02477e+06	1.09728e+06	1.26544e+06	1.28701e+06	1.52802e+06	236864	279821	237007	205285	225932	-	-
XMW1401	82	67	184.146	C11H20O2	n-Valeric acid cis-3-hexenyl ester	Ester	35852-46-1	1237	10129.3	11211.4	17257	475466	534265	516931	647123	572382	609752	628466	625718	813783	95202	110735	94468	80630	88680	-	-
NMW0101	121	136	168.115	C10H16O2	Ascaridole	Terpenoids	512-85-6	1244	32026.1	28188.6	32940.8	113939	88469	96938.3	53021.7	44864.8	48943.3	115500	130743	56437.2	702400	811939	1.12115e+06	810534	1.09512e+06	C09836	-
XMW0586	126	57	184.219	C13H28	Dodecane, 5-methyl-	Hydrocarbons	17453-93-9	1255	917963	666187	756715	2480.34	2018.63	2461.86	2012.61	2656.71	2334.66	2973.05	2603.42	3568	1029324	1120520	965697	820758	859509	-	-
KMW0435	41	55	154.136	C10H18O	2-Decenal, (Z)-	Aldehyde	2497-25-8	1252	59147278	4.18779e+07	4.74462e+07	9	9	9	9	126791	63399.8	9	9	9	6.56446e+07	7.07865e+07	5.89769e+07	5.2398e+07	5.47098e+07	-	-
NMW0074	79	91	152.12	C10H16O	Bicyclo[3.1.1]hept-2-ene-2-methanol, 6,6-dimethyl-	Terpenoids	515-00-4	1195	1.07026e+06	938009	817275	4.69895e+06	4.58277e+06	4.55416e+06	3.69186e+06	3.37972e+06	3.53579e+06	4.14642e+06	4.2075e+06	3.08147e+06	2.53558e+06	2.76662e+06	2.69423e+06	2.52994e+06	2.44508e+06	C11938	ko00903
XMW1403	82	67	184.146	C11H20O2	cis-3-Hexenyl isovalerate	Ester	35154-45-1	1238	342981	338877	332622	385550	379707	354544	240527	242437	241482	288420	281616	199009	364304	396878	413990	350973	368151	-	-
KMW0434	41	137	152.12	C10H16O	2,6,6-trimethyl-1-Cyclohexene-1-carboxaldehyde	Terpenoids	432-25-7	1220	32431.5	22246.8	19316.4	42772.6	53666.1	47362.4	67941.7	59803.4	63872.6	59465.8	62179.3	72270.9	99131.8	116372	111118	100585	101366	C20425	-
D188	80	123	123.043	C5H5N3O	Pyrazinamide	Heterocyclic compound	98-96-4	1250	2.46262e+08	1.75651e+08	2.00333e+08	99843.6	21493.1	10230.2	60075	392207	226141	18941.4	59677.8	168421	2.7088e+08	2.90264e+08	2.48716e+08	2.20418e+08	2.31873e+08	C01956	-
XMW1295	58	42	172.194	C10H24N2	1,6-HexanediAmine, N,N,N',N'-tetramethyl-	Amine	111-18-2	1206	2732	4088	1554.45	9	9	9	9	9	9	9	9	9	62395	58399	46150	40830	39238	-	-
NMW0081	110	64	110.037	C6H6O2	Catechol	Phenol	120-80-9	1209	4214	6084	3612	3439.88	2909.38	2663.18	2845.34	887.234	1866.29	1842.61	2724.01	2783.85	120163	129226	123296	113819	104205	C00090	ko01100
KMW0424	103	57	186.162	C11H22O2	Butanoic acid, 2-methyl-, hexyl ester	Ester	10032-15-2	1236	638.724	984.506	1793.21	630454	735079	713830	759840	641107	700473	836276	796232	1.00443e+06	112226	128405	105106	89754.3	109122	-	-
D219	135	136	136.052	C8H8O2	BenzAldehyde, 4-methoxy-	Aldehyde	123-11-5	1251	27197.2	27764.6	29169.2	48848.4	46236.1	45379.3	30594.5	27011.8	28803.2	37435.4	39466.2	28047.9	109349	99064.4	102286	78057.8	89703.1	C10761	-
XMW0740	132	133	133.064	C7H7N3	3-Methyl-pyrrolo(2,3-b)pyrazine	Heterocyclic compound	20321-99-7	1252	1524.7	1345.84	2027	8761.5	9568.5	8791	7084.48	6512.75	6798.62	7659.4	7200.1	5215	26910	21761	19767	17561.8	21155	-	-
KMW0444	82	54	150.104	C10H14O	Carvone	Terpenoids	99-49-0	1242	346012	342179	337528	438831	437206	407160	280769	278317	279543	333788	329327	260919	501976	456259	505646	371288	406642	-	-
XMW0441	42	103	102.994	C2H2ClN3	1H-1,2,4-Triazole, 3-chloro-	Heterocyclic compound	6818-99-1	1237	9	9	9	60000	63952.8	60361.9	64149.7	53243.9	58696.8	68573.1	66481.5	86905.2	12600.3	12436.1	9980.75	9950.15	9925.14	-	-
XMW0727	134	133	134.073	C9H10O	BenzAldehyde, 2,5-dimethyl-	Aldehyde	5779-94-2	1208	9	9	9	228132	235298	221555	326296	304348	315322	294201	294167	297990	132309	152440	140912	124025	116038	-	-
NMW0095	130	103	130.053	C8H6N2	Quinoxaline	Heterocyclic compound	91-19-0	1224	9	9	9	2764.04	3347.09	2864.58	3872.38	3992.68	3932.53	4533	4037.05	5128.8	4347	3937.67	4289	3803	3876	C18575	-
D191	110	95	166.099	C10H14O2	2-Hexanoylfuran	Heterocyclic compound	14360-50-0	1239	1.72502e+06	1.71118e+06	1.64458e+06	2.23056e+06	2.21112e+06	2.05587e+06	1.43961e+06	1.42582e+06	1.43272e+06	1.68263e+06	1.65622e+06	1.35371e+06	1.7533e+06	1.92131e+06	2.00318e+06	1.74598e+06	1.75105e+06	C02088	-
XMW1465	69	55	168.115	C10H16O2	7-Oxabicyclo[4.1.0]heptan-2-one, 6-methyl-3-(1-methylethyl)-	Ketone	5286-38-4	1256	105916456	77349607	86219980	49712	8229.52	2309.88	20827	191202	106014	4983.81	23200	81064	120508411	127340212	105914122	95106910	98620394	-	-
D110	71	99	168.115	C10H16O2	Bicyclo[3.1.1]heptan-3-one, 2-hydroxy-2,6,6-trimethyl-	Ketone	10136-65-9	1256	88143109	63353545	71746643	33357	5033.28	3193.88	15424.5	130161	72792.7	4396.88	18789.6	53033	96547615	104207665	89066485	79282400	82595986	-	-
KMW0449	95	121	182.131	C11H18O2	Bicyclo[2.2.1]heptan-2-ol, 1,7,7-trimethyl-, formate, endo-	Ester	7492-41-3	1226	7861.1	6277.04	11105.5	63401.5	69477.1	72457	92614	103070	97842	103043	109373	117278	121241	145395	107452	94226	104976	-	-
WMW0083	57	41	156.151	C10H20O	2-Decen-1-ol, (E)-	Alcohol	18409-18-2	1257	2553004	1872818	2092293	9	9	9	9	9	9	9	9	9	2823077	3023899	2553941	2292555	2374709	-	-
KMW0366	82	67	170.131	C10H18O2	Butanoic acid, 3-hexenyl ester, (Z)-	Ester	16491-36-4	1187	109443	152123	80537.7	82906.8	96708.1	88737.9	258102	241759	249930	187421	187002	172516	116066	142031	157600	150321	153798	-	-
D134	145	103	176.068	C7H12O5	Glycerol 1,2-diacetate	Ester	102-62-5	1218	9	9	9	20483	24950	23043	28061	22983	25522	29343	28881	32482	5577	6374	4450	4129	4345	-	-
XMW0933	119	134	194.131	C12H18O2	Bicyclo[3.1.1]hept-2-en-6-ol, 2,7,7-trimethyl-, acetate, [1S-(1.alpha.,5.alpha.,6.beta.)]-	Ester	50764-55-1	1239	32227.1	23318.2	32771.1	185723	155047	158043	107554	95833.1	101693	166324	172154	105577	961623	906828	790279	660643	750627	-	-
XMW0089	84	41	154.136	C10H18O	4-Decenal, (E)-	Aldehyde	65405-70-1	1198	18367.2	18321.3	13239.1	1.84428e+06	2.05909e+06	2.00871e+06	2.14917e+06	1.85981e+06	2.00449e+06	2.31009e+06	2.30651e+06	2.87474e+06	724497	879259	951058	941839	957472	-	-
NMW0083	91	137	137.048	C7H7NO2	Benzene, 1-methyl-4-nitro-	Aromatics	99-99-0	1212	87382	115483	58121.9	45944.6	45740.6	44245.7	9	9	9	42224.9	43425.7	48134.4	2.76573e+06	2.41385e+06	1.77331e+06	1.61867e+06	1.56231e+06	C14394	-
D355	69	41	149.12	C10H15N	2,6-Octadienenitrile, 3,7-dimethyl-, (Z)-	Nitrogen compounds	31983-27-4	1231	169715	188974	140393	83379	91325	87839	98342	86531	92436.5	109066	112650	127194	70352	99719	110079	122444	104817	-	-
NMW0071	59	93	154.136	C10H18O	L-.alpha.-Terpineol	Terpenoids	10482-56-1	1190	4510655	3968039	3448155	1052404	1087830	1048316	1675347	1562848	1.6191e+06	1442058	1468361	1537135	7318280	7814380	7756213	7146099	6923797	C11393	ko00902,ko01100,ko01110
XMW0443	82	71	170.131	C10H18O2	(E)-2,6-Dimethylocta-3,7-diene-2,6-diol	Alcohol	51276-34-7	1191	230537	235109	209427	195525	202949	204432	238724	218267	228496	234736	237009	268538	421288	440726	426858	395521	368917	-	-
XMW0269	85	57	186.126	C10H18O3	2-Methylbutanoic anhydride	Others	1468-39-9	1190	19875.9	34670.5	33008.3	1.16766e+06	1.20457e+06	1.36448e+06	1.30618e+06	1.10377e+06	1.20497e+06	1.55751e+06	1.44635e+06	1.64053e+06	166369	191361	159285	131220	160403	-	-
NMW0075	93	121	154.136	C10H18O	Cyclohexanol, 1-methyl-4-(1-methylethylidene)-	Terpenoids	586-81-2	1197	5.15155e+06	4.59293e+06	3.90594e+06	1.23681e+06	1.26466e+06	1.23762e+06	1.85625e+06	1.7599e+06	1.80807e+06	1.60449e+06	1.58583e+06	1.69749e+06	8.37009e+06	8.74314e+06	8.62371e+06	7.97735e+06	7.75674e+06	C17518	-
XMW1448	137	109	152.12	C10H16O	3,6-Dimethyl-2,3,3a,4,5,7a-hexahydrobenzofuran	Heterocyclic compound	70786-44-6	1192	16427.4	32340.8	15297	34596.8	36180.3	35748.5	27929.8	27152.8	27541.3	39162.7	38899.5	46691.5	108548	122605	130155	126630	126147	-	-
XMW0246	41	69	168.115	C10H16O2	OxiranecarboxAldehyde, 3-methyl-3-(4-methyl-3-pentenyl)-	Aldehyde	16996-12-6	1234	7918.9	6833	7196.55	179480	194319	192583	211575	183597	197586	227370	213914	280833	39145.2	43176.6	39509.2	28459.6	34861.2	-	-
D245	117	91	150.104	C10H14O	4-Phenyl-2-butanol	Alcohol	2344-70-9	1241	9035.94	11194.9	11364.3	42332.5	37149.1	37633.4	34675.3	30944.2	32809.7	42909.8	43335.9	27932.5	118628	110975	98051.3	81663.1	94822.6	-	-
XMW0534	107	135	150.104	C10H14O	Bicyclo[3.1.1]hept-3-en-2-one, 4,6,6-trimethyl-, (1S)-	Terpenoids	1196-01-6	1204	18308.1	24717.2	16570.4	534431	523287	517170	513178	491530	502354	540498	539006	474598	278427	300731	282449	268602	268430	-	-
XMW0711	121	93	121.053	C7H7NO	Formamide, N-phenyl-	Amine	103-70-8	1221	36036.3	23255.1	29165.6	223407	239730	246857	334521	300705	317613	313115	321921	430107	416891	485173	347130	304167	336612	-	-
KMW0385	93	107	154.136	C10H18O	2-methyl-5-(1-methylethenyl)-Cyclohexanol	Terpenoids	619-01-2	1196	5.15026e+06	4.58833e+06	3.90361e+06	1.23642e+06	1.2647e+06	1.23766e+06	1.87576e+06	1.7599e+06	1.81783e+06	1.63494e+06	1.65739e+06	1.72604e+06	8.36937e+06	8.74267e+06	8.62507e+06	7.97736e+06	7.7551e+06	C18017	-
WMW0024	107	135	150.104	C10H14O	Verbenone	Terpenoids	80-57-9	1205	18030.9	22302	15090.5	534431	523287	517170	521839	499150	510495	540498	539006	474598	278411	315656	282426	268716	268340	C09913	-
KMW0370	95	107	168.151	C11H20O	2-Methylisoborneol	Terpenoids	2371-42-8	1198	1.30146e+06	1.13376e+06	1.00189e+06	558433	554054	649233	607001	566653	586827	595569	600043	627892	1.93978e+06	2.05214e+06	1.94578e+06	1.91121e+06	1.873e+06	C20243	-
XMW0296	112	70	172.146	C10H20O2	Acetic acid, octyl ester	Ester	112-14-1	1210	1606.09	900.889	1104.06	16924.7	16460.5	12523.9	11833.6	10454.9	11144.2	13044.2	14038.5	13362.5	717968	810238	823079	708847	667254	-	-
XMW0367	85	57	184.219	C13H28	Undecane, 2,4-dimethyl-	Hydrocarbons	17312-80-0	1208	5679.52	11125	2779.15	39497	44592.9	40490.2	46632.1	40210.2	43421.2	48750.7	43237.8	59038	465416	540152	503248	428838	394188	-	-
KMW0377	57	82	184.146	C11H20O2	cis-3-Hexenyl-.alpha.-methylbutyrate	Ester	53398-85-9	1234	7539.55	6523.37	8927.29	376954	434945	420457	470573	402620	436596	492203	472302	605941	85599.7	100349	87182.6	76101.4	85210.9	-	-
XMW0911	99	128	170.131	C10H18O2	1-Octen-1-ol, acetate	Alcohol	77149-68-9	1191	727.507	789.247	650.184	44685.4	48727.9	49993.9	62248.2	56279.6	59263.9	65940	61777.6	72172.6	5554.67	8472.43	6070.75	4996.11	4866.43	-	-
KMW0381	56	99	172.146	C10H20O2	Hexanoic acid, butyl ester	Ester	626-82-4	1192	3657.58	7545.13	7739.16	553851	658614	646946	624889	529064	576977	741623	699033	788342	87261.5	106213	81470.5	69048.1	79216.5	-	-
KMW0383	97	57	142.063	C7H10O3	2(5H)-Furanone, 5-ethyl-3-hydroxy-4-methyl-	Heterocyclic compound	698-10-2	1195	719401	685749	633955	884884	914168	839329	554639	514627	534633	636886	620731	561816	741437	837689	870547	764540	732492	-	-
D332	108	67	137.12	C9H15N	2-Nonenenitrile	Nitrogen compounds	29127-83-1	1194	343012	307059	258210	1.0884e+06	1.05872e+06	1.05268e+06	849178	786101	817640	954165	974275	716903	698680	749088	735396	686912	664853	-	-
XMW1092	79	91	164.084	C10H12O2	spiro[3-oxatricyclo[3.3.1.02,4]nonane-8,1'-cyclopropane]-6-one	Ketone	109637-57-2	1198	1.07306e+06	940920	820308	4.73411e+06	4.60964e+06	4.57426e+06	3.71089e+06	3.39565e+06	3.55327e+06	4.16279e+06	4.21835e+06	3.10179e+06	2.53731e+06	2.76662e+06	2.69423e+06	2.53273e+06	2.44623e+06	-	-
NMW0076	82	42	139.1	C8H13NO	Tropinone	Heterocyclic compound	532-24-1	1198	254579	405177	188170	204816	208328	197913	252241	239548	245895	235462	234070	234195	115880	125320	137523	128023	166114	C00783	ko00960,ko01100,ko01110
KMW0395	148	147	148.089	C10H12O	Estragole	Aromatics	140-67-0	1200	11798	9933	7820	10014	8841	7680	4809	6165	5487	7999	5231	6765	51674	58975	54645	49645	50995	C10452	ko00940
XMW0408	55	97	142.099	C8H14O2	1-Methylcyclohexylcarboxylic Acid	Acid	1123-25-7	1210	10739.8	15732.8	7229.96	9	9	9	9	9	9	9	9	9	509448	595571	565359	495780	460917	-	-
NMW0080	55	97	146.131	C8H18O2	1,2-Octanediol	Alcohol	1117-86-8	1204	9953.74	14907.4	7220.9	9	9	9	9	9	9	9	9	9	567585	642526	613046	529456	485328	C14273	-
XMW0926	133	105	148.089	C10H12O	Ethanone, 1-(2,4-dimethylphenyl)-	Ketone	89-74-7	1253	8471	6659	9282.72	316082	303661	290246	212700	214260	213480	219839	238168	191304	392907	407584	409986	366508	388195	-	-
KMW0452	133	105	148.089	C10H12O	4-(1-methylethyl)-Benzaldehyde	Terpenoids	122-03-2	1239	8953.15	6924.38	8930.28	313328	307169	291678	210528	212555	211542	219038	237782	196314	380686	393441	389099	350437	369774	C06577	ko01100
XMW1158	135	93	181.11	C10H15NO2	Tricyclo[3.3.1.1(3,7)]decane, 2-nitro-	Nitrogen compounds	54564-31-7	1224	22968	12057.8	22439	18731.4	19011.8	19487	18953.1	17539.3	18246.2	22083	21899.1	28734.4	59756	67590.8	60923.5	57918	57679.9	-	-
XMW0526	137	109	152.12	C10H16O	AcetAldehyde, (3,3-dimethylcyclohexylidene)-, (Z)-	Aldehyde	26532-24-1	1226	17644.3	8650.79	15345.4	130465	146655	141205	191682	169420	180551	177476	175347	244844	159656	199398	170841	150175	166071	-	-
XMW0499	126	57	184.219	C13H28	Undecane, 3,4-dimethyl-	Hydrocarbons	17312-78-6	1247	74765.7	75738.4	72551.7	101202	99533.2	91085	63218.1	62468.5	62843.3	78865.6	74769.2	59258.8	116406	120470	120331	100139	107751	-	-
KMW0372	89	71	172.146	C10H20O2	Butanoic acid, hexyl ester	Ester	2639-63-6	1192	15947.7	14338.8	11890.5	9	9	9	9	9	9	9	9	9	25287.7	24760.4	24432.3	23091.4	22765.5	-	-
XMW0243	57	71	184.219	C13H28	Undecane, 2,5-dimethyl-	Hydrocarbons	17301-22-3	1210	15686	12418.8	6502.37	9	9	9	9	9	9	9	9	9	136404	153859	139266	121920	117767	-	-
XMW0588	42	155	155.106	C7H13N3O	1,3,5-Triazaadamantan-7-ol	Heterocyclic compound	130267-10-6	1187	5386.23	3138.35	2774.92	143280	141074	137639	118778	109263	114021	129908	133825	135850	141492	143088	158370	152704	144800	-	-
XMW1142	79	107	150.104	C10H14O	5-propan-2-ylbicyclo[3.1.0]hex-2-ene-2-carbAldehyde	Aldehyde	57129-54-1	1190	35242	65545.8	22167.8	895679	908229	870954	493653	464783	479218	611091	665712	501524	266121	292412	304524	269203	265765	-	-
w17	82	71	170.131	C10H18O2	3,7-Octadiene-2,6-diol, 2,6-dimethyl-	Alcohol	13741-21-4	1193	233113	236158	211408	220228	224234	225455	242914	222439	232677	239681	241715	278237	447166	479496	462982	409598	383613	-	-
XMW0248	82	39	150.104	C10H14O	2-Cyclohexen-1-one, 3-methyl-6-(1-methylethenyl)-, (S)-	Terpenoids	16750-82-6	1190	111850	154701	82481.9	89248.8	104512	94550.3	267569	248466	258018	197842	197261	179659	126936	155078	168522	162308	167421	C02289	-
XMW0492	56	127	127.063	C6H9NO2	2,5-Pyrrolidinedione, 1-ethyl-	Heterocyclic compound	2314-78-5	1191	4368.61	7516.93	7692.2	545724	648584	636761	611658	514989	563323	726187	684706	772679	82694	101144	77667.9	65482	75647.2	-	-
NMW0072	93	41	154.136	C10H18O	(1.alpha.,2.beta.,5.alpha.)-2-methyl-5-(1-methylethenyl)-Cyclohexanol	Terpenoids	38049-26-2	1192	5.15261e+06	4.5895e+06	3.90597e+06	1.28421e+06	1.31837e+06	1.28166e+06	1.94325e+06	1.82818e+06	1.88571e+06	1.69417e+06	1.71626e+06	1.77714e+06	8.37204e+06	8.74873e+06	8.63888e+06	7.99527e+06	7.771e+06	C18017	-
XMW0835	105	133	162.141	C12H18	Benzene, 1-methyl-2-(1-ethylpropyl)-	Aromatics	54410-74-1	1240	15196.5	16849.8	17281.8	210311	208756	201108	145725	142998	144361	162957	169139	147293	583339	592997	583518	511716	512410	-	-
XMW0773	45	46	151.048	C4H9NO5	Ethanol, 2-(2-hydroxyethoxy)-, 1-nitrate	Alcohol	20633-16-3	1195	69812	53871.8	47953.2	8989.8	11141.4	8589.73	14769.7	14549.3	14659.5	14340	13534	14961	117071	120669	116708	109347	105922	-	-
XMW0122	83	55	154.136	C10H18O	Cyclohexanol, 2-methyl-3-(1-methylethenyl)-, (1.alpha.,2.alpha.,3.alpha.)-	Alcohol	54244-81-4	1196	210381	152772	110380	37671.9	43647.6	44949.1	48683.9	38267.3	43475.6	46645.3	45790.6	64390.4	435687	496709	414179	362780	371054	-	-
XMW1457	136	135	136.052	C8H8O2	BenzAldehyde, 3-methoxy-	Aldehyde	591-31-1	1196	4722961	4244955	3638604	1045076	1089679	1064419	1677835	1586272	1.63205e+06	1452972	1474191	1539738	7761902	8131693	8086427	7447170	7253857	-	-
XMW1079	71	41	186.162	C11H22O2	Butanoic acid, 1-methylhexyl ester	Ester	39026-94-3	1218	9	9	9	9	9	9	9	9	9	9	9	9	460673	541166	527895	453913	423982	-	-
KMW0388	119	91	152.12	C10H16O	Carveol	Terpenoids	99-48-9	1219	13087.8	12378.2	13575.1	59088.1	60847.1	59842.1	66934.9	59019.3	62977.1	61599.5	68298.9	79095.3	121964	118635	107778	93462.8	121035	-	-
XMW1074	93	111	154.136	C10H18O	1-Cyclopentene-1-methanol, 2-methyl-5-(1-methylethyl)-	Alcohol	80113-82-2	1199	103771	71780	112720	437480	413617	386738	263106	279257	271181	284018	318012	398513	1.08335e+06	1.07362e+06	996294	962981	962025	-	-
KMW0406	57	71	170.203	C12H26	Dodecane	Hydrocarbons	112-40-3	1200	43305.2	21639.8	20927.2	1.30307e+06	1.48951e+06	1.46188e+06	1.50122e+06	1.26143e+06	1.38132e+06	1.69217e+06	1.65709e+06	2.20115e+06	271340	296147	235078	212657	244109	C08374	-
w31	67	82	170.131	C10H18O2	Butanoic acid, 4-hexenyl ester, (Z)-	Ester	69727-41-9	1203	1.20792e+06	953688	861900	550648	556416	545191	605990	562767	584378	591494	599983	618893	1.80137e+06	1.88641e+06	1.81701e+06	1.66631e+06	1.6808e+06	-	-
XMW0725	84	83	152.12	C10H16O	(-)-cis-Isopiperitenol	Terpenoids	96555-02-1	1228	10599.5	7361.6	4739.18	158900	164092	151705	121362	131786	126574	158876	143947	172876	6.21559e+06	6.78597e+06	7.15072e+06	6.14158e+06	5.72211e+06	-	-
XMW0794	79	91	162.141	C12H18	1,5-Cyclooctadiene, 3-(1-methyl-2-propenyl)-	Hydrocarbons	16538-88-8	1209	37527.1	54245.9	25610.3	7984.89	11481.8	11025.2	9	9	9	9	9	9	1.16981e+06	1.12049e+06	912886	822447	753155	-	-
NMW0082	84	83	152.12	C10H16O	(-)-trans-Isopiperitenol	Terpenoids	74410-00-7	1210	9009.25	7871.96	5427.29	181548	182275	172755	125837	112815	119326	142664	142980	164413	6.20701e+06	7.27139e+06	7.18274e+06	6.14105e+06	5.73648e+06	C01123	ko00902,ko01110
XMW0217	41	55	154.136	C10H18O	cis-7-Decen-1-al	Aldehyde	21661-97-2	1212	9	9	9	9	9	9	9	9	9	9	9	9	503323	527582	451061	393166	371606	-	-
XMW0766	81	67	152.12	C10H16O	Cyclohexanone, 5-methyl-2-(1-methylethylidene)-	Terpenoids	15932-80-6	1212	9	9	9	9	9	9	9	9	9	9	9	9	342853	386069	354864	344134	292531	-	-
NMW0084	79	91	152.12	C10H16O	(-)-Myrtenol	Terpenoids	19894-97-4	1213	38599.4	54901.3	25253.3	12151.8	11043.4	9559.58	6325.62	6709.43	6517.52	11844.6	8907.72	9016.8	1.00869e+06	952955	803610	732176	689133	C11938	ko00903
XMW0450	122	137	137.084	C8H11NO	Ethanone, 1-(2,4-dimethyl-1H-pyrrol-3-yl)-	Heterocyclic compound	2386-25-6	1214	5096.93	6187.46	3436.46	6276.35	5469.9	7836.59	5122.91	5373.06	5247.99	5300.72	5781.7	4666.1	134307	121061	90410.9	83851.7	80886.2	-	-
D287	84	152	152.12	C10H16O	Cyclopentanone, 2-(3-methyl-2-buten-1-yl)-	Ketone	2520-60-7	1215	11710.1	7081.11	4741.85	152893	185561	147211	122409	107962	115186	137875	157563	193784	6.11802e+06	7.23443e+06	7.13215e+06	6.11319e+06	5.70482e+06	-	-
XMW1326	113	41	141.079	C7H11NO2	2,6-Piperidinedione, 3-ethyl-	Heterocyclic compound	25115-69-9	1215	1827	875.849	1437.94	3823.72	3427.76	4219.84	8933.37	7872.33	8402.85	6223.32	5609.19	3800.18	62469	70261	66378	60090	54072	-	-
XMW1379	121	41	164.157	C12H20	Cyclooctane, 1,5-dimethyl-2,6-bis(methylene)-	Hydrocarbons	74301-13-6	1215	9796.71	10778.1	5092.85	30805.3	29050.8	28467.7	71796.6	67740.2	69768.4	29226.5	30979.2	27545.2	1.44435e+06	1.27263e+06	968260	874609	854955	-	-
XMW0213	70	71	186.162	C11H22O2	Isopentyl hexanoate	Ester	2198-61-0	1250	1.08303e+07	7.75817e+06	8.76431e+06	9	9	9	9	14202.6	7105.81	9	9	9	1.20987e+07	1.29459e+07	1.0907e+07	9.72895e+06	1.01167e+07	-	-
XMW1136	55	93	170.131	C10H18O2	Lilac Alcohol C	Alcohol	33081-36-6	1219	9	9	9	9	9	9	9	9	9	9	9	9	504747	639997	563979	487943	431881	-	-
XMW0491	113	42	113.07	C3H7N5	3-Methyl-4,5-diamino-1,2,4(4H)-triazole	Heterocyclic compound	21532-07-0	1219	2328.93	1026.62	1455.34	9	9	9	6601.44	7394.78	6998.11	9	9	9	65241.5	73237.6	69512.1	61082.9	57822.9	-	-
D113	75	91	166.099	C10H14O2	Benzene, (2,2-dimethoxyethyl)-	Aromatics	101-48-4	1222	9	9	9	12651	14503	14588	16856	15077.8	15966.9	18709.9	17690	22509	7626	8677.47	7778	6465	7368	-	-
WMW0216	81	43	196.146	C12H20O2	Fenchyl acetate	Ester	13851-11-1	1224	9	9	9	135870	172425	162892	206102	183032	194567	199486	202742	285563	176113	223527	189503	161267	180490	-	-
KMW0411	93	41	182.131	C11H18O2	1,6-Octadien-3-ol, 3,7-dimethyl-, formate	Ester	115-99-1	1215	37610.9	47560.8	20348	106816	94431	98538	96972.6	94637	95804.8	106913	104419	74818.1	5626862	4569675	3357187	3081712	3008074	-	-
XMW1064	93	91	136.1	C8H12N2	1,4-Methano-1H-Cyclopropa[d]pyridazine, 4,4a,5,5a-tetrahydro-6,6-dimethyl-, (1.alpha.,4.alpha.,4a.alpha.,5a.alpha.)-	Heterocyclic compound	109746-10-3	1225	140417	93348.5	106039	443321	492692	504895	695589	624276	659933	651527	664248	889467	1.00538e+06	1.10011e+06	855416	737692	786863	-	-
NMW0092	41	93	154.136	C10H18O	(+)-neodihydrocarveol	Terpenoids	18675-33-7	1226	33142	24484.8	26193.8	87581.1	98089.3	90986	191855	176159	184007	158517	162202	173694	105248	126443	111607	92592	104226	C18017	-
XMW1087	99	71	158.058	C7H10O4	2(3H)-Furanone, 5-(acetyloxy)dihydro-5-methyl-	Heterocyclic compound	57681-51-3	1226	9	9	9	42470	49171.1	48224.1	52213.1	46368.9	49291	61169.4	53964.2	72995.3	5854.86	6162.71	5114.37	3994.99	5011.01	-	-
XMW0545	91	134	149.12	C10H15N	Benzenemethanamine, N-(1-methylethyl)-	Amine	102-97-6	1226	70743	56930.7	63651	196450	205821	210147	290365	254234	272300	267405	273981	349787	400358	455449	343057	315587	327372	-	-
XMW0238	85	57	184.219	C13H28	Undecane, 4,4-dimethyl-	Hydrocarbons	17312-68-4	1229	13374.2	12728.2	13298.5	429087	491580	470837	537554	461243	499399	601943	592278	763243	109115	130036	111190	94708.4	105173	-	-
XMW0189	94	79	152.12	C10H16O	3-Cyclohexene-1-acetAldehyde, .alpha.,4-dimethyl-	Aldehyde	29548-14-9	1225	330565	431294	197631	78597.5	87722.1	89294	135120	112671	123895	110106	112420	151735	310111	360494	351045	327302	338321	-	-
D376	135	39	150.104	C10H14O	(Z)-2,6-Dimethylocta-2,5,7-trien-4-one	Ketone	33746-71-3	1231	14393.2	15439.1	15519.5	36123.4	35366.9	36228.1	25047.5	27627.3	26337.4	29632.6	31122.9	34542.8	27015.9	29021.1	30939.1	27883.6	28332.2	-	-
D290	148	105	148.089	C10H12O	2-Butanone, 4-phenyl-	Ketone	2550-26-7	1236	6069.11	4999.7	6244.59	250243	240521	231094	160273	162488	161381	177045	189563	149927	290289	318381	312023	284772	297948	-	-
KMW0421	120	92	152.047	C8H8O3	Methyl salicylate	Ester	119-36-8	1192	62488.9	57023.5	45952.9	14477.4	14600	13460.9	18854.8	19157.2	19006	18593.5	17932.4	17880.8	101224	103532	102503	93848.7	90801.7	C12305	-
XMW0762	60	44	103.038	C2H5N3O2	Imidodicarbonic diamide	Nitrogen compounds	108-19-0	1237	155794	153348	147006	203430	196754	185030	127881	128482	128182	150828	151042	116902	193911	213215	221378	187859	191539	C06555	ko01100
XMW1083	71	68	172.146	C10H20O2	7-Octene-2,6-diol, 2,6-dimethyl-	Alcohol	29210-77-3	1237	7398.46	6225.87	8185.58	451365	530360	517856	583059	483488	533273	659762	593110	860163	53390.1	63696.3	55417.4	44244	56698.9	-	-
XMW0223	139	67	139.063	C7H9NO2	1H-Pyrrole-2,5-dione, 3-ethyl-4-methyl-	Heterocyclic compound	20189-42-8	1239	185051	187404	177419	243432	243236	223243	155471	154516	154994	183112	182159	145424	227917	239303	238372	204510	212458	-	-
D359	136	135	164.131	C10H16N2	Pyrazine, 2,3-dimethyl-5-(1-methylpropyl)-	Heterocyclic compound	32263-00-6	1229	64664	45944	50670	4405	5098	4613	7289	5741	6515	7497	7100	10762	69719	86948	78342	81933.2	79565	-	-
NMW0008	59	114	174.089	C8H14O4	Hexanedioic acid, dimethyl ester	Ester	627-93-0	1243	50294	46814	53668	50080	48592	47278	33702	34096	33899	39108	39696	31419	69712	73397	81383	66449	68892	C14570	-
D85	85	103	186.162	C11H22O2	Butanoic acid, 3-methyl-, hexyl ester	Ester	10032-13-0	1244	221815	222793	212905	287077	284262	265381	182701	183595	183148	212435	207743	166981	270615	298752	314413	269654	276473	-	-
KMW0428	82	110	152.12	C10H16O	2-Cyclohexen-1-one, 3-methyl-6-(1-methylethyl)-	Terpenoids	89-81-6	1253	2.01471e+07	1.42306e+07	1.6266e+07	9	9	9	9	9	9	9	9	9	2.34266e+07	2.51205e+07	2.14948e+07	1.90003e+07	1.99094e+07	-	-
KMW0429	95	93	182.131	C11H18O2	Isobornyl formate	Ester	1200-67-5	1233	55114	35258	40914	15472.3	16125.1	14807.5	15975	14547.8	15261.4	16691.6	17144	20354.2	53196	62721	68427	61845	61979	-	-
D248	98	89	186.162	C11H22O2	Propanoic acid, 2-methyl-, heptyl ester	Ester	2349-13-5	1247	111679	117458	112551	184261	174162	166034	111572	111117	111344	142759	137669	103747	271563	292296	309464	244726	273123	-	-
NMW0102	82	126	141.079	C7H11NO2	Guvacoline	Heterocyclic compound	495-19-2	1250	352642	344295	349722	437986	435603	405131	284300	270249	277274	336421	331295	258239	421742	447707	476300	392963	419048	C16821	-
KMW0441	91	65	164.084	C10H12O2	Benzeneacetic acid, ethyl ester	Ester	101-97-3	1247	9	9	9	1.10225e+06	1.08878e+06	1052222	947672	864185	905929	1.02868e+06	1.04583e+06	1.12707e+06	7.94809e+06	8.29772e+06	7.3057e+06	6.40651e+06	6.19125e+06	-	-
KMW0442	91	117	136.089	C9H12O	3-Phenylpropanol	Alcohol	122-97-4	1233	74073.5	58341.9	59983	177668	188792	200096	247075	261535	254305	235292	238807	319323	402693	457432	352934	316903	337875	-	-
XMW0855	119	59	162.017	C6H10OS2	Ethanone, 1-(2-methyl-1,3-dithiolan-2-yl)-	Heterocyclic compound	33266-07-8	1252	31150.2	27089.7	32932	175570	155047	158043	110331	95873.1	103102	167444	173058	105577	997151	942685	823339	691214	788836	-	-
KMW0413	82	54	150.104	C10H14O	(-)-Carvone	Terpenoids	6485-40-1	1254	2.01471e+07	1.42219e+07	1.6266e+07	9	9	9	9	9	9	9	9	9	2.34428e+07	2.51132e+07	2.15084e+07	1.90025e+07	1.99135e+07	C01767	ko00902,ko00903,ko01110
XMW0776	105	77	162.068	C10H10O2	Benzoic acid, 2-propenyl ester	Ester	583-04-0	1254	6.09089e+07	4.21714e+07	4.89473e+07	24607.5	8450.89	6611.34	13980.9	94237.7	54109.3	7875.61	16432.4	41406	6.75589e+07	7.17275e+07	6.13138e+07	5.3762e+07	5.73417e+07	-	-
XMW0497	140	139	139.993	C6H4O2S	2,5-ThiophenedicarboxAldehyde	Heterocyclic compound	932-95-6	1220	9	9	9	7011.24	6960.03	7131.49	6209.32	5563.32	5886.32	6710.47	5452.28	7095.7	331437	375028	363882	308517	288720	-	-
KMW0489	68	79	150.104	C10H14O	1-Cyclohexene-1-carboxAldehyde, 4-(1-methylethenyl)-, (S)-	Aldehyde	18031-40-8	1207	6434	6874	1851	1486.21	977.582	905.729	375.406	396.167	385.787	496.935	1395.85	1619.37	63302.7	68438	64840.4	56618.2	56728	-	-
NMW0176	91	92	135.068	C8H9NO	Benzeneacetamide	Amine	103-81-1	1402	765363	606481	561571	273931	326458	288651	321873	259424	290648	295309	285879	807905	1.24898e+06	1.25087e+06	1.10159e+06	900184	1.08214e+06	C02505	ko00360,ko01100
D106	147	91	162.068	C10H10O2	1,1'-(1,4-phenylene)bis-Ethanone	Ketone	1009-61-6	1461	78075.7	53066.2	161752	374300	561094	489702	935555	757585	846570	798697	722405	1.21727e+06	1.48548e+06	1.46634e+06	1.2397e+06	1.02152e+06	1.25777e+06	-	-
XMW0472	105	77	166.063	C9H10O3	1,2-Ethanediol, monobenzoate	Ester	94-33-7	1402	239499	150762	165550	69350.9	65784.1	64184.1	5388.48	3795.72	4592.1	44174.3	44391.6	70115.6	396253	422229	371121	308034	355437	-	-
XMW0544	161	81	204.188	C15H24	Azulene, 1,2,3,3a,4,5,6,7-octahydro-1,4-dimethyl-7-(1-methylethenyl)-, [1R-(1.alpha.,3a.beta.,4.alpha.,7.beta.)]-	Terpenoids	22567-17-5	1473	3.90458e+06	2.35842e+06	2.79035e+06	35968.7	37867.8	40386.1	112384	75383.9	93884	44174.3	49377.1	884122	6.40357e+06	6.68943e+06	5.84135e+06	4.88284e+06	5.56647e+06	-	-
KMW0563	69	41	194.167	C13H22O	5,9-Undecadien-2-one, 6,10-dimethyl-, (E)-	Ketone	3796-70-1	1453	635421	549750	517542	1.27496e+06	1.89232e+06	1.62722e+06	3.48154e+06	2.81927e+06	3.15041e+06	3.10125e+06	2.71796e+06	4.31874e+06	4.21269e+06	4.11171e+06	3.74975e+06	2.83154e+06	3.64802e+06	-	-
XMW1455	124	139	139.063	C7H9NO2	5-Amino-2-methoxyphenol	Phenol	1687-53-2	1402	244951	240627	157837	2147.44	3586.34	3446.26	9745.26	8987.18	9366.22	7792.2	7310.52	23148.6	99076.4	108562	125347	106295	141974	-	-
NMW0177	135	134	135.068	C8H9NO	N-Benzylformamide	Amine	6343-54-0	1402	2.07023e+06	2.0542e+06	1.35241e+06	60701.6	92926.4	76135.4	169960	132901	151430	138929	135080	384916	1.01546e+06	1.05031e+06	1.13636e+06	972502	1.26819e+06	C15561	-
D99	164	132	179.095	C10H13NO2	Benzoic acid, 2-(dimethylamino)-, methyl ester	Ester	10072-05-6	1404	15774.6	17054.6	17701.8	3242.65	3827.78	3571.22	3830.24	3258.04	3544.14	3581.66	3586.39	4240.75	56303.2	64462.6	68793.3	54059.1	62969.1	-	-
D443	95	113	196.11	C11H16O3	2-Furancarboxylic acid, hexyl ester	Ester	39251-86-0	1436	4.31416e+06	3.38995e+06	3.27512e+06	1.35563e+06	1.87353e+06	1.66783e+06	3.64162e+06	2.95634e+06	3.29898e+06	3.05615e+06	2.85102e+06	5.60924e+06	8.46948e+06	8.67406e+06	7.26786e+06	6.31121e+06	7.24457e+06	-	-
XMW0244	121	161	194.167	C13H22O	2-Butanone, 4-(2,6,6-trimethyl-1-cyclohexen-1-yl)-	Ketone	17283-81-7	1433	7.2225e+06	5.59095e+06	5.43873e+06	2.31319e+06	3.15729e+06	2.8343e+06	6.30572e+06	5.16211e+06	5.73391e+06	5.44211e+06	5.0824e+06	9.68111e+06	1.42706e+07	1.46832e+07	1.22966e+07	1.06829e+07	1.23051e+07	C03527	-
NMW0201	71	42	177.115	C11H15NO	Phenmetrazine	Heterocyclic compound	134-49-6	1462	50264.8	34527.7	98966	229578	334612	287943	557420	452875	505148	483884	435264	689932	881091	877326	759364	610576	754544	C07432	-
D156	118	117	206.131	C13H18O2	Propanoic acid, 2-methyl-, 3-phenylpropyl ester	Ester	103-58-2	1408	35182.4	32717.8	22637.1	9	9	9	9	9	9	9	9	9	44514.9	42005.8	40468.6	28644	40300	-	-
XMW1342	156	141	156.094	C12H12	Naphthalene, 1,4-dimethyl-	Aromatics	571-58-4	1436	13824	10831	10769.1	5983.57	6245.39	6048.78	8020.08	6509.04	7264.56	6951.68	6475.33	13339.4	22398.3	22866.5	18984.4	16753.6	19232.4	-	-
NMW0193	107	138	138.068	C8H10O2	Benzeneethanol, 4-hydroxy-	Alcohol	501-94-0	1442	99335	80149.6	78740.8	383877	488987	444762	573722	447000	510361	543227	502971	861233	644584	616216	548668	419246	530053	C06044	ko00350,ko01100
XMW0819	161	105	204.188	C15H24	(1S,4S,4aR)-1-Isopropyl-4-methyl-7-methylene-1,2,3,4,4a,5,6,7-octahydronaphthalene	Terpenoids	157477-72-0	1463	1.0834e+06	691745	661039	114112	164176	140628	301296	237898	269597	244567	222718	630722	2.05004e+06	2.11576e+06	1.77064e+06	1.47558e+06	1.76069e+06	-	-
NMW0202	107	164	164.12	C11H16O	Phenol, 4-pentyl-	Phenol	14938-35-3	1464	982614	724813	736459	245768	354308	309835	775622	617828	696725	621165	561721	1.08631e+06	2.16832e+06	2.19874e+06	1.87018e+06	1.5585e+06	1.8576e+06	C14466	-
KMW0597	161	105	204.188	C15H24	.gamma.-Muurolene	Terpenoids	30021-74-0	1477	3911368	2373623	2803874	37636.6	39293.7	42347.8	115948	101855	108901	46276.1	50920.5	901576	6622945	6717407	6046453	4906387	5760035	-	-
XMW1356	57	71	226.266	C16H34	Dodecane, 2-methyl-6-propyl-	Hydrocarbons	55045-08-4	1483	91330	66242.6	84943.4	158232	256693	212860	470032	396303	433167	405175	367692	602647	845578	860893	789250	614434	668066	-	-
D358	57	82	198.162	C12H22O2	4-tert-Butylcyclohexyl acetate	Ester	32210-23-4	1368	56740.3	37360.2	42317	9	9	9	9	9	9	9	9	9	51507.5	57113.3	54054.2	45812	49638.6	-	-
XMW0303	67	82	198.162	C12H22O2	Hexanoic acid, 5-hexenyl ester	Ester	108058-81-7	1371	1.97933e+06	1.34973e+06	1.44805e+06	25036.9	31042.6	30288.1	37503.7	35177.8	36340.8	37820.6	35978.5	61698.9	1.91967e+06	2.24981e+06	2.01185e+06	1.81259e+06	1.94668e+06	-	-
XMW0229	74	87	186.126	C10H18O3	Nonanoic acid, 9-oxo-, methyl ester	Ester	1931-63-1	1436	27964	21770	22385	5432.55	7703.89	8107.78	17768.2	14811.4	16289.8	13919.5	13586.7	26178.1	49237	50194	45360	37444	39936	-	-
XMW0553	121	136	178.063	C10H10O3	2-Acetoxyacetophenone	Ketone	7250-94-4	1409	438011	379419	291491	89409.1	119815	108654	234002	198919	216461	205532	173808	198304	706465	641084	614677	453762	610414	-	-
KMW0519	151	152	152.047	C8H8O3	Vanillin	Aldehyde	121-33-5	1404	651324	665466	426032	196.133	168.429	220.899	1043.57	314.759	679.166	261.36	362.301	1227.93	237884	252814	298099	265310	348367	C00755	ko00998,ko01100,ko01110
XMW1164	202	204	201.963	C7H7BrO2	2-bromo-4-methoxy-Phenol	Phenol	17332-11-5	1410	3840.1	2901.44	3357.63	742.864	792.094	1119.6	1183.18	1194.54	1188.86	875.213	1173.9	4541.81	7539.21	6323.22	4679.49	4155.35	5430.3	-	-
KMW0558	93	41	224.178	C14H24O2	1,5-Dimethyl-1-vinyl-4-hexenyl butyrate	Ester	78-36-4	1418	438439	455159	274325	19260.2	24316.7	19599.9	63565.6	53403.7	58484.7	42173.7	34699.1	38262.5	445162	404617	394560	296328	413686	-	-
NMW0198	156	141	156.094	C12H12	Naphthalene, 1,2-dimethyl-	Aromatics	573-98-8	1452	3305.51	2264.63	2743.16	2349.51	3098.65	3209.74	1800.94	2425.53	2113.23	2033.87	2750.25	5586.81	5857.06	6601.2	6214.68	5407.08	6651.92	C14329	-
XMW0979	105	91	204.188	C15H24	(4R,4aS,6S)-4,4a-Dimethyl-6-(prop-1-en-2-yl)-1,2,3,4,4a,5,6,7-octahydronaphthalene	Terpenoids	823810-22-6	1476	811545	479411	575040	9	9	9	9	9	9	9	9	9	1392165	1411709	1260075	1027848	1204048	-	-
NMW0160	136	52	154.027	C7H6O4	Benzoic Acid, 2,3-dihydroxy-	Acid	303-38-8	1372	1.85682e+06	1.28282e+06	1.36332e+06	19354.5	25239.5	23930.1	50442.2	44051.9	47247	51513.7	41782.3	78096.1	1.888e+06	2.04122e+06	1.88359e+06	1.71054e+06	1.8722e+06	C00196	ko01110
KMW0525	60	73	172.146	C10H20O2	n-Decanoic Acid	Acid	334-48-5	1372	28560	19220	19812	9	9	9	9	9	9	9	9	9	41600	36823	28049	27830	27007	C01571	ko00061,ko01100
NMW0162	69	55	170.131	C10H18O2	8-Methyl-6-nonenoic Acid	Acid	21382-25-2	1373	7.5496e+06	5.14995e+06	5.50861e+06	28648.2	29041.5	17783.8	25547.6	22648.8	24098.2	28576.5	27412.4	53322.8	7.02175e+06	8.19808e+06	7.61716e+06	6.68213e+06	7.27175e+06	C18202	ko00998,ko01100,ko01110
KMW0552	81	80	204.188	C15H24	(-)-.beta.-Bourbonene	Terpenoids	5208-59-3	1384	1.80227e+06	1.24142e+06	1.29107e+06	316292	359352	343505	339544	306107	322826	357473	312554	447811	2.21729e+06	2.42337e+06	2.16959e+06	1.8739e+06	2.09738e+06	-	-
XMW0159	57	71	226.266	C16H34	2,6,10-Trimethyltridecane	Hydrocarbons	3891-99-4	1449	92232.2	80574.6	75640.5	211023	305070	264804	538473	430509	484491	479215	419958	674156	625375	608252	551006	418313	538078	-	-
KMW0573	41	69	204.188	C15H24	(E)-.beta.-Famesene	Terpenoids	18794-84-8	1457	445648	287647	844439	1.77949e+06	2.62942e+06	2.29574e+06	4.26506e+06	3.46632e+06	3.86569e+06	3.67088e+06	3.32167e+06	5.45003e+06	6.94943e+06	6.86146e+06	5.90166e+06	4.88137e+06	5.891e+06	C09666	ko00909
w21	95	82	166.099	C10H14O2	2H-Pyran-2-one, 6-pentyl-	Heterocyclic compound	27593-23-3	1453	69885.3	61986	60377.5	136893	201706	172972	370351	293661	332006	334634	292406	465452	473721	453237	409549	311981	397703	-	-
XMW1435	91	119	222.162	C14H22O2	(6,6-dimethyl-2-bicyclo[3.1.1]hept-2-enyl)methyl 2-methylpropanoate	Ester	29021-37-2	1466	1.16415e+06	850233	857715	289607	410130	361980	802868	659339	731103	668183	612731	1.17261e+06	2.46995e+06	2.501e+06	2.12802e+06	1.81801e+06	2.12181e+06	-	-
NMW0208	73	55	172.11	C9H16O3	9-Oxononanoic Acid	Acid	2553-17-5	1483	14152	13676.7	13504.7	45371.1	64526.3	56426.1	107910	90214.5	99062.3	105976	102470	139314	43528.5	43375.3	39088.7	30860.8	34482	C16322	ko00592,ko01110
KMW0620	119	132	202.172	C15H22	Benzene, 1-(1,5-dimethyl-4-hexenyl)-4-methyl-	Terpenoids	644-30-4	1483	1.23231e+07	9.75504e+06	1.101e+07	1.49194e+07	2.31625e+07	1.93806e+07	4.32785e+07	3.63779e+07	3.98282e+07	3.50558e+07	3.05148e+07	5.16674e+07	1.02076e+08	9.90687e+07	92548693	7.27783e+07	8.21971e+07	-	-
XMW0974	94	41	204.188	C15H24	1,2,4-Methenoazulene, decahydro-1,5,5,8a-tetramethyl-, [1S-(1.alpha.,2.alpha.,3a.beta.,4.alpha.,8a.beta.,9R*)]-	Terpenoids	1137-12-8	1374	12325.3	9476.32	9829.88	70233.1	75923.4	70603.6	43218.2	40355.2	41786.7	61324.8	62727.7	71491.1	50717	49874	42646	32533	39151	-	-
D102	105	77	162.104	C11H14O	1-Pentanone, 1-phenyl-	Ketone	1009-14-9	1374	32392.5	24705.9	21813.5	73354.3	88666.9	78781.8	83837.1	68096.8	75967	87167.9	81746.8	94308.6	119386	134102	111212	87073.8	98795.4	-	-
NMW0163	123	95	138.068	C8H10O2	p-Hydroxyphenyl methyl carbinol	Alcohol	2380-91-8	1374	2723.78	5865.06	2035.85	232872	290318	268656	281834	243453	262643	306325	290813	399033	33866.1	39988.6	36855.7	29534.1	36441	C13638	-
NMW0165	124	123	124.052	C7H8O2	Orcinol	Phenol	504-15-4	1369	32710	22509.5	25975	1270	1369	1172	9	9	9	843.137	1081.43	1077	23462	27566	26085.2	21823	24337	C00727	-
NMW0164	162	104	162.068	C10H10O2	Benzene, 1,2-(methylenedioxy)-4-propenyl-, (E)-	Aromatics	4043-71-4	1374	4638.3	4199.43	4005.75	7124.95	10398.8	9577.39	10856.7	9269.88	10063.3	11489.5	9816.97	13996.5	16656.1	16075.7	14447.9	11338.9	14088.1	C10472	-
KMW0522	161	119	204.188	C15H24	Copaene	Terpenoids	3856-25-5	1376	38621.2	31677.7	26604.4	46782.7	65365.3	58607.2	75748.9	61629	68689	77263	66559.6	101101	110567	104134	95013.2	79308.3	94291.8	C09639	-
D175	91	73	178.136	C12H18O	.beta.-Phenylethylmethylethylcarbinol	Alcohol	10415-87-9	1382	1.63426e+06	1.13171e+06	1.16166e+06	2.54032e+07	2.89756e+07	2.75374e+07	3.03984e+07	2.78922e+07	2.91453e+07	3.00335e+07	2.77921e+07	3.34283e+07	6.70775e+06	7.03066e+06	6.02292e+06	5.12922e+06	5.89559e+06	-	-
NMW0180	122	78	122.048	C6H6N2O	Niacinamide	Amine	98-92-0	1419	97298.9	91081.8	63451.7	11872.5	18543.5	16551.5	32689	25994.8	29341.9	27700.6	26109.7	26715.4	140079	129438	122097	92197.6	123942	C00153	ko00760,ko01100,ko01240
XMW1129	107	79	180.079	C10H12O3	Ethyl mandelate	Ester	774-40-3	1421	9.84282e+06	7.68266e+06	7.44575e+06	3.07364e+06	4.24055e+06	3.79726e+06	8.35232e+06	6.80842e+06	7.58037e+06	6.86684e+06	6.38626e+06	1.28577e+07	1.92351e+07	1.97043e+07	1.65695e+07	1.43915e+07	1.64627e+07	-	-
w38	161	69	204.188	C15H24	1H-3a,7-Methanoazulene, octahydro-3,8,8-trimethyl-6-methylene-, [3R-(3.alpha.,3a.beta.,7.beta.,8a.alpha.)]-	Terpenoids	546-28-1	1421	1.21909e+07	9.28684e+06	9.08163e+06	3.38148e+06	4.67988e+06	4.209e+06	9.16505e+06	7.41372e+06	8.28938e+06	7.60269e+06	7.12424e+06	1.46324e+07	2.38424e+07	2.43765e+07	2.06322e+07	1.77412e+07	20513943	-	-
D255	117	158	158.084	C10H10N2	Quinoxaline, 2,3-dimethyl-	Heterocyclic compound	2379-55-7	1428	1.37483e+06	1.07476e+06	1.05038e+06	430233	590916	529589	1.13432e+06	927148	1.03073e+06	960275	898869	1.79435e+06	2.67927e+06	2.73801e+06	2.29729e+06	2.00203e+06	2.29772e+06	-	-
KMW0589	93	80	204.188	C15H24	Humulene	Terpenoids	6753-98-6	1454	1.41356e+06	957673	2.67922e+06	5.46347e+06	8.20547e+06	7.08585e+06	1.34645e+07	1.09266e+07	1.21955e+07	1.15084e+07	1.04208e+07	1.73666e+07	2.20923e+07	2.1718e+07	1.87933e+07	1.54574e+07	1.8807e+07	C09684	ko00909
KMW0578	93	80	238.193	C15H26O2	Butanoic acid, 3-methyl-, 1-ethenyl-1,5-dimethyl-4-hexenyl ester	Ester	1118-27-0	1464	5.55635e+06	4.17182e+06	4.25076e+06	1.41606e+06	2.01226e+06	1.7726e+06	4.3931e+06	3.59808e+06	3.99559e+06	3.55051e+06	3.26892e+06	6.30621e+06	1.24311e+07	1.2667e+07	1.07644e+07	8.93439e+06	1.06839e+07	-	-
XMW0099	57	43	184.219	C13H28	Decane, 2,3,5-trimethyl-	Hydrocarbons	62238-11-3	1411	46361.6	49026	30789	9	9	9	9	9	9	9	9	9	42535.3	39815.1	37313.2	30298.7	43420.3	-	-
XMW1182	119	120	204.188	C15H24	Di-epi-.alpha.-cedrene-(I)	Terpenoids	21996-77-0	1382	2.26879e+06	1.58811e+06	1.51022e+06	3.14928e+06	3.63646e+06	3.43213e+06	3.92099e+06	3.55494e+06	3.73796e+06	3.83133e+06	3.49354e+06	4.80489e+06	4.68202e+06	4.67685e+06	4.0633e+06	3.39386e+06	4.08271e+06	-	-
XMW0372	57	41	212.25	C15H32	Tridecane, 4,8-dimethyl-	Hydrocarbons	55030-62-1	1384	115026	78700.9	82451.7	1.80309e+06	2.07e+06	1.96404e+06	2.2006e+06	2.01244e+06	2.10652e+06	2.18187e+06	1.9837e+06	2.43033e+06	452544	482474	411918	349917	400723	-	-
XMW1331	121	164	164.084	C10H12O2	2-Propanone, 1-(4-methoxyphenyl)-	Ketone	122-84-9	1385	5.72775e+06	3.91758e+06	4.15195e+06	112957	124938	114151	123134	114211	118672	120215	111885	220084	5.87885e+06	6.61132e+06	6.03797e+06	5.25572e+06	5.77879e+06	-	-
NMW0169	126	52	126.032	C6H6O3	1,2,3-Benzenetriol	Phenol	87-66-1	1385	96957.9	64664.2	70083.1	7368.23	8238.68	7562.03	7562.28	8091.22	7826.75	8448.07	7138.17	9386.41	99713.9	111553	101881	88809.6	99773.7	C01108	-
KMW0526	69	121	190.136	C13H18O	2-Buten-1-one, 1-(2,6,6-trimethyl-1,3-cyclohexadien-1-yl)-, (E)-	Terpenoids	23726-93-4	1386	1.82303e+07	1.2564e+07	1.34528e+07	185362	197001	183093	193365	194903	194134	192385	188888	269040	1.79005e+07	2.04922e+07	1.87524e+07	1.64497e+07	1.77501e+07	-	-
XMW1097	82	67	198.162	C12H22O2	Hexanoic acid, 3-hexenyl ester	Ester	84434-19-5	1386	290757	203608	214512	65467.2	76577.6	70987.8	62794.5	54636	58715.2	67983.4	63314.6	81046.5	353853	385275	342068	298758	335283	-	-
XMW0618	88	55	198.162	C12H22O2	Ethyl 9-decenoate	Ester	67233-91-4	1388	2999.58	1914.39	1739.41	7365.8	7804.09	8242.4	8694.8	7592.14	8143.47	8552.56	8078.89	9687.38	4873.29	4770.25	4413.74	3905.36	4080.86	-	-
WMW0223	41	119	204.188	C15H24	Cedrene	Terpenoids	11028-42-5	1422	4.31189e+06	3.42705e+06	3.31445e+06	1.44361e+06	1.98512e+06	1.79448e+06	3.7393e+06	3.07478e+06	3.40704e+06	3.16689e+06	2.97587e+06	5.54534e+06	8.17651e+06	8.31867e+06	7.02935e+06	6.12572e+06	6.8951e+06	-	-
XMW1256	119	121	192.151	C13H20O	2-Butanone, 4-(2,6,6-trimethyl-1,3-cyclohexadien-1-yl)-	Ketone	20483-36-7	1424	9.63704e+06	7.50904e+06	7.29344e+06	2.9926e+06	4.15141e+06	3.69398e+06	7.98565e+06	6.49274e+06	7.23919e+06	6.6894e+06	6.24756e+06	1.28137e+07	1.88281e+07	1.93217e+07	1.62143e+07	1.41146e+07	1.61848e+07	-	-
WMW0089	69	41	194.167	C13H22O	5,9-Undecadien-2-one, 6,10-dimethyl-	Ketone	689-67-8	1452	636449	550151	517831	1.27496e+06	1.89232e+06	1.62722e+06	3.48154e+06	2.81927e+06	3.15041e+06	3.10125e+06	2.71796e+06	4.31874e+06	4.22147e+06	4.12384e+06	3.75749e+06	2.83807e+06	3.65676e+06	-	-
KMW0572	147	148	148.052	C9H8O2	trans-Cinnamic Acid	Acid	140-10-3	1451	85925.7	71168.8	67744.9	152451	216366	187112	390205	314672	352439	349787	310095	493688	506875	485789	443855	334204	425298	C00423	ko00130,ko00360,ko00940,ko00998,ko01100,ko01110
XMW0133	123	124	208.146	C13H20O2	6-Methyl-6-(5-methylfuran-2-yl)heptan-2-one	Ketone	50464-95-4	1433	1.40797e+06	1.10099e+06	1.06214e+06	445436	616495	550634	1.1996e+06	969888	1.08475e+06	1.00481e+06	942424	1.85861e+06	2.80597e+06	2.89534e+06	2.41736e+06	2.09474e+06	2.40939e+06	-	-
KMW0686	131	103	176.084	C11H12O2	2-Propenoic acid, 3-phenyl-, ethyl ester, (E)-	Ester	4192-77-2	1463	66833.4	47580.6	46323.2	15725.2	21396.6	19451	38064.9	30470.6	34267.7	32733.4	29869.2	51500.6	146106	149370	122768	105223	130344	C06359	-
XMW0423	93	136	194.167	C13H22O	6,8-Nonadien-2-one, 8-methyl-5-(1-methylethyl)-, (E)-	Ketone	54868-48-3	1373	5.63208e+06	3.87809e+06	4.17037e+06	115533	135935	124501	160924	146175	153549	166051	156673	261266	5.60493e+06	6.35456e+06	5.75616e+06	5.16912e+06	5.67356e+06	-	-
KMW0533	130	131	131.073	C9H9N	Indole, 3-methyl-	Heterocyclic compound	83-34-1	1391	32307.6	23199.5	22577.4	5677.01	7793.85	6964.39	10564.8	9399.56	9982.19	10150.3	9043.54	21732.4	61843.3	60311.8	51197.7	44123.3	53862.8	C08313	ko00380
NMW0170	148	120	148.052	C9H8O2	Hydrocoumarin	Heterocyclic compound	119-84-6	1387	72926.8	49023.1	46448.9	9907.77	11194.3	10921	13362.6	11535.2	12448.9	11266.8	11064	36334.8	129322	128208	113524	91773.6	113065	C02274	-
KMW0534	56	57	200.178	C12H24O2	Butyl caprylate	Ester	589-75-3	1389	122192	87111.5	88498	99691.8	116279	109202	125395	111580	118487	130495	117789	137615	164496	176906	154250	133678	152435	-	-
D434	54	41	198.162	C12H22O2	5-Decen-1-ol, acetate, (E)-	Ester	38421-90-8	1398	39248	39388	27156	3933	5179	4474	8671	6700	7685.5	6953	6992	20457	28309	28822	28185	23576	29645	-	-
NMW0171	77	107	152.047	C8H8O3	Acetic Acid, phenoxy-	Acid	122-59-8	1389	93050.2	68240	77386.8	156499	241436	208908	456239	364198	410219	409349	355225	586759	593533	563215	512076	393095	501624	C02181	-
XMW1098	71	89	200.178	C12H24O2	Butanoic acid, octyl ester	Ester	110-39-4	1393	9	9	9	100411	114869	105734	128489	127121	127805	135419	133920	119870	38719.7	40598.6	40128.1	31750.5	39362.1	-	-
D340	91	105	176.12	C12H16O	3-Hexanone, 1-phenyl-	Ketone	29898-25-7	1427	1.48124e+07	1.16874e+07	1.12811e+07	4.7588e+06	6.49581e+06	5.85219e+06	1.26289e+07	1.03184e+07	1.14737e+07	1.07323e+07	1.00436e+07	1.92513e+07	2.8455e+07	2.89008e+07	2.43153e+07	2.12429e+07	2.4312e+07	-	-
NMW0185	118	146	146.084	C9H10N2	Pyridine, 3-(3,4-dihydro-2H-pyrrol-5-yl)-	Heterocyclic compound	532-12-7	1427	505911	391932	382044	155437	225121	194515	417337	340927	379132	346600	329834	660827	986778	1.00804e+06	853820	739784	850837	C10160	-
XMW0825	119	93	204.188	C15H24	Bicyclo[3.1.1]heptane, 6-methyl-2-methylene-6-(4-methyl-3-pentenyl)-, [1R-(1.alpha.,5.alpha.,6.beta.)]-	Terpenoids	55123-21-2	1446	211243	174512	173198	405398	595221	502873	1.09254e+06	881901	987220	967941	840357	1.3224e+06	1.54045e+06	1.34462e+06	1.17241e+06	925236	1.194e+06	-	-
XMW0019	121	136	136.052	C8H8O2	Acetophenone, 4'-hydroxy-	Ketone	99-93-4	1455	163533	110999	313647	673322	1.01445e+06	875417	1.69695e+06	1.38309e+06	1.54002e+06	1.45469e+06	1.3075e+06	2.15799e+06	2.56959e+06	2.60063e+06	2.19624e+06	1.83639e+06	2.24839e+06	C10700	ko01100
KMW0537	81	68	204.188	C15H24	Cyclohexane, 1-ethenyl-1-methyl-2,4-bis(1-methylethenyl)-, (1.alpha.,2.beta.,4.beta.)-	Terpenoids	33880-83-0	1398	1.71189e+06	1.66473e+06	1.17014e+06	231882	320984	292202	600457	480522	540489	489504	475835	1.40086e+06	1.90001e+06	1.85644e+06	1.73083e+06	1.41966e+06	1.78061e+06	C17094	-
XMW0980	119	121	204.188	C15H24	(1R,3aR,4aR,8aR)-1,4,4,6-Tetramethyl-1,2,3,3a,4,4a,7,8-octahydrocyclopenta[1,4]cyclobuta[1,2]benzene	Terpenoids	94482-89-0	1395	666274	557618	510384	1.16466e+06	1.74161e+06	1.52236e+06	3.24565e+06	2.5833e+06	2.91447e+06	2.94087e+06	2.54708e+06	4.162e+06	4.18324e+06	4.00291e+06	3.63495e+06	2.78057e+06	3.55139e+06	-	-
D152	104	105	192.115	C12H16O2	Propanoic acid, 2-methyl-, 2-phenylethyl ester	Ester	103-48-0	1396	512162	448120	219970	234077	238549	228625	142407	128863	135635	175784	197703	233083	595113	619208	576640	488429	528437	-	-
XMW1077	117	99	162.089	C7H14O4	1,3-Dioxolane-2,2-diethanol	Alcohol	5694-95-1	1396	214224	171167	151872	14178.3	16219.7	16426.2	30777	22213.5	26495.3	24594.8	23184.2	75192	268831	268898	234347	196599	235669	-	-
KMW0555	119	93	204.188	C15H24	trans-.alpha.-Bergamotene	Terpenoids	13474-59-4	1435	9.63649e+06	7.50818e+06	7.29245e+06	2.87191e+06	4.00208e+06	3.57204e+06	7.84982e+06	6.38181e+06	7.11582e+06	6.55658e+06	6.12198e+06	1.25991e+07	1.87977e+07	1.92936e+07	1.61958e+07	1.40965e+07	1.61665e+07	C20811	-
XMW0636	85	71	268.069	C10H21I	1-iodo-Decane	Halogenated hydrocarbons	2050-77-3	1433	21044	15645	15693	5236.73	6863.59	6793.33	13825.9	11458.7	12642.3	12381.7	10666.5	20419.6	28870	29622.9	24173.6	21718.5	22573.7	-	-
XMW0197	161	105	204.188	C15H24	(1S,4S,4aS)-1-Isopropyl-4,7-dimethyl-1,2,3,4,4a,5-hexahydronaphthalene	Terpenoids	267665-20-3	1458	888756	558769	1.29085e+06	2.10365e+06	3.14823e+06	2.72944e+06	5.256e+06	4.22151e+06	4.73876e+06	4.46674e+06	3.99874e+06	7.14622e+06	9.44729e+06	9.35035e+06	8.1121e+06	6.64215e+06	8.15449e+06	-	-
XMW0552	189	204	204.115	C13H16O2	2,2'-Isopropylidenebis(5-methylfuran)	Heterocyclic compound	59212-75-8	1458	82035	61325.1	155736	403493	585540	513076	930224	743299	836761	807508	714005	1.22444e+06	1.35668e+06	1.33761e+06	1.1328e+06	932541	1.17721e+06	-	-
D204	70	145	214.193	C13H26O2	Pentyl octanoate	Ester	638-25-5	1484	116053	67229.4	103041	137124	244894	192733	501271	426104	463688	398672	348669	648782	1.3032e+06	1.29394e+06	1.2039e+06	931106	1.03331e+06	C04780	ko00592,ko01100,ko01110
KMW0603	161	105	204.188	C15H24	Germacrene D	Terpenoids	23986-74-5	1481	3.98536e+06	2.41806e+06	3.09622e+06	2.92333e+06	4.60914e+06	3.87446e+06	8.29568e+06	6.87007e+06	7.58287e+06	7.28933e+06	6.67859e+06	1.15666e+07	1.63768e+07	1.65831e+07	1.49151e+07	1.19e+07	1.31031e+07	C16142	ko00909
XMW0461	82	67	196.146	C12H20O2	cis-3-Hexenyl cis-3-hexenoate	Ester	61444-38-0	1389	286253	198461	214239	64498.3	74741.5	70081.9	61574.8	53669.1	57622	66733.1	63258	79457.5	338977	369133	326314	282676	316952	-	-
XMW0182	133	91	204.188	C15H24	(3S,3aS,6R,8aS)-3,8,8-Trimethyl-7-methyleneoctahydro-1H-3a,6-methanoazulene	Terpenoids	31145-21-8	1444	557379	371279	352396	3804.86	8894.69	6313.22	12805.6	10194	11499.8	12588.4	11954.8	5499.66	1.0452e+06	1.07091e+06	922888	763912	922918	-	-
XMW0629	204	189	204.188	C15H24	3H-3a,7-Methanoazulene, 2,4,5,6,7,8-hexahydro-1,4,9,9-tetramethyl-, [3aR-(3a.alpha.,4.beta.,7.alpha.)]-	Terpenoids	2387-78-2	1399	434289	278954	309494	15427.4	18284.7	18361	35504.6	28912.3	32208.5	24283	24179.8	127855	719882	714438	624460	516103	615680	C17505	-
KMW0551	57	71	198.235	C14H30	Tetradecane	Hydrocarbons	629-59-4	1400	86119.4	71545.3	66677.9	130944	141480	130842	80408	82174.3	81291.2	104693	82219	182848	106007	105736	91625.5	74083.2	95187.3	-	-
XMW0964	137	121	204.188	C15H24	Petasitene	Terpenoids	443124-67-2	1402	2195.09	618.983	2071.6	937325	931924	875164	509995	468814	489404	652119	701386	763917	138045	152103	133507	91181.9	86324	-	-
XMW0950	159	132	174.141	C13H18	Naphthalene, 1,2,3,4-tetrahydro-1,4,6-trimethyl-	Aromatics	22824-32-4	1402	28272.8	17586	22945.9	2278.44	2852.59	3370.77	5814.7	4464.78	5139.74	3694.02	3722.89	13814.6	51547.9	45484.5	40607	34002.9	40493.2	-	-
NMW0186	95	55	196.146	C12H20O2	Cyclohexanepropanoic Acid, 2-propenyl ester	Ester	2705-87-5	1435	4.31485e+06	3.38995e+06	3.27564e+06	1.36441e+06	1.88098e+06	1.67396e+06	3.64162e+06	2.95634e+06	3.29898e+06	3.05615e+06	2.85163e+06	5.60924e+06	8.48151e+06	8.68703e+06	7.27981e+06	6.31921e+06	7.25499e+06	C12306	-
D341	81	41	204.188	C15H24	Naphthalene, decahydro-1,6-bis(methylene)-4-(1-methylethyl)-, (4.alpha.,4a.alpha.,8a.alpha.)-	Terpenoids	30021-46-6	1459	445847	303289	803319	1.57202e+06	2.36082e+06	2.04041e+06	3.88031e+06	3.13923e+06	3.50977e+06	3.32292e+06	3.00155e+06	5.01238e+06	6.4587e+06	6.38736e+06	5.50384e+06	4.52254e+06	5.4927e+06	-	-
KMW0672	156	141	156.094	C12H12	Naphthalene, 2,6-dimethyl-	Aromatics	581-42-0	1407	9554.77	6782.48	6182.72	5489.22	6444.26	5986.89	4663.93	4129.93	4396.93	5782.79	4093.11	9528.2	12005	12540.7	10894.6	8962.05	12481.6	C14330	-
KMW0210	161	105	204.188	C15H24	1H-Cyclopenta[1,3]cyclopropa[1,2]benzene, octahydro-7-methyl-3-methylene-4-(1-methylethyl)-, [3aS-(3a.alpha.,3b.beta.,4.beta.,7.alpha.,7aS*)]-	Terpenoids	13744-15-5	1390	2.27774e+06	1.5784e+06	1.50535e+06	175160	227112	207819	351150	264496	307823	272839	249340	983242	4.43121e+06	4.37522e+06	3.7789e+06	3.15727e+06	3.81624e+06	C09648	-
XMW0583	121	93	136.052	C8H8O2	Ethanone, 1-(3-hydroxyphenyl)-	Ketone	121-71-1	1439	7.17013e+06	5.59413e+06	5.43873e+06	2.21966e+06	3.05769e+06	2.74049e+06	5.89501e+06	4.77763e+06	5.33632e+06	5.01684e+06	4.96021e+06	9.51748e+06	1.42305e+07	1.46427e+07	1.22604e+07	1.06517e+07	1.22666e+07	-	-
KMW0478	41	69	204.188	C15H24	cis-.beta.-Farnesene	Terpenoids	28973-97-9	1444	162338	145402	129397	347580	518577	447008	941056	749474	845265	830021	731329	1.15787e+06	1.16026e+06	1.1202e+06	1.0148e+06	768650	986563	-	-
XMW0462	164	79	164.12	C11H16O	2-Cyclopenten-1-one, 3-methyl-2-(2-pentenyl)-, (Z)-	Ketone	488-10-8	1395	12145.4	10453.2	11158.9	3096.25	3981.2	2905.12	7502.24	5606.12	6554.18	5551.98	5533.9	16549.1	14123.1	14325.9	15165.8	12063.3	15521.5	C08490	-
XMW0698	108	41	204.188	C15H24	1,4-Methano-1H-indene, octahydro-4-methyl-8-methylene-7-(1-methylethyl)-, [1S-(1.alpha.,3a.beta.,4.alpha.,7.alpha.,7a.beta.)]-	Terpenoids	3650-28-0	1396	455111	437842	321103	462447	543880	482344	389746	328192	358969	398248	390498	960537	646996	640764	598657	478763	600451	-	-
D436	180	121	180.079	C10H12O3	Methyl p-tolyloxyacetate	Ester	38768-63-7	1381	1944.94	741.853	1207.94	41545.9	43833	39764.5	27064.1	26694.8	26879.4	35013.7	33540.5	23670.2	16657.5	18341.6	15913.6	13908.2	15955.5	-	-
NMW0158	77	106	153.043	C7H7NO3	Benzene, 1-methoxy-2-nitro-	Aromatics	91-23-6	1368	362312	218866	228289	9	9	9	23662.4	30525.3	27093.8	46691.4	46953.3	47351.5	350023	381472	316611	285883	295879	C19270	-
D445	81	98	196.11	C11H16O3	Furfuryl hexanoate	Ester	39252-02-3	1368	998063	680325	739631	23040.6	29695	24995.2	37076	32094.3	34585.1	36853.2	33834.6	56545.4	970586	1.11084e+06	1.01889e+06	902591	984329	-	-
D187	110	82	110.037	C6H6O2	Resorcinol	Phenol	108-46-3	1372	5799.21	11367.5	2681.94	3042.05	2895.72	4050.43	2964.25	2816.73	2890.49	3127.52	3269.21	3998.63	6677.05	8525.78	6972.54	5401.93	6715.96	C01751	-
XMW0738	120	151	151.063	C8H9NO2	Benzoic acid, 4-amino-, methyl ester	Ester	619-45-4	1372	75153.5	69179.6	64014.9	7221.48	6642.89	8370.48	13884.2	10008.2	11946.2	12959.9	11968.8	21196.2	90525.8	94564.3	88014.7	74400	86706.4	-	-
WMW0217	41	55	182.167	C12H22O	2-Octenal, 2-butyl-	Alcohol	13019-16-4	1378	4.68639e+06	3.26784e+06	3.4881e+06	554053	620197	583817	644055	589613	616834	639890	586178	736351	4.84299e+06	5.3987e+06	4.90915e+06	4.29668e+06	4.66393e+06	-	-
XMW1172	164	149	164.047	C9H8O3	3,6-Dimethyl-4H-furo[3,2-c]pyran-4-one	Heterocyclic compound	36745-38-7	1378	5387.59	5460.04	5157.34	52416.4	59234.1	56861.5	62848.5	58138	60493.2	64037.6	56861.2	69425	13316.7	15161	14094.7	12074.8	13873	-	-
KMW0532	117	99	200.178	C12H24O2	Hexanoic acid, hexyl ester	Ester	6378-65-0	1384	192529	134043	127537	527856	607390	575294	641781	585744	613763	640929	588650	743145	422294	422493	367890	312114	367823	-	-
XMW0195	41	67	206.203	C15H26	1H-Cycloprop[e]azulene, decahydro-1,1,4,7-tetramethyl-, [1aR-(1a.alpha.,4.beta.,4a.beta.,7.beta.,7a.beta.,7b.alpha.)]-	Terpenoids	28580-43-0	1373	2.19914e+06	1.53919e+06	1.61924e+06	15829.3	16386.6	14892.6	21207.8	19782.1	20495	19794.3	18437.3	31991.8	2.11804e+06	2.39759e+06	2.21708e+06	1.95042e+06	2.12237e+06	-	-
XMW0617	71	56	216.173	C12H24O3	Propanoic acid, 2-methyl-, 3-hydroxy-2,2,4-trimethylpentyl ester	Ester	77-68-9	1374	18322.3	36413.3	12809.6	26861	31637.9	29433.3	32008.6	27565.1	29786.9	35793.1	31236.6	47853.9	31173.5	35661.4	34272.1	27009.6	30418	-	-
XMW1222	101	103	207.969	C7H6Cl2O3	2,4-Dioxabicyclo[3.2.0]hept-6-en-3-one, 1,5-dichloro-6,7-dimethyl-	Ketone	35436-20-5	1380	100879	69810.5	74622.8	3753.84	4158.33	3792.98	4867.57	4203.59	4535.58	4992.34	3729.02	5092.91	99268.3	113479	103044	90866.8	99352.9	-	-
NMW0166	154	153	154.078	C12H10	Biphenyl	Aromatics	92-52-4	1381	611824	417196	450037	9661.76	8958.05	8581.78	5806.05	6807.79	6306.92	7332.9	7039.6	12798.5	598459	687250	642167	556936	604508	C06588	ko01100
XMW0384	161	189	204.188	C15H24	4,7-Methanoazulene, 1,2,3,4,5,6,7,8-octahydro-1,4,9,9-tetramethyl-, [1S-(1.alpha.,4.alpha.,7.alpha.)]-	Terpenoids	514-51-2	1381	2.27935e+06	1.58011e+06	1.50662e+06	173286	224433	206892	352846	266148	309497	273836	248701	986673	4.4333e+06	4.37633e+06	3.78027e+06	3.15923e+06	3.81799e+06	-	-
KMW0530	69	41	196.146	C12H20O2	Geranyl acetate	Terpenoids	105-87-3	1382	1.82276e+07	1.25639e+07	1.34473e+07	184899	198025	184165	194697	196769	195733	193868	192440	276282	1.78847e+07	2.04702e+07	1.87311e+07	1.64316e+07	1.7732e+07	C09861	-
XMW0781	139	181	181.038	C8H7NO4	2-Nitrophenyl acetate	Ester	610-69-5	1383	155487	107201	112199	10653.3	11392.6	10768.2	10965.5	11269.7	11117.6	11633.3	10958.8	12872.6	156657	179473	168149	146729	157552	-	-
NMW0167	110	152	152.047	C8H8O3	Resorcinol monoacetate	Ester	102-29-4	1385	94173.9	72662	71864.9	112497	124652	115131	116583	106903	111743	120304	111803	115785	132342	143612	127237	117176	126465	C12064	-
NMW0168	111	157	202.121	C10H18O4	Diethyl adipate	Ester	141-28-6	1385	177243	121551	128812	21174.3	25288.4	22704.1	22012.9	21335.1	21674	23019.1	22966.4	22009.7	182885	209451	190371	165337	180935	C14566	-
XMW0262	159	117	202.172	C15H22	1,1,7,7a-Tetramethyl-1a,2,6,7,7a,7b-hexahydro-1H-cyclopropa[a]naphthalene	Terpenoids	154098-14-3	1440	30029.4	19360.5	18999.1	9	9	9	9	9	9	9	9	9	45888.5	46401.4	40953.1	33905.2	39563	-	-
XMW1412	119	93	204.188	C15H24	1H-3a,7-Methanoazulene, 2,3,4,7,8,8a-hexahydro-3,6,8,8-tetramethyl-, (3R,3aS,7S,8aR)-	Terpenoids	65354-33-8	1389	2.26601e+06	1.58411e+06	1.50904e+06	3.12544e+06	3.60876e+06	3.40484e+06	3.89956e+06	3.5344e+06	3.71698e+06	3.80436e+06	3.46866e+06	4.76111e+06	4.70271e+06	4.68605e+06	4.07551e+06	3.37307e+06	4.0695e+06	-	-
XMW0856	105	77	164.084	C10H12O2	1-Butanone, 2-hydroxy-1-phenyl-	Ketone	16183-46-3	1390	150938	119303	120563	185561	272783	239449	537500	425238	481369	482693	420678	686527	745497	720021	659180	511608	640650	-	-
WMW0220	161	41	204.188	C15H24	2H-2,4a-Methanonaphthalene, 1,3,4,5,6,7-hexahydro-1,1,5,5-tetramethyl-, (2S)-	Terpenoids	1135-66-6	1391	2.60122e+06	1.67452e+06	1.83842e+06	168335	229829	208682	438599	350277	394438	335895	329184	1.2894e+06	4.31013e+06	4.41376e+06	3.92e+06	3.15527e+06	3.89382e+06	-	-
XMW0962	91	192	192.115	C12H16O2	Butanoic acid, 2-methyl-, phenylmethyl ester	Ester	56423-40-6	1392	15392.9	35941.1	18451.2	697639	753249	689202	362746	339790	351268	407404	408821	502462	325922	354715	288186	186515	196495	-	-
XMW0107	120	91	138.068	C8H10O2	1,2-Benzenedimethanol	Alcohol	612-14-6	1392	575051	401970	389415	366812	423299	401070	472640	418280	445460	448492	414195	609391	1.04868e+06	1.04897e+06	911753	766262	916418	-	-
XMW0701	145	131	160.1	C10H12N2	1H-Pyrrolo[2,3-b]pyridine, 2-(1-methylethyl)-	Heterocyclic compound	27257-18-7	1392	6050.22	3960.61	3866.93	3356.21	6371.12	6564.43	13570.2	12769	13169.6	10492.4	10705.6	16202.7	24092.2	20944.8	19078.2	14449.3	19079.4	-	-
XMW0728	121	93	176.12	C12H16O	Benzenemethanol, 4-methyl-.alpha.-(1-methyl-2-propenyl)-, (R*,R*)-	Alcohol	83173-76-6	1393	57669.6	41446.8	43223.4	76818.2	117599	101692	224213	184497	204355	204136	176845	313795	310566	277010	276328	200991	260430	-	-
D283	69	123	192.151	C13H20O	2-Buten-1-one, 1-(2,6,6-trimethyl-2-cyclohexen-1-yl)-, (E)-	Ketone	24720-09-0	1395	97331.1	83580.8	75595.2	240881	341001	299309	567108	464662	515885	526053	468065	694907	565211	549957	496345	384207	492095	-	-
NMW0172	91	81	167.095	C9H13NO2	Ethinamate	Ester	126-52-3	1397	765345	606440	520048	296821	349601	305438	319397	267557	293477	302929	296250	771545	1.24839e+06	1.25062e+06	1.10173e+06	900329	1.07682e+06	C07832	-
NMW0173	136	108	154.027	C7H6O4	2,6-dihydroxy-Benzoic Acid	Acid	303-07-1	1397	223951	218203	152033	33512.1	39633.9	35362.8	56829.7	46664.8	51747.2	49582.5	48280	123589	180669	186408	188007	156163	198445	C21298	-
WMW0010	81	93	204.188	C15H24	beta-Elemen	Terpenoids	515-13-9	1391	1.78631e+06	1.2272e+06	1.2756e+06	352210	386068	364327	360915	334901	347908	371429	350346	482674	2.16873e+06	2.36536e+06	2.11763e+06	1.83707e+06	2.05367e+06	C17094	-
XMW1408	189	161	204.188	C15H24	1H-Cyclopropa[a]naphthalene, 1a,2,3,3a,4,5,6,7b-octahydro-1,1,3a,7-tetramethyl-, [1aR-(1a.alpha.,3a.alpha.,7b.alpha.)]-	Terpenoids	489-29-2	1398	67232.2	52097.3	55073.7	118368	169911	151003	315122	254480	284801	260045	253934	748704	486774	467220	430744	326564	413460	-	-
XMW0470	119	92	162.116	C10H14N2	1-ButanAmine, N-(2-pyridinylmethylene)-	Heterocyclic compound	7032-24-8	1401	253638	151809	172186	70512	102692	93114	192312	153025	172668	156370	154585	462673	363958	368788	317362	261758	318210	-	-
XMW0743	105	161	204.188	C15H24	(-)-Aristolene	Terpenoids	6831-16-9	1447	246643	210782	202244	667517	913984	809093	1.36126e+06	1.10855e+06	1.23491e+06	1.26806e+06	1.13121e+06	1.83849e+06	1.65539e+06	1.5655e+06	1.42404e+06	1.08789e+06	1.36897e+06	-	-
XMW0131	119	93	204.188	C15H24	Di-epi-.alpha.-cedrene	Terpenoids	50894-66-1	1400	504392	321038	349924	110636	155679	139943	293179	231910	262545	238045	230848	698588	1.02436e+06	1.02479e+06	902124	719132	873976	-	-
XMW1101	175	133	190.172	C14H22	Benzene, 1,4-dimethyl-2,5-bis(1-methylethyl)-	Aromatics	10375-96-9	1403	19187.3	14457.2	16125.6	33530.9	46687.1	41336.9	84442.8	70042.4	77242.6	69363.2	68102.2	198691	132566	127129	115220	89451.4	110264	-	-
w20	99	42	156.115	C9H16O2	.delta.-Nonalactone	Ester	3301-94-8	1396	98241.8	98713.4	67487.5	61226.5	59575.4	59101.4	73791.4	72530.2	73160.8	70861.9	71791.7	62719.3	75542.2	82394.8	87409.5	72389.7	85153.3	-	-
XMW0379	93	133	204.188	C15H24	Bicyclo[5.2.0]nonane, 2-methylene-4,8,8-trimethyl-4-vinyl-	Terpenoids	242794-76-9	1407	57766.1	40608.3	42037.6	172955	174488	165339	98995.2	87382.1	93188.6	130269	139428	149040	334645	363416	324995	267690	294630	-	-
KMW0544	178	163	178.099	C11H14O2	Methyleugenol	Phenol	93-15-2	1403	4721.09	1602.8	3510.3	10547.3	12340.6	12032.5	18970.7	17867.8	18419.3	22277.4	22930.1	15234.9	7018.65	9187.86	7830.85	7831.54	7811.99	C10454	ko00940
KMW0549	112	41	182.167	C12H22O	4a(2H)-Naphthalenol, octahydro-4,8a-dimethyl-,(4.alpha.,4a.alpha.,8a.beta.)-	Aromatics	19700-21-1	1430	100607	80529.7	75079.5	36961.4	47690.1	42920	84152.6	71046.9	77599.8	73390.9	70048.6	128041	198759	204031	172358	146815	169726	C16286	ko00909,ko01110
XMW0805	162	147	162.05	C10H10S	Benzo[b]thiophene, 2-ethyl-	Heterocyclic compound	1196-81-2	1412	32761	27569.9	23470.3	895.327	1291.7	1225.21	1642.88	1465.19	1554.03	908.236	1008.56	3340.85	51869.5	46347.7	44475.7	32564.2	44692.3	-	-
KMW0548	204	161	204.188	C15H24	[1aR-(1a.alpha.,4.alpha.,4a.beta.,7b.alpha.)]-1a,2,3,4,4a,5,6,7b-octahydro-1,1,4,7-tetramethyl-1H-Cycloprop[e]azulene	Terpenoids	489-40-7	1409	269914	226149	176740	4991.09	6107.65	5854.3	8352.17	7732.68	8042.42	7219.87	6035.13	24912.7	439672	397349	377394	278814	374581	C19734	-
w39	121	136	194.167	C13H22O	2-Butanone, 4-(2,6,6-trimethyl-2-cyclohexen-1-yl)-	Ketone	31499-72-6	1406	23480.9	17694.7	18437.6	138374	136658	127643	73013.7	68118.2	70566	95718.2	99601.3	119602	96133.4	105979	95548.8	76609.3	84848.7	-	-
NMW0183	95	77	124.052	C7H8O2	Benzenemethanol, 4-hydroxy-	Alcohol	623-05-2	1426	4.31458e+06	3.38987e+06	3.27564e+06	1.39062e+06	1.91243e+06	1.7028e+06	3.67317e+06	2.98613e+06	3.32965e+06	3.09575e+06	2.89079e+06	5.64824e+06	8.48788e+06	8.69435e+06	7.28653e+06	6.32466e+06	7.26036e+06	C17467	-
WMW0110	74	87	200.178	C12H24O2	Undecanoic acid, methyl ester	Ester	1731-86-8	1428	28040.2	21628.2	22990.4	6351.49	9757.32	9913.05	21424.2	18343.9	19884.1	17564.9	16660.1	33199.2	55111.2	56945.7	45910.8	40066.3	44820.6	-	-
D344	81	41	166.136	C11H18O	(E,E)-2,4-Undecadienal	Aldehyde	30361-29-6	1430	6.79385e+06	5.2673e+06	5.14402e+06	2.01672e+06	2.79018e+06	2.50508e+06	5.52614e+06	4.50388e+06	5.01501e+06	4.60869e+06	4.29324e+06	8.49511e+06	1.30513e+07	1.35182e+07	1.12022e+07	9.73138e+06	1.12122e+07	-	-
XMW0468	93	41	204.188	C15H24	Bicyclo[3.1.1]hept-2-ene, 2,6-dimethyl-6-(4-methyl-3-pentenyl)-	Terpenoids	17699-05-7	1435	1.98898e+07	1.56858e+07	1.51576e+07	6.35733e+06	8.72756e+06	7.84573e+06	1.68562e+07	1.3711e+07	1.52836e+07	1.4075e+07	1.31007e+07	2.61056e+07	3.86632e+07	3.95669e+07	3.3232e+07	2.90166e+07	3.31241e+07	C17088	-
XMW1473	98	126	168.115	C10H16O2	2-Cyclohexen-1-one, 4-hydroxy-3-methyl-6-(1-methylethyl)-, trans-	Ketone	55955-53-8	1432	23626.4	19316.9	18421.2	9	9	9	13196.2	12523.6	12859.9	8851.93	7782.44	24064.1	51511.1	51320.1	43198.1	37941.7	44638	-	-
D249	101	57	194.094	C11H14O3	Ethanol, 2-phenoxy-, propanoate	Ester	23495-12-7	1434	19163	15112	13709	5187.29	6913.48	6369.85	12913.3	9950.44	11431.9	10559	10031.6	19252	82205	82855	72744	59283	72982	-	-
NMW0188	147	148	148.052	C9H8O2	2-Propenoic Acid, 3-phenyl-	Acid	621-82-9	1435	8.5453e+06	6.66171e+06	6.4335e+06	2.63733e+06	3.64845e+06	3.26879e+06	7.15082e+06	5.74033e+06	6.44557e+06	5.90082e+06	5.55628e+06	1.14832e+07	1.69775e+07	1.74447e+07	1.46718e+07	1.26902e+07	1.46458e+07	C00423	ko00130,ko00360,ko00940,ko00998,ko01100,ko01110
XMW0802	148	147	148.064	C8H8N2O	2-Hydroxymethylbenzimidazole	Heterocyclic compound	22128-99-0	1437	7.61842e+06	5.95341e+06	5.7327e+06	2.35834e+06	3.25274e+06	2.92052e+06	6.37663e+06	5.12817e+06	5.7524e+06	5.28782e+06	4.9652e+06	1.00062e+07	1.51708e+07	1.55925e+07	1.3096e+07	1.13162e+07	1.31167e+07	-	-
KMW0559	41	93	204.188	C15H24	Bicyclo[7.2.0]undec-4-ene, 4,11,11-trimethyl-8-methylene-,[1R-(1R*,4Z,9S*)]-	Terpenoids	118-65-0	1406	9	9	9	498909	500288	470297	270139	254918	262528	352397	379319	349545	82920.9	92375.8	78138.7	55762.7	57950.7	C09691	-
KMW0560	146	118	146.037	C9H6O2	Coumarin	Heterocyclic compound	91-64-5	1440	28838.1	17626.2	17890.1	9	9	9	9	9	9	9	9	9	47960	49608.5	42562	34152	41340.5	C05851	ko00940,ko01110
XMW0797	105	161	204.188	C15H24	Naphthalene, 1,2,4a,5,6,8a-hexahydro-4,7-dimethyl-1-(1-methylethyl)-,[1R-(1.alpha.,4a.alpha.,8a.alpha.)]-	Terpenoids	17627-24-6	1440	1.05465e+06	644150	673823	9	9	9	9	9	9	9	9	9	1.88769e+06	1.97831e+06	1.66586e+06	1.44232e+06	1.68716e+06	-	-
NMW0190	138	56	181.183	C12H23N	CyclohexanAmine, N-cyclohexyl-	Amine	101-83-7	1443	984.855	924.416	870.377	1421.67	1231.25	1575.52	2990.2	1971.73	2480.96	2055.75	2006.02	3189.68	3620.68	3546.82	3026.93	1984.58	2719.68	C14686	-
D154	104	105	192.115	C12H16O2	.beta.-Phenylethyl butyrate	Ester	103-52-6	1444	13607.3	8244.59	9506.65	5089.32	4342.73	5379.66	9	1262.1	635.548	1554.83	2550.33	4450.18	22032.8	21412.4	18765.1	14797	18780	-	-
D353	161	91	204.188	C15H24	(S,1Z,6Z)-8-Isopropyl-1-methyl-5-methylenecyclodeca-1,6-diene	Terpenoids	317819-80-0	1448	626576	522677	499708	1.19752e+06	1.75823e+06	1.50547e+06	3.26923e+06	2.63107e+06	2.95015e+06	2.90282e+06	2.52385e+06	4.03989e+06	4.04485e+06	3.87714e+06	3.57003e+06	2.69862e+06	3.47131e+06	-	-
XMW1260	123	93	196.183	C13H24O	1-Cyclohexene-1-propanol, .alpha.,2,6,6-tetramethyl-	Alcohol	3293-47-8	1452	13367.1	9368.74	9788.67	18723.7	25256.9	23018.5	43876.9	33367.6	38622.3	38308.1	33863.7	55404.5	59115.7	60403	51495	41471.9	49916.3	-	-
XMW0160	190	148	190.136	C13H18O	Megastigmatrienone	Ketone	38818-55-2	1473	4851.61	3571.42	3463.71	9	9	9	9	9	9	9	9	9	9878.41	8063.26	9108.08	5917.56	9152.07	-	-
XMW0198	95	138	194.167	C13H22O	3-Buten-2-ol, 4-(2,6,6-trimethyl-2-cyclohexen-1-yl)-, (3E)-	Alcohol	25312-34-9	1455	176241	134386	282363	507146	747325	647625	1.22269e+06	997823	1.11026e+06	1.04926e+06	954676	1.58249e+06	1.99988e+06	1.9733e+06	1.70952e+06	1.39994e+06	1.70353e+06	-	-
KMW0566	189	133	204.188	C15H24	(4aR-trans)-decahydro-4a-methyl-1-methylene-7-(1-methylethylidene)-Naphthalene	Terpenoids	515-17-3	1479	3.74334e+06	3.50317e+06	3.29434e+06	1.14893e+07	1.65948e+07	1.44782e+07	2.78736e+07	2.33078e+07	2.55907e+07	2.68692e+07	2.62647e+07	3.61513e+07	1.18299e+07	1.15199e+07	1.05542e+07	8.20549e+06	9.84858e+06	C21707	-
WMW0095	109	69	196.183	C13H24O	5,9-Undecadien-2-ol, 6,10-dimethyl-	Alcohol	53837-34-6	1459	208871	168011	366827	654999	995938	859693	1.63938e+06	1.3329e+06	1.48614e+06	1.40135e+06	1.25904e+06	2.12472e+06	2.71586e+06	2.68043e+06	2.325e+06	1.88924e+06	2.31347e+06	-	-
XMW0948	105	204	204.188	C15H24	Valerena-4,7(11)-diene	Terpenoids	351222-66-7	1460	392858	257928	553476	889612	1.31378e+06	1.1459e+06	2.17435e+06	1.75412e+06	1.96423e+06	1.8536e+06	1.67211e+06	2.89776e+06	3.82783e+06	3.7877e+06	3.29968e+06	2.70714e+06	3.28873e+06	C20480	-
WMW0207	97	96	210.235	C15H30	Cyclohexane, 1-(1,5-dimethylhexyl)-4-methyl-	Hydrocarbons	29799-19-7	1461	27435	24729.7	32841.7	39318.7	52454.7	44425.5	73531.8	61653.5	67592.6	65434.4	61709.9	96025	113062	115144	99465.5	80519.8	99193.4	-	-
XMW0045	119	121	204.188	C15H24	(1R,4R,4aS,8aR)-4,7-Dimethyl-1-(prop-1-en-2-yl)-1,2,3,4,4a,5,6,8a-octahydronaphthalene	Terpenoids	92692-39-2	1458	352395	229938	569773	1.0144e+06	1.51857e+06	1.31358e+06	2.49931e+06	2.04208e+06	2.2707e+06	2.15651e+06	1.93554e+06	3.31841e+06	4.29021e+06	4.24409e+06	3.70079e+06	3.02402e+06	3.68585e+06	C16028	ko00909,ko01110
XMW0022	95	109	168.115	C10H16O2	Iridomyrmecin	Terpenoids	485-43-8	1463	468849	357406	353545	117116	165048	149212	338096	279250	308673	278365	248090	498454	1.02475e+06	1.04653e+06	880216	736573	877062	C09786	-
XMW0982	105	106	218.167	C15H22O	Benzene, [1-[[1-(1-methylethyl)-3-butenyl]oxy]ethyl]-, [S-(R*,R*)]-	Aromatics	98088-51-8	1463	969831	687032	690695	190353	271342	241138	554810	451177	502994	454545	417024	897814	1.98628e+06	2.0393e+06	1.72397e+06	1.44558e+06	1.72862e+06	-	-
WMW0158	121	152	152.047	C8H8O3	Methylparaben	Ester	99-76-3	1463	1.67545e+06	1.2896e+06	1.3095e+06	428655	600988	530313	1.35402e+06	1.10817e+06	1.23109e+06	1.08753e+06	1.0053e+06	1.95307e+06	3.82723e+06	3.88594e+06	3.31762e+06	2.73123e+06	3.30224e+06	-	-
NMW0204	152	108	151.997	C4H8O2S2	trans-O-Dithiane-4,5-diol	Heterocyclic compound	14193-38-5	1466	3278.42	2503.62	2368.58	631.66	233.693	715.913	1832.07	1216.58	1524.33	1435.06	1550.34	2274.1	5383.2	6927.97	5764.86	4435.62	4800.49	C01119	-
D456	55	67	184.183	C12H24O	8-Dodecen-1-ol, (Z)-	Alcohol	40642-40-8	1468	211367	159757	155676	51706.2	73114.9	62511.7	152521	123976	138249	122269	114431	215439	456308	462465	389159	326555	384589	-	-
WMW0148	119	121	204.188	C15H24	Spiro[4.5]dec-7-ene, 1,8-dimethyl-4-(1-methylethenyl)-, [1S-(1.alpha.,4.beta.,5.alpha.)]-	Terpenoids	24048-44-0	1471	497708	299478	361408	9	9	9	9	9	9	9	9	9	737362	763268	660657	547323	628515	-	-
XMW0549	108	91	204.188	C15H24	(1S,4aR,7R)-1,4a-Dimethyl-7-(prop-1-en-2-yl)-1,2,3,4,4a,5,6,7-octahydronaphthalene	Terpenoids	52026-55-8	1447	20022	15783.7	16331.8	54349.5	72259.2	66899.1	106405	86780.1	96592.7	97098.3	88200	148940	133390	127028	113099	85638.8	113217	-	-
KMW0576	41	161	204.188	C15H24	Aromandendrene	Terpenoids	489-39-4	1440	100714	60527.5	64918.4	9	9	9	9	9	9	9	9	9	200616	203892	173271	141669	175312	-	-
XMW0987	131	119	202.172	C15H22	Eudesma-2,4,11-triene	Terpenoids	82462-31-5	1479	2.25787e+06	2.21837e+06	1.95361e+06	2.73829e+06	3.66987e+06	3.25121e+06	6.18789e+06	5.33757e+06	5.76273e+06	5.50803e+06	5.06153e+06	6.47045e+06	1.02607e+07	9.47134e+06	8.84501e+06	6.77881e+06	8.94673e+06	-	-
KMW0585	81	95	226.193	C14H26O2	Citronellyl isobutyrate	Ester	97-89-2	1483	984042	770323	839661	1.71491e+06	2.52253e+06	2.18234e+06	4.30363e+06	3.6255e+06	3.96457e+06	4.02997e+06	3.85015e+06	5.68296e+06	4.23276e+06	4.17761e+06	3.8098e+06	3.0158e+06	3.3782e+06	-	-
XMW1405	153	154	154.078	C12H10	1,8-Ethylenenaphthalene	Aromatics	83-32-9	1482	1957.91	1264.6	1242.28	9	9	9	9	9	9	9	9	9	10097	10680	11056	8426.61	7914	C19312	-
D246	69	93	224.178	C14H24O2	Propanoic acid, 2-methyl-, 3,7-dimethyl-2,6-octadienyl ester, (Z)-	Ester	2345-24-6	1475	65330	38137	48192	42138	53098	43011	25567	22202	23884.5	38215	37691	44380	130521	136555	125008	102735	124517	-	-
XMW0742	120	69	204.188	C15H24	10,10-Dimethyl-2,6-dimethylenebicyclo[7.2.0]undecane	Terpenoids	357414-37-0	1440	352130	215348	231889	5008.95	6247.04	6622.1	11784.2	9091.97	10438.1	7355.45	7542.49	49258.2	613538	626066	546115	443809	536153	-	-
XMW0992	119	161	202.172	C15H22	(2R,8R,8aS)-8,8a-Dimethyl-2-(prop-1-en-2-yl)-1,2,3,7,8,8a-hexahydronaphthalene	Terpenoids	5090-61-9	1456	351793	229966	569773	1.0144e+06	1.5177e+06	1.31358e+06	2.49712e+06	2.04084e+06	2.26898e+06	2.15489e+06	1.93458e+06	3.31841e+06	4.29021e+06	4.24264e+06	3.70079e+06	3.02402e+06	3.68486e+06	-	-
KMW0639	123	41	208.146	C13H20O2	3-Buten-2-one, 4-(2,2,6-trimethyl-7-oxabicyclo[4.1.0]hept-1-yl)-	Terpenoids	23267-57-4	1473	177901	129270	128298	42058	58679.3	53433.8	127782	105812	116797	105640	98363.3	186816	386952	395616	333153	275852	335508	-	-
KMW0674	57	41	184.183	C12H24O	trans-2-Dodecen-1-ol	Alcohol	69064-37-5	1478	84884.2	66242.6	84943.4	157871	256693	212860	470032	396303	433167	405175	367692	601113	817442	818548	744153	579449	617135	-	-
KMW0483	41	57	170.167	C11H22O	Undecanal	Aldehyde	112-44-7	1307	14262.2	11722.6	6524.56	158028	155875	162120	206851	180019	193435	191023	192158	305286	406066	426152	378242	373759	344487	-	-
D294	96	97	152.12	C10H16O	2-Cyclopenten-1-one, 2-pentyl-	Ketone	25564-22-1	1292	41618.8	24238.5	28149	183556	206318	200142	261124	239649	250387	263161	263540	368074	4.46575e+06	4.73973e+06	4.21319e+06	3.69148e+06	3.80307e+06	-	-
KMW0481	98	56	186.162	C11H22O2	Acetic acid, nonyl ester	Ester	143-13-5	1309	9	9	9	43618	38640.9	40834.9	33948.4	29917.6	31933	36275.5	38373.5	45161.9	142909	152197	129297	128299	115835	-	-
NMW0143	134	149	149.12	C10H15N	BenzenAmine, 2,6-diethyl-	Amine	579-66-8	1342	603588	823402	409162	16174	19883.5	17115.5	22452.3	20101.8	21277.1	22354.2	25253.6	65949.8	460562	392309	337200	327136	403198	C11001	-
XMW1463	108	126	212.141	C12H20O3	2-Oxabicyclo[2.2.2]octan-6-ol, 1,3,3-trimethyl-, acetate	Ester	57709-95-2	1344	41104.2	42109	35967.2	186846	192834	188343	231689	220136	225912	226780	218707	234975	587325	605415	592986	537012	522651	-	-
NMW0145	77	105	121.053	C7H7NO	Benzamide	Amine	55-21-0	1344	71429.3	50352.2	53641	80052.3	89563	89305.5	304331	141999	223165	100832	88606.4	3.83657e+06	1.10914e+06	1.0951e+06	846252	730961	801978	C09815	-
XMW1273	163	136	178.111	C10H14N2O	1-(5-Dimethylethyl)pyrazin-2-yl-ethan-1-one	Heterocyclic compound	182306-61-2	1344	2453.71	1825.21	2108.7	6939.91	7287.54	5996.61	24859.5	9025.79	16942.7	5142.41	4590.97	359161	15569.8	17743.7	15772.3	13492.4	13445.3	-	-
XMW0731	133	148	148.125	C11H16	Benzene, pentamethyl-	Aromatics	700-12-9	1260	417922	413489	370459	9	9	9	9	9	9	9	9	9	547956	560012	517985	450501	475796	-	-
NMW0129	93	68	196.146	C12H20O2	Cyclohexanol, 1-methyl-4-(1-methylethenyl)-, acetate	Ester	10198-23-9	1317	211457	133292	122087	538375	594840	574202	705592	649644	677618	725286	726917	820734	4.3136e+06	4.59839e+06	4.16242e+06	3.56271e+06	3.79269e+06	C12301	-
KMW0482	81	41	152.12	C10H16O	2,4-Decadienal, (E,E)-	Aldehyde	25152-84-5	1317	31156.4	20412.8	18974.2	82625.8	87684.6	81315.5	118068	106303	112186	103779	114472	137898	554563	594498	603141	506898	553597	-	-
D74	135	150	150.068	C9H10O2	4-Acetylanisole	Ketone	100-06-1	1348	17943.7	12291.6	15861.8	111763	115458	113899	138559	130984	134771	136088	132912	126405	188831	181238	153373	145783	140682	-	-
XMW0422	57	71	198.235	C14H30	3,5-Dimethyldodecane	Hydrocarbons	107770-99-0	1285	1523.05	1053.23	1091.17	3.48808e+06	3.93507e+06	3.80704e+06	4.98988e+06	4.64026e+06	4.81507e+06	4.91808e+06	4.79299e+06	6.45568e+06	1.17319e+06	1.29408e+06	1.03548e+06	850646	904296	-	-
XMW0047	121	150	150.104	C10H14O	Phenol, 2-(1-methylpropyl)-	Phenol	89-72-5	1289	235901	124346	156495	7.97471e+06	9.23072e+06	8.82348e+06	1.14395e+07	1.03702e+07	1.09048e+07	1.14875e+07	1.12339e+07	1.76339e+07	2.65524e+07	2.81357e+07	2.46675e+07	2.14159e+07	22125630	C14138	-
XMW0961	95	93	196.146	C12H20O2	Bornyl acetate	Terpenoids	76-49-3	1285	9	9	9	1.30239e+07	1.4733e+07	1.41937e+07	2.00207e+07	1.85275e+07	1.92741e+07	1.91164e+07	1.86739e+07	2.76374e+07	4.11284e+06	4.50585e+06	3.63038e+06	3.01444e+06	3.09652e+06	C09837	-
D266	83	55	182.203	C13H26	1-Tridecene	Hydrocarbons	2437-56-1	1292	30763.5	19279.8	20454.4	460037	518458	506728	649451	602032	625741	659498	653271	955780	2.91441e+06	3.11629e+06	2.71808e+06	2.37793e+06	2.45518e+06	-	-
XMW0615	135	107	150.104	C10H14O	Phenol, m-tert-butyl-	Phenol	585-34-2	1296	52414	27570.6	31055.5	1.588e+06	1.71335e+06	1.69916e+06	2.42831e+06	2.23107e+06	2.32969e+06	2.2281e+06	2.13916e+06	2.91783e+06	708221	759132	671735	574335	606153	C14188	-
D442	99	41	156.115	C9H16O2	2(3H)-Furanone, 5-butyldihydro-4-methyl-	Heterocyclic compound	39212-23-2	1302	20030	18193	14105	15887.9	19026.5	17590.6	17404.3	15222.3	16313.3	19934.5	19259	25328.1	18045.3	18219	16205	11755	14234	-	-
D415	108	71	178.099	C11H14O2	Isobutyric acid, 2-methylphenyl ester	Ester	36438-54-7	1276	9	9	9	3.22297e+06	3.64769e+06	3.51416e+06	4.93392e+06	4.58308e+06	4.7585e+06	4.72409e+06	4.62568e+06	6.79396e+06	1.04909e+06	1.11676e+06	884309	733798	758665	-	-
XMW0025	121	93	150.068	C9H10O2	Paroxypropione	Ketone	70-70-2	1349	3.74397e+06	2.35053e+06	2.24705e+06	4.63834e+06	5.23091e+06	5.00091e+06	7.75982e+06	7.07775e+06	7.41879e+06	7.24791e+06	7.22807e+06	8.19749e+06	5.22745e+07	5.56647e+07	5.0495e+07	4.33734e+07	4.71008e+07	C13342	-
XMW1131	126	67	154.063	C8H10O3	2,5-Furandione, 3-methyl-4-propyl-	Heterocyclic compound	16493-20-2	1356	61966.1	88416	39213.9	1241	1449.34	1424.94	878.892	1061.17	970.031	979.68	1248.28	1017.35	26063.4	29213	26580.4	25887.3	35325.9	-	-
KMW0515	138	126	198.162	C12H22O2	6-Octen-1-ol, 3,7-dimethyl-, acetate	Ester	150-84-5	1357	61823	45771.3	35619.9	70128.5	79570.3	76772.2	118423	110047	114235	111274	108830	123281	859216	919578	839023	709029	774388	C12298	-
KMW0557	120	92	166.063	C9H10O3	Benzoic acid, 2-hydroxy-, ethyl ester	Ester	118-61-6	1270	9	9	9	23715.7	25312.6	25425.1	27157.4	25308.9	26233.2	28729.9	26556.3	31500.1	6163.97	7373.03	4967.93	4401.42	4232.99	-	-
NMW0124	126	41	168.115	C10H16O2	2-Cyclohexen-1-one, 2-hydroxy-3-methyl-6-(1-methylethyl)-	Terpenoids	490-03-9	1302	9	9	9	1988	2206	1556	2552	2126	2339	2801	2935	1524	6906	7461	6551	5305	5742	C09854	-
NMW0004	71	67	170.131	C10H18O2	1-methyl-4-(1-methylethenyl)-1,2-Cyclohexanediol	Terpenoids	1946-00-5	1321	62843.2	64974.7	45690.3	45280	51928.8	47936.5	56786.7	48549.8	52668.2	60334.1	57045.5	97279.3	212882	232242	216273	183701	214747	C18020	-
KMW0491	91	104	150.068	C9H10O2	Hydrocinnamic Acid	Acid	501-52-0	1356	534924	467192	351313	1.84244e+06	1.98958e+06	1.94863e+06	1.57634e+06	1.39932e+06	1.48783e+06	1.74228e+06	1.79062e+06	2.52445e+06	6.54875e+06	6.74058e+06	5.92978e+06	4.9102e+06	5.4837e+06	C05629	ko00360,ko01100
KMW0490	99	41	156.115	C9H16O2	trans-3-Methyl-4-octanolide	Ester	39638-67-0	1288	11642.1	9622	8362.98	365112	396024	381212	523809	493383	508596	508197	520134	545900	772849	816962	730687	637353	661524	-	-
XMW1102	131	103	174.068	C11H10O2	Vinyl trans-cinnamate	Ester	17719-70-9	1357	204405	302919	406071	14635.4	14803.7	11903.1	8576.17	6531.67	7553.92	13848.1	14387.2	22070.9	310375	336667	392082	343627	423543	-	-
XMW0956	119	84	194.131	C12H18O2	2-Cyclohexen-1-ol, 2-methyl-5-(1-methylethenyl)-, acetate, cis-	Ester	1205-42-1	1362	137355	103292	104091	9	9	9	9	9	9	9	9	9	147369	165667	152160	127534	150914	-	-
KMW0518	69	93	196.146	C12H20O2	2,6-Octadien-1-ol, 3,7-dimethyl-, acetate, (Z)-	Ester	141-12-8	1362	7.54903e+06	5.14931e+06	5.50811e+06	22357	21870.9	18024.8	25568.5	26578.6	26073.5	25776.9	27144.5	45770.8	7.01934e+06	8.1977e+06	7.6154e+06	6.68171e+06	7.27431e+06	-	-
XMW1340	153	154	153.991	C7H6S2	Thieno[2,3-b]thiophene,2-methyl-	Heterocyclic compound	13393-75-4	1364	31369.8	23712.3	24619.2	2755.54	3587.17	2828.57	4485.09	4363.33	4424.21	4211.58	4167.66	6093.26	32147.8	38570.1	35925.4	32668.6	33466.9	-	-
XMW0062	109	69	210.162	C13H22O2	2-Propenoic acid, 2-methyl-, 3,3,5-trimethylcyclohexyl ester	Ester	7779-31-9	1353	137192	156084	95063.7	75444	87675.7	83109.6	108058	99707.1	103883	107539	108302	140444	606683	638320	558055	474037	524767	-	-
XMW0693	69	41	182.131	C11H18O2	2,6-Octadienoic acid, 3,7-dimethyl-, methyl ester	Ester	2349-14-6	1323	17763.7	10132.3	11131.5	536748	659139	601430	666065	550334	608199	732872	668558	884038	347771	363247	312889	266810	292921	-	-
XMW0722	96	68	152.084	C9H12O2	1-Cyclohexene-1-carboxAldehyde, 5,5-dimethyl-3-oxo-	Aldehyde	56621-35-3	1285	9	9	9	1.34245e+06	1.51177e+06	1.45637e+06	2.05851e+06	1.90169e+06	1.9801e+06	1.97375e+06	1.93057e+06	2.85151e+06	411802	454225	362662	302152	310893	-	-
WMW0204	92	91	194.131	C12H18O2	Bicyclo[3.1.0]hexan-3-ol, 4-methylene-1-(1-methylethyl)-, acetate	Terpenoids	3536-54-7	1292	88520.6	54551.9	66312.8	3.49192e+06	4.01447e+06	3.83839e+06	4.93225e+06	4.46966e+06	4.70095e+06	4.94074e+06	4.84976e+06	7.65149e+06	8.12424e+06	9.01746e+06	7.51356e+06	6.54329e+06	6.67779e+06	-	-
XMW0803	93	43	196.146	C12H20O2	Iso-3-thujyl acetate	Ester	62181-90-2	1298	276720	145468	163488	7.28264e+06	7.87298e+06	7.76441e+06	1.07446e+07	9.98199e+06	1.03633e+07	9.91517e+06	9.56685e+06	1.28762e+07	3.75915e+06	4.08994e+06	3.42279e+06	2.88436e+06	3.03011e+06	-	-
NMW0125	120	92	138.032	C7H6O3	Salicylic Acid	Acid	69-72-7	1303	4192.29	2215.69	2255.42	60481.6	69664.9	66806.4	93937.2	85744.6	89840.9	96451.2	98214.8	104232	161790	176192	150314	121894	120833	C00805	ko00360,ko01100,ko01110,ko04075
XMW0952	70	57	200.178	C12H24O2	4-Methylhexyl 3-methylbutanoate	Ester	1215127-80-2	1312	9	9	9	49241.2	57669.6	52573.9	61749.4	53181.2	57465.3	63951	61762	87175.1	94223.9	94168.9	79141.1	77590.1	72562.9	-	-
KMW0493	135	150	150.068	C9H10O2	2-Methoxy-4-vinylphenol	Aromatics	7786-61-0	1316	29793.5	52857	27123.2	63569.3	70924.8	76842.9	183040	169467	176253	146036	138322	217739	54072.9	63745.3	56565.8	53637	62392.4	C17883	-
XMW0081	70	113	157.074	C7H11NO3	L-Proline, 1-acetyl-	Acid	68-95-1	1366	469287	317801	341229	9865.3	7629.86	6634.95	6040.63	6166.57	6103.6	8993.01	7179.88	11537.8	434720	507198	473795	416175	450920	-	-
NMW0157	93	135	135.068	C8H9NO	Acetamide, N-phenyl-	Amine	103-84-4	1366	5.67248e+06	3.87809e+06	4.20475e+06	88463.7	108066	102987	144105	134811	139458	150052	143677	245499	5.67415e+06	6.42138e+06	5.79963e+06	5.11923e+06	5.60636e+06	C07565	-
D402	123	67	166.099	C10H14O2	Piperitenone oxide	Ketone	35178-55-3	1368	278458	195575	212488	9	9	9	9	9	9	9	9	9	270842	310495	288461	254159	284263	-	-
KMW0717	104	76	206.079	C8H14O6	(+)-Diethyl L-tartrate	Ester	87-91-2	1355	10482	8978.08	8037.62	2.853e+06	3.02997e+06	2.95314e+06	1.41149e+06	1.19251e+06	1.302e+06	1.87595e+06	2.01259e+06	3.41001e+06	959074	1.02068e+06	832214	664311	644405	-	-
XMW0294	41	55	168.151	C11H20O	10-Undecenal	Aldehyde	112-45-8	1297	105577	49631	63050.7	2669042	2866150	2852651	3985707	3735193	3860450	3668678	3557847	4429615	830665	870764	799315	713656	731513	-	-
D457	97	69	200.178	C12H24O2	1-Hexanol, 5-methyl-2-(1-methylethyl)-, acetate	Ester	40853-55-2	1265	4.02258e+06	2.8531e+06	3.11188e+06	13485.1	12522	12106	8958.09	4335.83	6646.96	11770.7	8841.48	10074.7	4.48017e+06	4.74838e+06	4.07397e+06	3.58719e+06	3.8075e+06	-	-
KMW0446	69	41	152.12	C10H16O	Citral	Terpenoids	5392-40-5	1273	272212	285073	365833	21915.9	17845	20811.8	25858.3	23241.4	24549.8	23303.1	26676.5	37420.8	258122	277266	257708	212997	221603	C01499	ko01110
XMW0662	142	141	142.078	C11H10	Naphthalene, 2-methyl-	Aromatics	91-57-6	1297	15973.3	8938.97	13551	14706.6	12846.4	13328.9	11000.9	15120.8	13060.9	13008.4	10702.3	23143.4	24487	23025.2	22172.9	18379.1	21441.8	C14098	-
KMW0487	92	91	134.073	C9H10O	2-Propen-1-ol, 3-phenyl-	Alcohol	104-54-1	1310	142725	72652.4	34359	208904	228397	224232	247434	233789	240611	257599	266810	396335	689332	747273	654322	569753	585938	C02394	ko01110
NMW0136	122	121	122.037	C7H6O2	BenzAldehyde, 3-hydroxy-	Aldehyde	100-83-4	1327	8112.59	6449.21	6695.01	20359.1	22748.7	24511.8	28374.3	25189.8	26782.1	28241.4	26367.1	33854.9	79262.5	86375	76400.8	67971.5	72867.1	C03067	-
XMW0533	147	148	148.035	C9H8S	3-Methylbenzothiophene	Heterocyclic compound	1455-18-1	1315	37444.6	50062.4	49010.7	48591.2	38541	36703.4	35343.2	48168.5	41755.8	46431.6	67580.4	48465.3	62906	40916	50344.8	36177.5	37314.6	-	-
XMW1433	128	71	170.094	C9H14O3	2,6-Heptanedione, 3-acetyl-	Ketone	29214-57-1	1260	490586	352662	400760	7151.26	8537.48	7668.24	11364.6	11495.1	11429.9	10281.2	11449.2	17692.5	553298	580518	491539	434952	458761	-	-
NMW0104	69	41	154.136	C10H18O	2,6-Octadien-1-ol, 3,7-dimethyl-	Terpenoids	624-15-7	1260	1.05905e+08	7.73522e+07	8.65229e+07	50112.1	44389.1	44352.7	31174.6	29039.1	30106.9	41637	33540.9	38739.5	1.21255e+08	127600510	1.06627e+08	9.58033e+07	9.9282e+07	C01500	ko00902,ko01100,ko01110
KMW0437	104	91	164.084	C10H12O2	Acetic acid, 2-phenylethyl ester	Ester	103-45-7	1260	2.19083e+06	1.55903e+06	1.7209e+06	625884	606203	597986	413437	388474	400955	442343	521298	576597	3.32837e+06	3.55079e+06	2.81888e+06	2.36397e+06	2.41285e+06	C12303	-
NMW0105	107	136	136.089	C9H12O	Phenol, 4-propyl-	Phenol	645-56-7	1260	7.01434e+07	4.89449e+07	5.67842e+07	270678	249352	227570	189361	174241	181801	178697	172974	315333	7.7982e+07	8.2954e+07	7.09208e+07	6.20671e+07	6.61885e+07	C14311	-
XMW0764	68	79	152.12	C10H16O	(S)-(-)-(4-Isopropenyl-1-cyclohexenyl)methanol	Terpenoids	18457-55-1	1312	5948.76	5082.03	3911.97	76764.4	88679	84922.7	123170	106078	114624	116791	112900	185086	99699.6	109658	87026.9	79077.3	76781.7	C02452	ko00902,ko00903,ko01110
NMW0116	108	122	179.167	C12H21N	Memantine	Amine	19982-08-2	1274	9	9	9	3.23677e+06	3.66346e+06	3.52951e+06	4.95174e+06	4.60032e+06	4.77603e+06	4.73907e+06	4.64355e+06	6.81837e+06	1.06184e+06	1.11686e+06	894101	737467	764339	C13736	-
KMW0473	79	107	150.104	C10H14O	4-Isopropylcyclohexa-1,3-dienecarbAldehyde	Aldehyde	1197-15-5	1283	9	9	9	1.30342e+07	1.46576e+07	1.41505e+07	1.95711e+07	1.81745e+07	1.88728e+07	18691702	1.82895e+07	2.6366e+07	4.47152e+06	4.76432e+06	3.75765e+06	3.15094e+06	3.24226e+06	-	-
XMW1096	54	71	198.162	C12H22O2	Butanoic acid, 1-ethenylhexyl ester	Ester	16491-54-6	1307	4067.33	2128.28	1826.53	33467.7	40666.4	39853.6	53835.3	48118.6	50976.9	53035.2	51322	83903.6	54766.1	59257.7	50317.1	45444.2	44764.4	-	-
NMW0123	81	59	172.146	C10H20O2	p-Menthane-3,8-diol, cis-1,3,trans-1,4-	Terpenoids	3564-98-5	1301	69366.7	35662.3	41098.3	1.71378e+06	1.84694e+06	1.83218e+06	2.56996e+06	2.39542e+06	2.48269e+06	2.3621e+06	2.28165e+06	3.02636e+06	983288	1.05006e+06	922483	810479	791334	C02904	-
D356	138	109	138.068	C8H10O2	3-Methoxy-5-methylphenol	Phenol	3209-13-0	1318	6620.24	4509.62	3657.95	16094.7	17266.3	15883.4	20563.4	18880.8	19722.1	21130.9	22254.6	22032.5	137971	154940	144487	122644	131397	-	-
XMW0953	91	92	178.099	C11H14O2	Phenylacetic acid propyl ester	Ester	4606-15-9	1331	14878.2	9429.11	5427.39	147427	153648	159777	127908	117976	122942	173260	190117	187256	502442	554227	488012	407588	428188	-	-
KMW0453	93	80	196.146	C12H20O2	Linalyl acetate	Terpenoids	115-95-7	1257	624156379	4.50044e+08	5.13516e+08	316910	88700.5	52728.7	200126	1.17075e+06	685437	82221.3	203539	543817	6.77157e+08	7.10633e+08	6.29048e+08	5.60909e+08	5.94152e+08	C09863	-
KMW0456	70	55	158.167	C10H22O	1-Decanol	Alcohol	112-30-1	1272	26758.3	29019	37412.3	9	9	9	9	9	9	9	9	9	18034.3	19631.8	18962.7	16720.2	19755.4	C01633	-
w02	41	55	154.136	C10H18O	2,4-Decadien-1-ol	Alcohol	14507-02-9	1274	9	9	9	5.61871e+06	6.2516e+06	6.08739e+06	8.21044e+06	7.72201e+06	7.96622e+06	7.87687e+06	7.73754e+06	1.09156e+07	2.01406e+06	2.14057e+06	1.71864e+06	1.43758e+06	1.45553e+06	-	-
NMW0108	69	166	166.099	C10H14O2	Bicyclo[2.2.1]heptane-2,5-dione, 1,7,7-trimethyl-	Terpenoids	4230-32-4	1264	1.06086e+08	7.73909e+07	8.6685e+07	49554.4	45478.1	46310.6	28688.9	27024.6	27856.8	39758.5	41644.2	39634.7	1.21357e+08	1.2775e+08	1.06709e+08	9.58808e+07	9.9362e+07	C03037	-
NMW0109	124	78	124.052	C7H8O2	1,2-Benzenediol, 3-methyl-	Alcohol	488-17-5	1264	1.49259e+06	1.09855e+06	1.15247e+06	9	9	9	9	9	9	9	9	9	1.74456e+06	1.83099e+06	1.59243e+06	1.39805e+06	1.42228e+06	C02923	ko01100
XMW1468	41	84	168.151	C11H20O	(2,2,6-Trimethyl-bicyclo[4.1.0]hept-1-yl)-methanol	Alcohol	78996-11-9	1266	5.92236e+07	4.19106e+07	4.74607e+07	9	9	9	9	131286	65647.6	9	9	9	6.57298e+07	7.0919e+07	5.91096e+07	5.25169e+07	5.48414e+07	-	-
XMW0643	82	97	140.095	C7H12N2O	Butyramide, 2-cyano-2-ethyl-	Amine	18705-38-9	1287	9	9	9	3.80746e+07	42980239	4.15164e+07	5.83917e+07	5.429e+07	5.63409e+07	5.59642e+07	5.46837e+07	7.97924e+07	1.1828e+07	1.31785e+07	1.05765e+07	8.73323e+06	8.95687e+06	-	-
NMW0120	135	107	150.104	C10H14O	Phenol, p-tert-butyl-	Phenol	98-54-4	1295	52414	27570.6	31055.5	1.588e+06	1.71335e+06	1.69916e+06	2.42831e+06	2.23107e+06	2.32969e+06	2.2281e+06	2.13916e+06	2.91783e+06	708735	759352	671938	574723	606405	C14200	-
XMW0968	107	150	150.104	C10H14O	4,7,7-Trimethylbicyclo[4.1.0]hept-3-en-2-one	Ketone	81800-50-2	1314	12652.5	9956.93	6319.94	120854	133407	123950	155229	136695	145962	149050	158043	227552	298991	315969	277772	264350	252622	-	-
XMW0783	95	152	152.12	C10H16O	1-Adamantanol	Alcohol	768-95-6	1333	369430	523773	211573	9	9	9	9	9	9	9	9	9	124855	138755	163100	146099	191594	-	-
XMW1470	84	67	152.12	C10H16O	[1,1'-Bicyclopentyl]-2-one	Ketone	4884-24-6	1273	113795	121782	154178	14371	12796.3	12407	14966	14752	14859	14161	13743	19441	101597	111100	107845	91201	96368	-	-
XMW0790	105	119	162.141	C12H18	6,7-Dimethyl-1,2,3,5,8,8a-hexahydronaphthalene	Terpenoids	107914-92-1	1273	9	9	9	9	9	9	9	9	9	9	9	9	51535.7	53142.2	47597.8	39780.3	46789.9	-	-
WMW0069	131	132	132.058	C9H8O	2-Propenal, 3-phenyl-	Aldehyde	104-55-2	1274	9	9	9	305997	307148	299054	259768	246566	253167	249243	253937	387140	54784	55818.1	49711.5	37912.1	42749.4	-	-
D139	59	91	164.12	C11H16O	Benzenepropanol, .alpha.,.alpha.-dimethyl-	Alcohol	103-05-9	1276	9	9	9	643482	715571	690005	917771	868610	893191	891253	871226	1.20708e+06	195699	214942	169840	142652	144024	-	-
KMW0469	137	152	152.084	C9H12O2	Phenol, 4-ethyl-2-methoxy-	Phenol	2785-89-9	1282	9	9	9	2.84925e+06	3.28339e+06	3.1466e+06	4.60062e+06	4.21898e+06	4.4098e+06	4.37451e+06	4.28743e+06	6.60937e+06	840335	925637	738671	611600	632176	-	-
NMW0122	69	41	182.131	C11H18O2	Geranyl formate	Ester	105-86-2	1301	48853.6	25563.7	30645.1	1.28486e+06	1.35169e+06	1.35394e+06	1.92557e+06	1.77731e+06	1.85144e+06	1.73709e+06	1.67535e+06	2.23396e+06	467998	499404	454862	393793	425754	C12294	-
XMW0640	121	105	204.188	C15H24	Panaxene	Terpenoids	871660-95-6	1314	13208	10667.6	7138.15	137140	160091	152530	208260	185635	196948	196791	197429	318706	186917	205010	173406	158327	158956	-	-
D390	84	41	166.136	C11H18O	Cyclopentanone, 2-(2-hexenyl)-	Ketone	34687-46-2	1320	4014.76	4467.65	3137.95	9	9	9	9	9	9	9	9	9	21446.3	24130.2	23034.5	20645.4	21825.6	-	-
XMW0036	98	70	168.115	C10H16O2	1,3-Cyclopentanedione, 4-(3-methylbutyl)-	Ketone	939-86-6	1337	14507.9	20725.1	8789.22	1081.8	921.894	983.604	1599.44	1482.62	1541.03	1783.94	1182.39	1730.55	8800.88	8409.1	9092.77	8364.69	9951.87	-	-
KMW0503	119	92	151.063	C8H9NO2	Methyl anthranilate	Ester	134-20-3	1343	106315	9	74809.1	38988.6	41607.1	39840.1	192373	72446.2	132410	37740.2	31126.7	2.80778e+06	366512	352721	291759	255746	275776	C20634	-
XMW1061	97	98	168.097	C10H16S	Thiophene, 2-hexyl-	Heterocyclic compound	18794-77-9	1277	9	9	9	980787	1.11062e+06	1.07527e+06	1.5011e+06	1.39469e+06	1.4479e+06	1.43746e+06	1.40738e+06	2.05359e+06	299583	337000	268023	223648	231242	-	-
XMW0448	112	42	112.05	C2H4N6	1,2,4,5-Tetrazine-3,6-diAmine	Heterocyclic compound	19617-90-4	1279	9	9	9	868484	989407	958329	1.36817e+06	1.26514e+06	1.31665e+06	1.29413e+06	1.27557e+06	1.88811e+06	258845	291298	235703	190643	199199	-	-
D143	104	91	164.084	C10H12O2	Benzenepropanoic acid, methyl ester	Ester	103-25-3	1279	9	9	9	4.85119e+06	5.03018e+06	4.98155e+06	2.65964e+06	2.40675e+06	2.53319e+06	3.35814e+06	3.57546e+06	6.33727e+06	855418	894943	776842	632658	588372	-	-
KMW0474	58	59	170.167	C11H22O	2-Undecanone	Ketone	112-12-9	1294	11294.3	5794.36	8048.07	296613	316469	312972	449476	419574	434525	409900	392122	513749	116869	121012	114487	105123	96414	C01875	-
WMW0106	95	67	184.146	C11H20O2	6-Nonen-1-ol, acetate, (Z)-	Ester	76238-22-7	1308	22056.4	19384	12796	292503	328589	318633	411716	374321	393019	405418	400481	648498	532434	589669	491771	471102	444392	-	-
XMW0424	95	41	166.136	C11H18O	2,6-Dimethyl-1-nonen-3-yn-5-ol	Alcohol	19780-98-4	1300	453856	235669	292966	1.28616e+06	1.46023e+06	1.42088e+06	1.95299e+06	1.76419e+06	1.85859e+06	1.92581e+06	1.93925e+06	2.66521e+06	48904737	51561835	46009744	40498554	41667579	-	-
NMW0114	138	109	138.068	C8H10O2	3-Methoxybenzyl Alcohol	Alcohol	6971-51-3	1282	798.218	9	9	373931	429511	418397	604408	555686	580047	573079	562634	864273	110019	120453	96176.5	80532	81934.3	C03352	-
D184	110	81	110.037	C6H6O2	Hydroquinone	Phenol	123-31-9	1283	9	9	9	633447	722367	690361	981364	899274	940319	938081	916938	1.36232e+06	201275	223005	184408	156005	156802	C00530	ko00350,ko01100
KMW0466	121	136	170.113	C10H18S	3-Cyclohexene-1-methanethiol, .alpha.,.alpha.,4-trimethyl-	Sulfur compounds	71159-90-5	1283	22599.1	11476.1	15276.8	7.55641e+07	8.55013e+07	8.23866e+07	1.15938e+08	1.07741e+08	1.1184e+08	1.10732e+08	1.08656e+08	159482608	2.37382e+07	2.60549e+07	2.09894e+07	1.7425e+07	1.79247e+07	-	-
KMW0467	131	103	132.058	C9H8O	(E)-CinnamAldehyde	Aldehyde	14371-10-9	1270	92656.7	72351.4	74976.3	3735.15	4254.84	4386.41	5086.39	3749.29	4417.84	5366.87	5690.83	11667.3	112232	122965	99365.2	83480.4	90547.7	C00903	ko00940,ko01100,ko01110
KMW0508	135	150	150.104	C10H14O	p-Cymen-7-ol	Alcohol	536-60-7	1289	8804.39	7591.74	7227.97	201496	229799	221493	295285	267611	281448	295215	291692	468942	1.26586e+06	1.35373e+06	1.25979e+06	1.10667e+06	1.15021e+06	C06576	ko01100
WMW0181	74	41	184.146	C11H20O2	4-Decenoic acid, methyl ester, Z-	Ester	7367-83-1	1323	8028.77	10786.4	10751.3	324511	407604	344541	155750	123766	139758	261545	224598	182297	110453	112005	89446.3	72685.6	85507.4	-	-
D193	68	79	152.12	C10H16O	p-Mentha-1,8-dien-7-ol	Terpenoids	536-59-4	1296	20647.3	20976.9	11209	1.0055e+07	1.16808e+07	1.12312e+07	1.46845e+07	1.33381e+07	14011313	1.47011e+07	1.44167e+07	2.28651e+07	4.46538e+06	5.0038e+06	3.66742e+06	2.93158e+06	2.91109e+06	C02452	ko00902,ko00903,ko01110
XMW0682	121	77	176.12	C12H16O	Benzenemethanol, .alpha.-methyl-.alpha.-(1-methyl-2-propenyl)-	Alcohol	61967-11-1	1308	62364.5	39574.3	44132.9	66903.3	74985.7	79482.1	99716.5	88648.6	94182.5	91735.2	93430.8	116167	164322	180289	159406	130327	149432	-	-
KMW0509	121	93	204.188	C15H24	Cyclohexene, 4-ethenyl-4-methyl-3-(1-methylethenyl)-1-(1-methylethyl)-, (3R-trans)-	Terpenoids	20307-84-0	1338	295575	165172	207240	577504	648946	635990	2.25762e+06	960208	1.60891e+06	628240	486450	3.07815e+07	4.61442e+06	5.16396e+06	4.66025e+06	3.89685e+06	4.28213e+06	-	-
NMW0142	136	121	196.146	C12H20O2	Cyclohexanol, 1-methyl-4-(1-methylethylidene)-, acetate	Ester	10235-63-9	1341	71072.6	35382.6	50654	489025	526160	518327	1.54981e+06	690004	1.11991e+06	479651	408986	2.05075e+07	2.51559e+06	2.66793e+06	2.1471e+06	1.81254e+06	1.88822e+06	C12302	-
XMW1179	91	55	198.058	C8H16Cl2O	Butane, 1,1'-oxybis[4-chloro-	Ether	6334-96-9	1343	97139.6	52653.5	68223.9	88749.8	84006.9	85337.5	373412	107164	240288	91424.7	85004.3	5.96042e+06	2603814	2515880	1999071	1724040	1874059	-	-
XMW0733	69	41	168.115	C10H16O2	7-Oxabicyclo[4.1.0]heptan-2-one, 3-methyl-6-(1-methylethyl)-	Terpenoids	5729-99-7	1261	1.06043e+08	7.74035e+07	8.65701e+07	50112.1	45205.4	47572.5	31174.6	29140	30157.3	41637	40989.5	37353.5	121324944	1.27704e+08	1.06696e+08	9.58618e+07	9.93482e+07	-	-
D452	109	67	166.099	C10H14O2	Carvone oxide, trans-	Terpenoids	39903-97-4	1263	2.18831e+07	1.54375e+07	1.78541e+07	101584	119602	114255	153452	138423	145938	139778	143323	393948	2.4725e+07	2.64021e+07	2.28424e+07	1.99473e+07	2.12112e+07	-	-
KMW0384	104	105	151.063	C8H9NO2	Benzene, (2-nitroethyl)-	Aromatics	6125-24-2	1304	1825.36	2121.49	1320.15	29716.7	31374.4	31318.2	36937.4	32122.5	34530	39969.8	40643.9	44670.4	37307.9	42770.6	34656	28458	30305.4	-	-
XMW1459	125	168	168.097	C10H16S	Thiophene, 2-butyl-5-ethyl-	Heterocyclic compound	54411-06-2	1282	9	9	9	486273	555425	527070	740460	690479	715469	708638	702440	1.04405e+06	143016	156140	128601	109255	112492	-	-
XMW1464	91	92	164.12	C11H16O	Benzene, (butoxymethyl)-	Ether	588-67-0	1267	100694779	7.03572e+07	8.09415e+07	127322	134039	152858	107061	106013	106537	111846	122249	166070	1.13241e+08	1.18997e+08	1.0077e+08	8.90966e+07	9.43989e+07	-	-
D430	155	140	155.04	C7H9NOS	5-Acetyl-2,4-dimethylthiazole	Heterocyclic compound	38205-60-6	1270	1.50175e+06	1.09496e+06	1.23421e+06	9	9	9	9	9	9	9	9	9	1.65942e+06	1.80777e+06	1.53323e+06	1.36796e+06	1.43251e+06	-	-
XMW0109	140	71	184.219	C13H28	Dodecane, 4-methyl-	Hydrocarbons	6117-97-1	1259	1.26754e+06	898275	1.01631e+06	1085	1074.82	1256.2	1675.32	640.206	1157.76	1174.37	927.319	756.614	1.38189e+06	1.49506e+06	1.2735e+06	1.12151e+06	1.18195e+06	-	-
XMW1444	110	95	152.12	C10H16O	Carvenone	Terpenoids	499-74-1	1257	4.04893e+06	2.87946e+06	3.28402e+06	9	9	9	9	9	9	9	9	9	6.00351e+06	6.32174e+06	5.57496e+06	4.92902e+06	5.13431e+06	-	-
XMW1320	69	41	154.099	C9H14O2	4-Isopropyl-1,3-cyclohexanedione	Ketone	62831-62-3	1258	1.05832e+08	7.72992e+07	8.64979e+07	11560.3	12212.5	10239.3	39206.8	219004	129105	17982	17064.6	29061.9	1.21229e+08	1.27577e+08	1.06613e+08	9.57827e+07	9.92678e+07	-	-
KMW0450	138	109	138.068	C8H10O2	Benzenemethanol, 4-methoxy-	Phenol	105-13-5	1285	9	9	9	375968	431436	419077	608921	559132	584027	576768	564414	871782	111681	121995	97166.9	81595.5	82580.1	-	-
NMW0107	129	102	129.058	C9H7N	Isoquinoline	Heterocyclic compound	119-65-3	1261	86694.2	62197	70652.1	5116.13	6527.95	6778.83	4742.1	4000.91	4371.51	4970.5	5191.06	6049.92	103131	113378	91337.6	81035.9	83160.8	C06323	-
XMW1141	137	66	137.048	C7H7NO2	1H-Pyrrole-2,5-dione, 3-ethenyl-4-methyl-	Heterocyclic compound	21494-57-5	1261	1.79019e+07	1.23781e+07	1.42657e+07	106590	113422	106407	94810	69574	82192	82714.6	82879.6	157176	2.02714e+07	2.15558e+07	1.83153e+07	1.61374e+07	1.70673e+07	-	-
XMW0937	119	109	194.131	C12H18O2	(1R,5S,6R)-2,7,7-Trimethylbicyclo[3.1.1]hept-2-en-6-yl acetate	Ester	67999-48-8	1262	1.51353e+07	1.0488e+07	1.21313e+07	33250.3	27272.1	26156.9	33817.6	49128.5	41473	28286.1	32110.2	56344.3	1.6737e+07	1.76493e+07	1.5032e+07	1.32442e+07	1.40709e+07	-	-
WMW0025	135	150	150.104	C10H14O	Thymol	Terpenoids	89-83-8	1291	9207.58	6295.03	7227.97	201496	229799	221493	295285	267611	281448	302466	291692	468942	1.277e+06	1.36786e+06	1.2658e+06	1.10876e+06	1.15192e+06	C09908	-
XMW0537	133	134	134.073	C9H10O	1H-Inden-5-ol, 2,3-dihydro-	Phenol	1470-94-6	1335	5814.16	3489.55	4142.82	9349.49	10157.4	9373.12	9548.7	8379.35	8964.03	10737.5	10491.1	13181.6	16433.5	15602.5	14255.8	11249	14456.1	-	-
NMW0110	79	52	122.048	C6H6N2O	Picolinamide	Heterocyclic compound	1452-77-3	1269	9.18883e+07	6.42077e+07	7.36882e+07	18302.3	51802.3	49134.1	57178	35942.1	46560.1	53196.9	47989.4	78009.6	1.01903e+08	1.08518e+08	9.15937e+07	8.09582e+07	8.53808e+07	C01950	-
XMW0939	69	93	196.146	C12H20O2	4-Hexen-1-ol, 5-methyl-2-(1-methylethenyl)-, acetate	Ester	25905-14-0	1270	1.05263e+08	7.66157e+07	8.60041e+07	9	9	9	9	9	9	9	9	9	1.20065e+08	1.26228e+08	1.05526e+08	9.52075e+07	9.8647e+07	-	-
XMW1330	57	71	184.219	C13H28	Dodecane, 3-methyl-	Hydrocarbons	17312-57-1	1271	9	9	9	3.47984e+06	3.75273e+06	3.78944e+06	4.92812e+06	4.59323e+06	4.76068e+06	4.71839e+06	4.73201e+06	6.23347e+06	1.03042e+06	1.18573e+06	938060	762948	811157	-	-
KMW0458	136	121	196.146	C12H20O2	p-Menth-8-en-3-ol, acetate	Ester	89-49-6	1259	8.15723e+07	5.77034e+07	6.60696e+07	1.51763e+06	1.46644e+06	1.34197e+06	1.23438e+06	1.13262e+06	1.1835e+06	998526	1.07652e+06	2.03315e+06	9.14722e+07	9.73907e+07	8.21794e+07	7.26049e+07	7.68823e+07	-	-
NMW0111	72	91	163.136	C11H17N	BenzeneethanAmine, N,.alpha.,.alpha.-trimethyl-	Amine	100-92-5	1275	9	9	9	4.72302e+06	5.33461e+06	5.1497e+06	7.19099e+06	6.65747e+06	6.92423e+06	6.85331e+06	6.72182e+06	9.72182e+06	1.44541e+06	1.6345e+06	1.31111e+06	1.07873e+06	1.1058e+06	C07889	-
NMW0112	135	107	150.104	C10H14O	Phenol, 2-(1,1-dimethylethyl)-	Phenol	88-18-6	1274	3525.89	3333.65	4329.38	827464	931882	889042	1.20269e+06	1.10783e+06	1.15526e+06	1.15966e+06	1.1759e+06	1.74443e+06	359688	392228	333005	284395	300964	C14130	-
KMW0459	41	69	152.12	C10H16O	2,6-Octadienal, 3,7-dimethyl-, (E)-	Terpenoids	141-27-5	1270	5.87477e+07	4.13916e+07	4.69919e+07	9	9	9	9	9	9	9	9	9	6.48712e+07	7.00156e+07	5.84379e+07	5.18891e+07	5.41409e+07	C01499	ko01110
D422	69	55	172.183	C11H24O	Undecanol-5	Alcohol	37493-70-2	1288	41724.5	21237	25168.4	1.84231e+07	2.1092e+07	2.02851e+07	2.5965e+07	2.35983e+07	2.47816e+07	2.60578e+07	2.55763e+07	3.98774e+07	9.79264e+06	1.08436e+07	8.30728e+06	6.80727e+06	6.77946e+06	-	-
D333	119	109	194.131	C12H18O2	(+)-cis-Verbenol, acetate	Ester	29135-27-1	1279	9	9	9	3.31527e+06	3.7491e+06	3.61798e+06	5.09935e+06	4.71671e+06	4.90803e+06	4.85603e+06	4.76779e+06	6.96454e+06	1.07109e+06	1.1432e+06	908412	756250	786302	-	-
XMW0364	83	55	172.183	C11H24O	6-Undecanol	Alcohol	23708-56-7	1277	9	9	9	3.98592e+06	4.49194e+06	4.35128e+06	6.13614e+06	5.68471e+06	5.91043e+06	5.86374e+06	5.7344e+06	8.39808e+06	1.23745e+06	1.3758e+06	1.09775e+06	906171	932351	-	-
D299	69	41	154.136	C10H18O	Ethanol, 2-(3,3-dimethylcyclohexylidene)-, (Z)-	Alcohol	26532-23-0	1267	1.05977e+08	7.74009e+07	8.6638e+07	9	9	9	9	9	9	9	9	9	1.21128e+08	127486249	1.06472e+08	9.56586e+07	9.91567e+07	-	-
D222	68	99	184.146	C11H20O2	Hexanoic acid, 3-methyl-2-butenyl ester	Ester	76649-22-4	1284	9	9	9	1.4259e+06	1.61245e+06	1.55256e+06	2.1622e+06	2.00611e+06	2.08415e+06	2.067e+06	2.02359e+06	2.91186e+06	462325	513697	409197	336374	347993	C13422	-
XMW1391	93	106	163.136	C11H17N	Pyridine, 2-hexyl-	Heterocyclic compound	1129-69-7	1284	9	9	9	2.30217e+07	2.58182e+07	2.50205e+07	3.47397e+07	32251843	3.34958e+07	3.31824e+07	3.24361e+07	4.69912e+07	7.87554e+06	8.3148e+06	6.52484e+06	5.45537e+06	5.60663e+06	-	-
XMW0108	140	85	198.235	C14H30	2,4-Dimethyldodecane	Hydrocarbons	6117-99-3	1285	9	9	9	211732	240520	232066	335246	310957	323102	316557	314348	471394	60330.5	67073.2	54096.7	45462	48267.9	-	-
XMW1147	121	93	152.12	C10H16O	Tricyclo[2.2.1.0(2,6)]heptane-3-methanol, 2,3-dimethyl-	Terpenoids	29550-55-8	1286	9	9	9	7.56487e+07	8.55966e+07	8.24796e+07	1.16014e+08	1.07811e+08	1.11913e+08	1.1082e+08	1.08748e+08	1.5962e+08	2.3771e+07	2.609e+07	2.10145e+07	1.74522e+07	1.79459e+07	-	-
XMW1063	136	54	136.05	C4H4N6	4,4'-Bitriazolyl	Heterocyclic compound	16227-15-9	1286	9	9	9	6.6645e+06	7.60664e+06	7.31223e+06	1.04944e+07	9.67017e+06	1.00823e+07	9.9907e+06	9.78199e+06	1.46481e+07	2.11916e+06	2.27836e+06	1.80739e+06	1.50369e+06	1.56369e+06	-	-
NMW0117	139	140	140.063	C11H8	Benzene, 2,4-pentadiynyl-	Aromatics	41268-41-1	1286	9	9	9	1.94098e+06	2.22407e+06	2.13562e+06	3.08134e+06	2.83441e+06	2.95787e+06	2.93789e+06	2.87034e+06	4.34303e+06	565341	633782	511744	421997	439812	C17717	-
XMW1244	70	99	186.162	C11H22O2	Hexanoic acid, pentyl ester	Ester	540-07-8	1287	403.24	1021.8	586.129	676869	776036	750684	980213	904549	942381	974213	949301	1.29531e+06	213249	219500	186173	158893	167385	-	-
D170	108	107	178.099	C11H14O2	p-Tolyl isobutyrate	Ester	103-93-5	1290	79557.7	42297.4	52604.8	662471	748891	730931	952177	862250	907213	974965	917407	1.42274e+06	8.70569e+06	9.14915e+06	8.16572e+06	7.15438e+06	7.39495e+06	-	-
D163	95	69	166.099	C10H14O2	dl-Camphoroquinone	Terpenoids	10373-78-1	1319	52206.8	40692.1	30892.7	84409.6	92364.5	86941.6	127420	114497	120959	134772	112080	173303	712284	784490	730793	619356	670956	-	-
KMW0472	117	90	117.058	C8H7N	Indole	Heterocyclic compound	120-72-9	1292	105746	48916.6	61943.6	3.07176e+06	3.31381e+06	3.28194e+06	4.72262e+06	4.39162e+06	4.55712e+06	4.32248e+06	4.1396e+06	5.59988e+06	1.14481e+06	1.22657e+06	1.09003e+06	948441	995346	C00463	ko00380,ko00400,ko00402,ko01100,ko01110
XMW0546	124	96	167.167	C11H21N	(5R,8aR)-5-Propyloctahydroindolizine	Heterocyclic compound	120057-35-4	1293	9	9	9	135099	152814	144406	179531	169302	174417	188795	180377	280245	194199	207973	179163	159160	157598	-	-
XMW0287	105	123	178.099	C11H14O2	Benzoic acid, 2-methylpropyl ester	Ester	120-50-3	1321	9645.5	5597.92	4635.34	79692	86451.4	86209.7	90996.1	79972.2	85484.2	94921.9	96088.6	121486	189329	200198	176584	149408	162484	-	-
XMW1086	71	89	186.162	C11H22O2	Butanoic acid, heptyl ester	Ester	5870-93-9	1296	26851.6	17933.9	16286.8	308834	339596	327054	432998	393747	413372	436592	435362	604245	1.87995e+06	2.03076e+06	1.78467e+06	1.55616e+06	1.57076e+06	-	-
XMW0614	88	101	186.162	C11H22O2	Nonanoic acid, ethyl ester	Ester	123-29-5	1295	1094.92	551.39	668.952	28137.1	31441.9	30696.3	45883.1	42902.9	44393	41069.7	39502.2	53455.1	8828.2	8437.83	7722.94	7511.95	7053.01	-	-
KMW0475	81	41	152.12	C10H16O	(2E,4Z)-2,4-Decadienal	Aldehyde	25152-83-4	1295	55629	26744	33338	1598948	1729189	1720587	2388709	2248456	2.31858e+06	2198541	2127753	2727968	481350	494877	474952	413153	425935	-	-
WMW0077	81	43	180.188	C13H24	1-Tridecyne	Hydrocarbons	26186-02-7	1297	69362.5	35660.2	41848.9	1.60795e+06	1.73861e+06	1.83015e+06	2.56083e+06	2.3974e+06	2.47911e+06	2.2106e+06	2.25204e+06	3.02923e+06	771437	809768	791150	707692	661896	-	-
NMW0121	135	150	150.104	C10H14O	Phenol, 2-methyl-5-(1-methylethyl)-	Terpenoids	499-75-2	1299	65694.4	36966.8	26929.2	2.00248e+06	2.23136e+06	2.30291e+06	2.67517e+06	2.43454e+06	2.55485e+06	2.67526e+06	2.76182e+06	2.90965e+06	1.05158e+06	1.26332e+06	1.35038e+06	1.09668e+06	1.35506e+06	C09840	-
XMW0772	139	154	154.063	C8H10O3	1,3-Cyclopentanedione, 2-acetyl-4-methyl-	Ketone	4056-69-3	1300	7185.21	3934.24	4360.38	98404	113507	110725	141924	129549	135736	143664	138540	222376	802118	852308	755219	659010	686046	-	-
D346	105	77	180.115	C11H16O2	Methyl 6,6-dimethylbicyclo[3.1.1]hept-2-ene-2-carboxylate	Ester	30649-97-9	1301	9943.23	8549.01	6364.57	142071	151990	160842	185835	188178	187007	212719	192345	220145	321235	359309	296210	242650	250130	-	-
XMW0973	136	151	151.1	C9H13NO	Ketone, methyl 2,4,5-trimethylpyrrol-3-yl	Heterocyclic compound	19005-95-9	1303	65803	41964	45715	219968	247160	250222	289313	257010	273162	285249	292748	305742	212093	249469	233476	191942	229889	-	-
D145	91	108	178.099	C11H14O2	Propanoic acid, 2-methyl-, phenylmethyl ester	Ester	103-28-6	1299	4.89923e+06	2.29261e+06	2.84671e+06	126163010	1.35228e+08	1.34752e+08	1.86467e+08	1.74568e+08	1.80518e+08	1.71827e+08	165639638	2.16263e+08	4.99893e+07	5.34536e+07	4.74483e+07	4.13882e+07	4.34522e+07	-	-
KMW0457	120	135	135.068	C8H9NO	Ethanone, 1-(2-aminophenyl)-	Ketone	551-93-9	1308	4173.01	2375.86	2066.03	52059.7	58866.7	57103.1	80368.9	72532.4	76450.7	83471.9	86649.1	90545.6	151141	165884	138880	114523	109824	-	-
XMW1439	91	119	165.079	C9H11NO2	Benzene, (1-nitropropyl)-	Aromatics	5279-14-1	1310	315147	176427	69235.9	440100	470426	465379	506596	449248	477922	509997	521409	777844	1617226	1767333	1544717	1353844	1389678	-	-
XMW1252	108	93	150.104	C10H14O	2(1H)-Naphthalenone, 3,4,5,6,7,8-hexahydro-	Ketone	13837-12-2	1312	42010	25887.5	9086.84	89074.6	97808.3	96088.1	111932	101532	106732	110779	111524	177830	264279	288433	247508	222054	220349	-	-
NMW0127	69	41	170.131	C10H18O2	6-Octenoic Acid, 3,7-dimethyl-	Acid	502-47-6	1314	15143.6	11215.6	9853.17	244408	264958	255197	311745	278058	294901	308376	311403	478824	488254	505047	416422	409090	384470	C16462	-
XMW0580	57	71	212.25	C15H32	Dodecane, 2,6,10-trimethyl-	Hydrocarbons	3891-98-3	1366	55700.7	37360.2	41858.3	9	9	9	9	9	9	9	9	9	54828	61268.8	56381.2	48481	52461.1	-	-
D408	81	96	172.146	C10H20O2	(1Alpha,3beta,4beta)-p-menthane-3,8-diol	Terpenoids	3564-95-2	1355	668102	528060	407188	565519	641163	615473	916636	844662	880649	870988	862087	991670	6.14761e+06	6.51871e+06	5.86751e+06	5.00319e+06	5.40689e+06	-	-
XMW0456	107	122	180.151	C12H20O	5,8-Decadien-2-one, 5,9-dimethyl-, (E)-	Ketone	130876-99-2	1320	19967.8	15281.2	11982.8	105530	112693	102203	128303	115588	121945	135837	136004	162529	365536	378297	339628	285328	307676	-	-
XMW0209	79	91	152.12	C10H16O	1,4-Cyclohexadiene-1-methanol, 4-(1-methylethyl)-	Alcohol	22539-72-6	1330	1873.54	1034.94	592.185	9	9	9	9	9	9	9	9	9	45270.7	47979.5	37391.3	29316.4	30200.2	-	-
XMW1323	120	91	148.052	C9H8O2	2(3H)-Benzofuranone, 3-methyl-	Heterocyclic compound	32267-71-3	1333	9	9	9	5695.26	6383.74	6363.72	5795.23	5605.95	5700.59	7605.03	8657	8480.56	23318.2	26716.2	23969.4	19679.1	20652	-	-
XMW1149	189	133	204.188	C15H24	(1R,3aS,8aS)-1,4,4,6-Tetramethyl-1,2,3,3a,4,5,7,8-octahydrocyclopenta[c]pentalene	Terpenoids	871660-96-7	1338	35730.3	21622.3	25406	33623.9	36506.1	36128	146475	57869.9	102172	33055.9	28085.3	2.18259e+06	136773	142897	129997	110994	121895	-	-
NMW0141	71	67	170.131	C10H18O2	2,7-Octadiene-1,6-diol, 2,6-dimethyl-, (E)-	Terpenoids	75991-61-6	1339	3490531	4868742	1987266	4073	4435	4202	8469	7257	7863	8057	8428	5623	1170823	1242620	1454303	1328835	1753547	C04433	ko00902,ko01110
XMW0954	109	67	168.115	C10H16O2	Cyclopropanecarboxylic Acid, 2,2-dimethyl-3-(2-methyl-1-propenyl)-, (1R-trans)-	Terpenoids	4638-92-0	1284	9	9	9	1.499e+06	1.70115e+06	1.64122e+06	2.29373e+06	2.13116e+06	2.21245e+06	2.18529e+06	2.14273e+06	3.15891e+06	506956	541192	442549	386345	384901	C09842	-
D138	145	103	218.079	C9H14O6	Triacetin	Ester	102-76-1	1344	4339.77	2612.05	3045.96	6018.98	6107.01	6412.09	28443.9	10618.4	19531.2	5635.71	5046.93	432825	19647.9	19201.5	17972.9	16595.9	15813.7	-	-
NMW0144	69	41	168.115	C10H16O2	Neric Acid	Terpenoids	4613-38-1	1344	23369.4	19846.3	18328.6	37819.7	40164.3	35822	71527.6	41352.8	56440.2	43213.4	39926.2	535118	280014	314472	286395	235198	269197	C16461	ko01110
D104	101	88	184.146	C11H20O2	Ethyl cyclohexanepropionate	Ester	10094-36-7	1345	63950.7	53756.8	39007.6	61359	69484.6	65461.3	98082.6	88449.2	93265.9	92338.2	93440.5	106819	692331	749789	684819	579469	626890	-	-
D361	69	128	196.146	C12H20O2	Ethyl geranate	Ester	32659-21-5	1351	309499	316499	208185	397544	465062	435137	587368	519693	553531	578177	573547	898120	2.07242e+06	2.1749e+06	1.92747e+06	1.63676e+06	1.77212e+06	-	-
KMW0516	136	121	196.146	C12H20O2	.alpha.-Terpinyl acetate	Ester	80-26-2	1350	2.58398e+06	1.5759e+06	1.55005e+06	3.35763e+06	3.80067e+06	3.63273e+06	5.55706e+06	5.06993e+06	5.31349e+06	5.19935e+06	5.19509e+06	5.8921e+06	3.8154e+07	4.04323e+07	3.68613e+07	3.13847e+07	3.3973e+07	C12300	-
NMW0149	69	41	168.115	C10H16O2	Geranic acid	Terpenoids	459-80-3	1355	305193	316292	208123	392352	463199	434007	577033	530537	553785	573226	567628	882631	2.05035e+06	2.14794e+06	1.901e+06	1.61872e+06	1.73084e+06	C16461	ko01110
NMW0151	79	123	166.099	C10H14O2	Bicyclo[3.1.1]hept-2-ene-2-carboxylic acid, 6,6-dimethyl-	Terpenoids	19250-17-0	1359	1.15899e+06	1.23787e+06	769334	1.01983e+06	1.12765e+06	1.0905e+06	1.31028e+06	1.20601e+06	1.25815e+06	1.34544e+06	1.34639e+06	1.54907e+06	6.85429e+06	7.05759e+06	6.18391e+06	5.33358e+06	5.72595e+06	C11940	ko00903
XMW0503	154	98	154.063	C8H10O3	2-Acetyl-1,3-cyclohexanedione	Ketone	4056-73-9	1359	363134	241277	264133	2016.08	1800.93	1367.27	1541.03	1460.65	1500.84	1731.5	1965.9	2764.42	337426	389341	366985	321791	350505	-	-
w18	71	67	170.131	C10H18O2	2,7-Octadiene-1,6-diol, 2,6-dimethyl-, (Z)-	Alcohol	103619-06-3	1361	134801	94084.4	97371.3	5245.14	5682.74	4269.51	4065.9	4118.74	4092.32	4703.8	3910.44	6952.38	121955	142292	133505	116134	127808	-	-
KMW0540	164	103	164.084	C10H12O2	Eugenol	Phenol	97-53-0	1358	1.01674e+06	1.45099e+06	1.81101e+06	72122.2	69631.3	67190.3	45607.3	36513.3	41060.3	61513.8	57699.2	102456	1.44939e+06	1.65068e+06	1.84377e+06	1.66567e+06	1.97872e+06	C10453	ko00940
WMW0046	57	41	170.167	C11H22O	trans-2-Undecen-1-ol	Alcohol	75039-84-8	1365	55866.4	37360.2	41858.3	8585.47	8492.27	7779.47	5996.43	4947.76	5472.1	6808.03	5544.91	10351.5	55508.9	61201.6	56612.9	48839.4	52765.4	-	-
KMW0517	41	70	168.151	C11H20O	2-Undecenal, E-	Aldehyde	53448-07-0	1366	2.19914e+06	1.53065e+06	1.6294e+06	15477.6	16547.8	14832.9	20752.7	19261.2	20006.9	19405.7	18856.1	30748.9	2.11897e+06	2.40043e+06	2.21989e+06	1.9524e+06	2.12388e+06	-	-
w44	71	41	216.136	C11H20O4	Butanoic acid, 2-butoxy-1-methyl-2-oxoethyl ester	Ester	7492-70-8	1356	663822	906023	410771	61370.3	67097.6	62082.4	81492.3	83200.6	82346.4	84466.3	79816.8	97334.8	697904	754397	676537	574177	673774	-	-
KMW0588	94	93	154.136	C10H18O	3-Cyclohexene-1-ethanol, .beta.,4-dimethyl-	Alcohol	18479-68-0	1295	49318.8	44966.2	30821	2.69528e+06	3.14169e+06	3.00982e+06	3.96333e+06	3.55908e+06	3.76121e+06	3.93691e+06	3.87143e+06	6.14237e+06	5.42558e+06	5.82936e+06	4.97517e+06	4.30096e+06	4.40087e+06	-	-
GMW0087	83	41	154.136	C10H18O	(E)-2-Decenal	Aldehyde	3913-81-3	1263	2.31696e+07	1.51962e+07	1.88906e+07	17057.3	13038.4	13302.7	7127.27	4318.44	5722.85	11962.4	9921.04	10031.3	2.57015e+07	2.76434e+07	2.35706e+07	2.08321e+07	2.18328e+07	-	-
KMW0556	41	105	204.188	C15H24	Naphthalene, decahydro-4a-methyl-1-methylene-7-(1-methylethenyl)-, [4aR-(4a.alpha.,7.alpha.,8a.beta.)]-	Terpenoids	17066-67-0	1486	613576	451986	571728	1.32809e+06	1.97336e+06	1.65847e+06	3.3999e+06	2.91118e+06	3.15554e+06	2.88824e+06	2.55069e+06	4.11993e+06	6.48557e+06	6.30247e+06	5.84881e+06	4.63163e+06	5.35651e+06	C09723	ko00909,ko01110
D425	69	41	192.151	C13H20O	3-Cyclohexene-1-carboxAldehyde, 4-(4-methyl-3-pentenyl)-	Aldehyde	37677-14-8	1540	492181	434601	434357	952995	1.12252e+06	1.03358e+06	1.32248e+06	1.19198e+06	1.25723e+06	1.31792e+06	1.22891e+06	1.35713e+06	1.10564e+06	1.13332e+06	983665	797127	962189	-	-
KMW0606	105	161	204.188	C15H24	.alpha.-Muurolene	Terpenoids	10208-80-7	1499	6.68746e+07	4.33461e+07	4.90104e+07	638685	872148	719150	1.51043e+06	1.13287e+06	1.32165e+06	818540	817844	1.01559e+07	1.04324e+08	1.0809e+08	8.85982e+07	7.68184e+07	8.58294e+07	C20272	-
XMW0916	91	92	226.036	C11H15Br	(5-bromopentyl)-Benzene	Aromatics	14469-83-1	1487	2.8087e+06	1.94781e+06	2.54502e+06	4.37837e+06	6.73526e+06	7263687	1.42031e+07	1.21783e+07	1.31907e+07	1.25392e+07	1.14578e+07	1.76718e+07	2.49207e+07	2.41327e+07	2.24085e+07	1.78306e+07	1.97774e+07	-	-
KMW0581	208	193	208.11	C12H16O3	1,2,3-trimethoxy-5-(2-propenyl)-Benzene	Aromatics	487-11-6	1554	2.07883e+06	1.91294e+06	1.81495e+06	3.77049e+06	4.46055e+06	4.1119e+06	5.27205e+06	4.73489e+06	5.00347e+06	5.20381e+06	4.87791e+06	5.44176e+06	4.45327e+06	4.54472e+06	3.99241e+06	3.28304e+06	4.01288e+06	C10451	-
XMW0455	138	123	138.068	C8H10O2	1,3-Benzenediol, 4,5-dimethyl-	Phenol	527-55-9	1490	1.03545e+06	1.34774e+06	1.13403e+06	736725	758254	683260	441584	468928	455256	527466	521737	426882	822140	817415	914241	653899	727512	-	-
KMW0568	99	71	170.131	C10H18O2	2H-Pyran-2-one, tetrahydro-6-pentyl-	Ester	705-86-2	1497	11404.8	9900.18	10965.9	337733	363843	328111	400100	398095	399097	421804	405373	359721	478146	485471	485552	354634	428938	-	-
XMW0227	187	145	202.172	C15H22	aR-Himachalene	Terpenoids	19419-67-1	1542	10695.3	24233.6	10366.7	12803.8	13477.5	11703.3	13820.5	13853.6	13837.1	14060.5	13561.9	13145.1	15670.6	15925.9	12561	11431.8	12574.7	-	-
XMW0746	159	118	220.183	C15H24O	(1R,2R,4S,6S,7S,8S)-8-Isopropyl-1-methyl-3-methylenetricyclo[4.4.0.02,7]decan-4-ol	Terpenoids	124753-76-0	1586	329945	307739	313712	163511	186082	172962	236799	220394	228597	233018	230440	265665	398903	419138	381313	316859	397029	-	-
XMW0204	57	41	226.266	C16H34	Dodecane, 5,8-diethyl-	Hydrocarbons	24251-86-3	1572	9000	7117	8551	45740	58228	50915	68381	59099	63740	65799	59862	67395	32169	33082	29801	21535	28686	-	-
D265	97	41	181.183	C12H23N	Dodecanenitrile	Nitrogen compounds	2437-25-4	1490	880584	676579	602942	58191.3	60797.7	55928.5	49555.7	46841.7	48198.7	48369.4	46023.9	97361.8	1.4088e+06	1.39884e+06	1.18421e+06	986899	1.15504e+06	-	-
D244	161	105	222.198	C15H26O	(3S,3aR,3bR,4S,7R,7aR)-4-Isopropyl-3,7-dimethyloctahydro-1H-cyclopenta[1,3]cyclopropa[1,2]benzen-3-ol	Terpenoids	23445-02-5	1515	453417	320367	341628	106134	158512	136298	298904	231076	264990	246072	223809	642432	1.22565e+06	1.2122e+06	1.07038e+06	869443	1.05985e+06	C20172	-
KMW0614	119	105	204.188	C15H24	Cubenene	Terpenoids	29837-12-5	1532	1.44713e+06	924854	1.0691e+06	283385	365289	328002	440836	374543	407689	457424	418221	663751	2.56462e+06	2.64259e+06	2.42992e+06	1.90978e+06	2.19089e+06	-	-
XMW1351	136	121	204.188	C15H24	Dauca-4(11),8-diene	Terpenoids	395070-76-5	1532	14629.7	12529.3	13058.8	19418.1	23675.7	21330.3	17360.2	16015.3	16687.8	25340.3	22528.9	55865	34336.4	36788	33880.3	23890.4	33312.3	-	-
w11	69	81	192.151	C13H20O	3,5,9-Undecatrien-2-one, 6,10-dimethyl-, (E,Z)-	Ketone	13927-47-4	1535	346191	344154	319200	200510	283677	246276	504902	414748	459825	456592	406227	631151	1.01763e+06	1.02331e+06	919083	691335	904643	-	-
D369	126	108	222.198	C15H26O	Kessane	Terpenoids	3321-66-2	1537	3.62991e+06	3.33455e+06	3.17347e+06	7.20546e+06	8.53936e+06	7.88371e+06	1.01473e+07	9.05395e+06	9.60062e+06	1.0047e+07	9.39824e+06	1.04511e+07	8.34755e+06	8.66433e+06	7.44555e+06	6.04068e+06	7.41566e+06	-	-
D157	117	71	204.115	C13H16O2	Propanoic acid, 2-methyl-, 3-phenyl-2-propenyl ester	Ester	103-59-3	1586	792221	683480	754687	487978	557135	518761	721427	667083	694255	697336	690956	820025	942896	1.00952e+06	904227	745333	891056	-	-
KMW0637	99	71	184.146	C11H20O2	2H-Pyran-2-one, 6-hexyltetrahydro-	Ester	710-04-3	1609	35472.1	33257.7	33292.7	16036.2	17828	14976.4	22086.8	19184.3	20635.6	21223.7	21124.2	24782.7	37976.2	45695.3	41598.6	34823.3	39965.2	-	-
XMW1411	41	93	204.188	C15H24	1,3,6,10-Dodecatetraene, 3,7,11-trimethyl-, (Z,E)-	Terpenoids	26560-14-5	1491	6.69086e+06	4.66196e+06	5.14883e+06	84170.7	119952	94717.3	252423	193954	223188	119789	117242	1.22944e+06	1.05099e+07	1.07637e+07	8.92019e+06	7.77459e+06	8.40363e+06	-	-
NMW0223	126	52	126.032	C6H6O3	1,2,4-Benzenetriol	Alcohol	533-73-3	1507	2472.54	1795	1778.28	9	9	9	9	9	9	9	9	9	4979.29	6654.6	5180.36	4944.79	4988.81	C02814	ko01100
KMW0605	93	80	238.193	C15H26O2	Pentanoic acid, 1-ethenyl-1,5-dimethyl-4-hexenyl ester	Ester	10471-96-2	1510	3.89489e+06	2.16872e+06	2.77472e+06	2.3899e+06	3.07148e+06	2.72008e+06	4.08718e+06	3.51246e+06	3.79982e+06	3.84736e+06	3.40261e+06	5.43221e+06	1.01873e+07	1.09437e+07	9.03517e+06	7.41729e+06	8.35459e+06	-	-
WMW0021	159	160	202.172	C15H22	trans-Calamenene	Terpenoids	73209-42-4	1529	784852	564613	631837	37943.1	36415.5	33920.5	54152.5	44943.5	49548	38535.6	36681.4	151675	984396	968267	893330	766369	888275	-	-
XMW0012	105	161	204.188	C15H24	Naphthalene, 1,2,4a,5,6,8a-hexahydro-4,7-dimethyl-1-(1-methylethyl)-, [1S-(1.alpha.,4a.beta.,8a.alpha.)]-	Terpenoids	24406-05-1	1538	464983	380286	383366	559383	657393	607511	769371	695393	732382	768357	724755	799703	933069	1.09413e+06	834753	685201	926550	C16815	-
XMW1167	109	67	220.183	C15H24O	(1R,3E,7E,11R)-1,5,5,8-Tetramethyl-12-oxabicyclo[9.1.0]dodeca-3,7-diene	Terpenoids	19888-34-7	1606	1933208	1822301	1870291	824938	934582	869702	1241953	1130864	1.18641e+06	1224283	1180334	1417233	2438715	2722132	2485729	2017161	2424931	-	-
XMW1038	95	109	220.183	C15H24O	Longifolenaldehyde	Terpenoids	19890-84-7	1591	916209	768626	873716	552827	625253	589939	834209	762255	798232	805899	795205	940607	1077412	1162517	1039988	851314	1019628	-	-
XMW0264	161	105	204.188	C15H24	Bicyclo[4.4.0]dec-1-ene, 2-isopropyl-5-methyl-9-methylene-	Terpenoids	150320-52-8	1507	2.76383e+06	1.5853e+06	2.01896e+06	134230	183728	161707	295108	214057	254582	219859	216887	633192	6.36711e+06	6.67549e+06	5.585e+06	4.65536e+06	5.23598e+06	-	-
NMW0215	71	135	181.005	C5H11NS3	N,N-Dimethyl-1,2,3-trithian-5-Amine	Heterocyclic compound	31895-21-3	1491	1.23211e+06	857017	907732	58892.3	67902.8	63259.6	68199.6	56678.9	62439.3	55616.8	53961.4	232864	2.02251e+06	2.10508e+06	1.73368e+06	1.46896e+06	1.6552e+06	C11473	-
WMW0051	177	91	192.151	C13H20O	β-Ionone	Terpenoids	14901-07-6	1491	363404	281487	435333	437405	443811	410403	371512	374242	372877	399548	379688	426222	404396	430446	350955	313782	386447	-	-
XMW0136	157	142	200.157	C15H20	4-Isopropyl-6-methyl-1-methylene-1,2,3,4-tetrahydronaphthalene	Terpenoids	50277-34-4	1563	326801	236821	264870	13913.2	11805.9	11062.3	17926.8	14553.8	16240.3	9553.33	11282	68983.8	393184	393502	370094	314987	379091	-	-
XMW0388	161	122	204.188	C15H24	(4aR,8aR)-5,8a-dimethyl-3-propan-2-ylidene-1,2,4,4a,7,8-hexahydronaphthalene	Terpenoids	6813-21-4	1542	802171	627080	621048	1.12832e+06	1.33591e+06	1.22092e+06	1.56937e+06	1.40649e+06	1.48793e+06	1.56215e+06	1.45953e+06	1.61039e+06	1.69443e+06	1.75964e+06	1.52847e+06	1.24935e+06	1.49827e+06	-	-
KMW0616	161	105	204.188	C15H24	(1.alpha.,4a.beta.,8a.alpha.)-1,2,3,4,4a,5,6,8a-octahydro-7-methyl-4-methylene-1-(1-methylethyl)-Naphthalene	Terpenoids	39029-41-9	1513	390431	297394	295318	170541	254466	215607	453218	356503	404861	387484	350107	796591	1.16105e+06	1.14999e+06	1.02205e+06	827375	1.00578e+06	C19738	-
QWM0005	61	129	175.049	C7H13NS2	Berteroin	Others	4430-42-6	1553	457.136	335.306	588.164	327.494	313.73	415.007	909.691	1230.53	1070.11	1232.78	1028.66	1178.33	6098.48	7716.88	6820.41	5092.75	5914.16	-	-
XMW0259	57	41	226.266	C16H34	Pentadecane, 2-methyl-	Hydrocarbons	1560-93-6	1563	60408.2	57893.8	60839.9	32726.4	39083.3	33813.6	47507.8	44080.7	45794.3	47004.7	45298.2	58038	136889	145547	127955	87094.9	123958	-	-
WMW0059	105	77	204.115	C13H16O2	E-2-Hexenyl benzoate	Ester	76841-70-8	1588	1.7598e+06	1.4925e+06	1.77771e+06	986132	1.11641e+06	1.05262e+06	1.48161e+06	1.36529e+06	1.42345e+06	1.43376e+06	1.4163e+06	1.66688e+06	2.17045e+06	2.31094e+06	2.04487e+06	1.6754e+06	2.00738e+06	-	-
XMW0940	107	79	188.12	C13H16O	Benzenemethanol, .alpha.-2-cyclohexen-1-yl-	Alcohol	5723-89-7	1598	1588874	1489066	1537595	694355	773452	725942	1020441	939702	980072	1010616	967755	1120326	2129287	2268885	2014476	1650355	1973677	-	-
D318	177	107	220.183	C15H24O	.beta.-Oplopenone	Terpenoids	28305-60-4	1606	492644	458713	470755	196611	218277	208834	292058	265824	278941	291279	280442	321887	631042	683953	610470	498250	606748	-	-
KMW0577	97	68	168.115	C10H16O2	2H-Pyran-2-one, 5,6-dihydro-6-pentyl-	Heterocyclic compound	54814-64-1	1501	7161.87	10611.2	9498.59	78164.4	93768	84692.3	111070	102255	106662	112189	111194	116411	229796	227077	211142	159576	204390	-	-
KMW0595	119	93	204.188	C15H24	1,3-Cyclohexadiene, 5-(1,5-dimethyl-4-hexenyl)-2-methyl-, [S-(R*,S*)]-	Terpenoids	495-60-3	1495	4.4378e+07	2.91222e+07	3.29884e+07	417886	486919	465686	1.10113e+06	843808	972468	441352	442905	6.82435e+06	7.06765e+07	7.36076e+07	5.98728e+07	5.16072e+07	5.8173e+07	C09750	-
D375	191	135	206.167	C14H22O	4H-Inden-4-one, 1,2,3,5,6,7-hexahydro-1,1,2,3,3-pentamethyl-	Ketone	33704-61-9	1508	9026	4635	6385	3259	2947.81	2827	3748.73	2789.78	3269.25	4059	4732	4853	26430	27832	23263	18386	21564	-	-
KMW0604	121	93	204.188	C15H24	(1S,2E,6E,10R)-3,7,11,11-Tetramethylbicyclo[8.1.0]undeca-2,6-diene	Terpenoids	24703-35-3	1495	7.09538e+06	4.91722e+06	5.38304e+06	459343	505612	465245	329452	357733	343593	397208	375910	1.14711e+06	1.12847e+07	1.17216e+07	9.57034e+06	8.26322e+06	9.20868e+06	-	-
KMW0619	69	71	224.178	C14H24O2	Butanoic acid, 3,7-dimethyl-2,6-octadienyl ester, (E)-	Ester	106-29-6	1562	715896	720883	676388	217380	249930	233484	357417	329037	343227	341734	321221	372213	1.30064e+06	1.41386e+06	1.25453e+06	989238	1.22599e+06	-	-
D177	110	95	220.183	C15H24O	(1aR,1bS,2aS,5S,5aS,7aS)-2,2,5,7a-Tetramethyldecahydrocyclopenta[2',3']cyclobuta[1',2':3,4]benzo[1,2-b]oxirene	Terpenoids	104188-24-1	1549	1.02338e+06	944942	897048	1.85328e+06	2.15788e+06	1.98929e+06	2.54691e+06	2.28579e+06	2.41635e+06	2.51425e+06	2.34915e+06	2.61773e+06	2.1619e+06	2.24027e+06	1.94015e+06	1.57137e+06	1.92094e+06	-	-
XMW1336	91	92	207.09	C11H13NO3	N-Benzyloxy-2-carbomethoxyaziridine	Heterocyclic compound	53084-33-6	1550	890846	787270	782412	1.16343e+06	1.36979e+06	1.26101e+06	1.59827e+06	1.45572e+06	1.527e+06	1.5944e+06	1.49055e+06	1.63609e+06	1.87993e+06	1.94232e+06	1.70772e+06	1.39083e+06	1.69205e+06	-	-
KMW0642	57	71	226.266	C16H34	Hexadecane	Hydrocarbons	544-76-3	1600	132863	125855	131642	64303.6	72067.7	64895	90060	77889	83974.5	86966.1	86431.6	97952.2	171778	186749	168039	137191	163177	-	-
D396	166	82	226.193	C14H26O2	9-Dodecen-1-ol, acetate, (E)-	Ester	35148-19-7	1607	19028.7	15217.8	17684.7	10659.9	10082.2	10139.8	10418.5	10215.3	10316.9	10944.7	11684.6	17090.3	26102.1	28070	26145.2	21526.6	23641.5	-	-
NMW0218	58	59	165.115	C10H15NO	Hordenine	Amine	539-15-1	1495	211007	167086	169233	36452.6	40096.9	34625.9	33534.2	32387.4	32960.8	34163.4	33792.5	37504.4	273067	290541	240760	209523	225325	C06199	ko00350,ko01100
KMW0599	74	87	214.193	C13H26O2	Dodecanoic acid, methyl ester	Ester	111-82-0	1526	1793.89	1341.31	749.583	12940.9	17645.6	17155.8	17910.8	13960.4	15935.6	27498.7	23665.6	19942.7	17338	16823.8	14229.2	11474.9	15120.8	-	-
XMW0009	161	189	204.188	C15H24	Naphthalene, 1,2,4a,5,8,8a-hexahydro-4,7-dimethyl-1-(1-methylethyl)-, [1S-(1.alpha.,4a.beta.,8a.alpha.)]-	Terpenoids	523-47-7	1518	456869	335525	304341	105788	158512	135405	297856	230304	264080	244370	221445	708716	1.05939e+06	1.07692e+06	946960	775493	958700	C09625	-
NMW0239	166	98	184.11	C10H16O3	2(3H)-Furanone, dihydro-5,5-dimethyl-4-(3-oxobutyl)-	Heterocyclic compound	4436-81-1	1558	82498.5	79215.4	75423.6	147894	173871	159783	211878	188536	200207	206174	194841	215459	188194	195365	167968	139529	167108	C06066	ko00902,ko01110
XMW1095	175	190	190.172	C14H22	Benzene, 1,2-diethyl-3,4,5,6-tetramethyl-	Aromatics	33884-69-4	1558	13640.9	13002.1	12021.4	10935.4	13820.2	14293.9	30249.9	27335.8	28792.9	26388.7	26172.9	37211.2	225440	251609	226862	168261	193743	-	-
XMW0836	59	93	222.198	C15H26O	3,7-Cyclodecadiene-1-methanol, .alpha.,.alpha.,4,8-tetramethyl-, [s-(Z,Z)]	Terpenoids	21657-90-9	1559	95789.5	91497.6	86468.8	75354.8	92531.8	87754.5	230448	212940	221694	194086	191124	287837	1.70144e+06	2.04612e+06	1.89819e+06	1.37642e+06	1.58337e+06	-	-
XMW0265	57	71	240.282	C17H36	Tetradecane, 2,6,10-trimethyl-	Hydrocarbons	14905-56-7	1539	60384.6	50159.8	50795.4	80296.5	99602.2	101631	127791	115352	121572	126680	118390	133325	128181	113719	99777.9	78531.1	95748.3	-	-
D317	121	108	208.183	C14H24O	2-Buten-1-ol, 2-ethyl-4-(2,2,3-trimethyl-3-cyclopenten-1-yl)-	Alcohol	28219-61-6	1559	90141.6	85553.2	82706.8	68496.3	90527.4	79881.1	173258	161098	167178	144126	144101	206837	1.44988e+06	1.62427e+06	1.45602e+06	1.07778e+06	1.22497e+06	-	-
WMW0075	41	69	222.198	C15H26O	1,6,10-Dodecatrien-3-ol, 3,7,11-trimethyl-	Terpenoids	7212-44-4	1563	363607	351140	356338	147856	169607	156626	237554	216944	227249	222905	215177	244616	744362	795338	700292	558195	684849	C09704	ko00909,ko01100
XMW0027	161	122	222.198	C15H26O	Ledol	Terpenoids	577-27-5	1565	164959	183621	141411	20443.8	23231.3	21651.9	32953.8	28629.3	30791.5	32173	31403.7	39158	199415	231406	209701	160886	207610	C09698	-
NMW0243	162	161	162.068	C10H10O2	4-MethoxycinnamAldehyde	Aldehyde	1963-36-6	1566	121285	116171	120667	48969.6	57154.3	53163.5	81382	72312.1	76847	76675	73181.5	83774.8	257792	271564	243376	194870	235008	C10475	-
XMW0639	79	91	202.172	C15H22	1,4-Methanobenzocyclodecene, 1,2,3,4,4a,5,8,9,12,12a-decahydro-	Terpenoids	74708-73-9	1567	102167	98857.9	98807.9	158400	186703	171119	202711	177959	190335	194915	176621	200007	417707	454399	393764	325406	397540	-	-
KMW0633	55	83	200.214	C13H28O	n-Tridecan-1-ol	Alcohol	112-70-9	1577	54526.9	52781.3	49628.9	86244.1	102172	94116.3	124469	114788	119628	123078	115789	132611	165852	169511	154561	122174	149819	C14509	-
D432	67	82	226.193	C14H26O2	8-Dodecen-1-ol, acetate, (E)-	Ester	38363-29-0	1602	1090285	1039248	1049200	449592	496812	467386	650634	608679	629656	713277	632890	722237	1348584	1463273	1320896	1079567	1374083	-	-
D428	119	91	220.183	C15H24O	6-Methyl-2-(4-methylcyclohex-3-en-1-yl)hepta-1,5-dien-4-ol	Terpenoids	38142-56-2	1608	182168	200330	168550	106302	125533	112505	250930	229530	240230	203317	188812	318472	301560	340023	303590	234841	274183	-	-
XMW0275	69	41	192.151	C13H20O	3,5,9-Undecatrien-2-one, 6,10-dimethyl-	Ketone	141-10-6	1581	2.16922e+06	1.8829e+06	2.04983e+06	1.33392e+06	1.49363e+06	1.43191e+06	2.0269e+06	1.83194e+06	1.92942e+06	1.965e+06	1.9391e+06	2.33229e+06	2.62632e+06	2.84037e+06	2.63129e+06	2.06627e+06	2.45917e+06	-	-
XMW0151	161	204	204.188	C15H24	Epizonarene	Terpenoids	41702-63-0	1501	158395097	104229663	118365982	1.39408e+06	1.54997e+06	1.60155e+06	4.09313e+06	2.97666e+06	3.53489e+06	1.60819e+06	1.66603e+06	25147066	250345401	258554159	217720368	190089228	210840731	-	-
D300	105	189	204.188	C15H24	Aristolochene	Terpenoids	26620-71-3	1487	4.08026e+06	2.75892e+06	3.38084e+06	5.6181e+06	8.771e+06	7.38526e+06	1.66391e+07	1.40531e+07	1.53461e+07	1.44359e+07	1.23772e+07	2.11583e+07	3.04676e+07	3.40706e+07	2.80539e+07	2.24195e+07	2.40338e+07	-	-
D423	91	83	190.099	C12H14O2	Benzyl tiglate	Ester	37526-88-8	1498	4.2484e+07	2.91567e+07	3.23568e+07	548646	685344	580125	1.61201e+06	1.10797e+06	1.35999e+06	791897	780254	7.5578e+06	6.70919e+07	6.9309e+07	5.70402e+07	4.9348e+07	5.4956e+07	-	-
XMW1020	91	92	242.031	C11H15BrO	(3-Bromo-1-methylpropoxymethyl)benzene	Aromatics	51666-29-6	1499	4.22215e+07	2.8791e+07	3.20717e+07	430077	482026	482466	1.2814e+06	886817	1.08411e+06	634267	617281	6.58813e+06	6.67488e+07	6.90272e+07	5.67115e+07	4.90722e+07	5.46671e+07	-	-
WMW0218	205	57	220.183	C15H24O	Butylated Hydroxytoluene	Aromatics	128-37-0	1513	306194	173324	218878	18242.6	25395.8	22220.3	42162.6	34915	38538.8	35169.9	33143.7	101868	740032	765826	650101	537845	604210	C14693	-
KMW0618	161	134	204.188	C15H24	Naphthalene, 1,2,3,5,6,8a-hexahydro-4,7-dimethyl-1-(1-methylethyl)-, (1S-cis)-	Terpenoids	483-76-1	1524	2.98017e+06	1.80019e+06	2.2404e+06	46350.5	53801.6	54524.5	119929	94798	107363	68764.2	69026	519401	5.48842e+06	5.70015e+06	4.93913e+06	4.09971e+06	4.73097e+06	C06394	ko00909,ko01100,ko01110
XMW0788	153	77	195.053	C9H9NO4	Phenol, 4-methyl-2-nitro-, acetate (ester)	Ester	54646-55-8	1569	4028.9	3728.57	3282.63	9803.01	11282.3	9727.94	13817.5	11076.8	12447.1	13706	11966.3	15025.4	15709.8	14148.1	14475.5	12352.6	15167.7	-	-
NMW0246	162	131	162.068	C10H10O2	trans-4-MethoxycinnamAldehyde	Aldehyde	24680-50-0	1570	12342.6	13010.9	12507.7	15738.1	18598.3	17564.7	23309.6	21242.3	22276	22824.9	18861.7	23779.2	45014.7	38546.9	42914.3	33982	42717.7	C10475	-
XMW1018	132	175	175.136	C12H17N	1-PhenylcyclohexylAmine	Amine	2201-24-3	1517	94645.4	90224.5	83246.2	102856	132632	117867	183922	159715	171818	171523	157601	205139	293920	260630	235901	202306	226198	-	-
XMW0385	161	204	222.198	C15H26O	Carotol	Terpenoids	465-28-1	1594	1026643	968660	971452	437336	507881	480488	645229	611460	628344	643139	625313	733469	1387963	1511419	1347739	1138716	1352008	C09628	-
NMW0209	55	41	184.146	C11H20O2	Undecylenic Acid	Acid	112-38-9	1484	698604	466031	651767	1.67129e+06	2.48259e+06	2.10967e+06	4.13585e+06	3.52402e+06	3.82993e+06	3.70246e+06	3.32595e+06	5.02694e+06	8.33532e+06	8.13985e+06	7.47601e+06	5.74472e+06	6.64897e+06	C13910	-
KMW0613	41	93	204.188	C15H24	.alpha.-Farnesene	Terpenoids	502-61-4	1508	471365	260366	336610	1.0398e+06	1.28748e+06	1.16461e+06	1.62449e+06	1.42945e+06	1.52697e+06	1.58335e+06	1.40433e+06	2.0616e+06	1.28686e+06	1.31984e+06	1.12552e+06	927282	1.05265e+06	C09665	ko00909,ko01110
NMW0226	139	65	139.027	C6H5NO3	Phenol, 3-nitro-	Phenol	554-84-7	1514	3545.29	1854.61	2114.78	2063.18	2661.05	2156.91	4818.47	3463.97	4141.22	3963.15	2809.92	4104.01	8145.59	7558.65	5992.93	6090.84	5136.71	C14418	-
WMW0078	191	57	206.167	C14H22O	2,4-Di-tert-butylphenol	Phenol	96-76-4	1514	8988.78	4311.41	6255.46	4304.43	4383.75	2196.87	4710.36	4080.12	4395.24	5333.88	5927.63	9789.59	27250.7	28592.9	25368.3	17939.7	21620.3	-	-
D213	140	139	168.058	C12H8O	2,4-Hexadiyn-1-one, 1-phenyl-	Ketone	495-74-9	1572	5068.11	3844.85	5510.08	7755.6	8378.77	7252.14	9939.87	9362.02	9650.94	10027	9962.63	11030.9	14163.5	13950.8	13610.6	8962.34	13821.2	C08398	-
XMW1170	69	93	238.193	C15H26O2	Butanoic acid, 2-methyl-, 3,7-dimethyl-2,6-octadienyl ester, (Z)-	Terpenoids	51117-19-2	1576	69710.7	67015.5	65973.6	97341.4	115114	103243	143521	128286	135904	138714	128642	144934	246485	261160	235617	190281	230440	-	-
NMW0248	208	193	208.11	C12H16O3	.gamma.-Asarone	Aromatics	5353-15-1	1576	40615.8	35331.1	33211.2	70974.7	79994.7	77815.1	94891.5	84358.5	89625	93311.9	86614.7	94444.1	81802.7	82859.9	71911.5	59987.2	70937.2	C17821	-
XMW1035	205	41	220.183	C15H24O	(-)-Spathulenol	Terpenoids	77171-55-2	1577	15099.7	14667.6	14444.8	16218.5	17505.6	16415.7	24537.5	22362.8	23450.2	22676	20959.9	46423.1	58655.2	63881.5	56173.2	45614.9	55245.4	-	-
XMW0558	204	85	222.198	C15H26O	1,4-Methanoazulen-9-ol, decahydro-1,5,5,8a-tetramethyl-, [1R-(1.alpha.,3a.beta.,4.alpha.,8a.beta.,9S*)]-	Terpenoids	465-24-7	1592	48698.9	42132.7	50462	25326.4	27832	25678.8	32886.8	31003.9	31945.4	33882.1	31882.4	36523.2	59425.5	64717.6	59083.4	51891.4	57225.5	-	-
NMW0211	68	67	166.099	C10H14O2	1-Cyclohexene-1-carboxylic acid, 4-(1-methylethenyl)-	Terpenoids	7694-45-3	1484	108437	73426	94141.7	225390	333823	291770	551986	458478	505232	497052	456121	675869	947594	924477	854565	671458	752505	C11924	ko00903
D403	191	131	206.131	C13H18O2	Benzeneacetic acid, 4-(1,1-dimethylethyl)-, methyl ester	Ester	3549-23-3	1491	19025.4	12893.5	13887.2	5212.06	3687.34	2912.35	2495.82	2275.4	2385.61	3953.51	4053.15	4428.39	34667.9	32240.9	25430.7	21567	25565.7	-	-
KMW0598	57	41	198.198	C13H26O	Tridecanal	Aldehyde	10486-19-8	1513	6038.79	6055.91	5079.7	551633	696962	613604	796226	692638	744432	802850	689317	947927	121979	126927	116173	89238.6	114197	-	-
NMW0227	93	119	204.188	C15H24	(Z)-1-Methyl-4-(6-methylhept-5-en-2-ylidene)cyclohex-1-ene	Terpenoids	13062-00-5	1515	214251	200061	180227	699460	979006	841978	1.45794e+06	1.20741e+06	1.33267e+06	1.33627e+06	1.14899e+06	1.95802e+06	1.20711e+06	1.1687e+06	1.16656e+06	827290	1.0506e+06	C16814	ko00909
XMW0703	112	117	228.209	C14H28O2	Hexanoic acid, octyl ester	Ester	4887-30-3	1570	4081.19	3603.26	3334.62	6355.79	6478.4	5920.46	9469.21	7865.38	8667.29	10678.7	8308.66	9494.14	14955.6	15899.6	14204.9	11298.7	14154.6	-	-
XMW0837	147	148	204.188	C15H24	1-(3-Methylbutyl)-2,3,5,6-tetramethylbenzene	Aromatics	116761-73-0	1580	1.18483e+06	993018	1.12162e+06	686372	782793	736037	1.03611e+06	959241	997677	1.00498e+06	990707	1.17337e+06	1.37703e+06	1.4851e+06	1.33799e+06	1.09355e+06	1.32158e+06	-	-
XMW0627	149	177	222.089	C12H14O4	Diethyl Phthalate	Ester	84-66-2	1594	616668	581799	600158	275963	310325	285034	406248	374455	390352	405758	391984	452005	840563	895420	784484	644401	781959	C14175	-
XMW0041	178	163	178.099	C11H14O2	Benzene, 1,2-dimethoxy-4-(1-propenyl)-	Aromatics	93-16-3	1492	217230	243257	257633	190541	194792	177168	138518	144173	141346	150263	146182	133900	180771	172600	172433	138773	157667	C10478	ko00940
XMW0847	177	206	206.167	C14H22O	Phenol, 2,5-bis(1-methylpropyl)-	Phenol	54932-77-3	1566	19558.5	19768.1	18403.6	14439.3	16710.3	17230.4	27590.3	25078.3	26334.3	25762.4	22958.3	24057.8	82525.8	84743.5	79064.5	65307.9	76713.4	-	-
WMW0013	161	105	204.188	C15H24	Bicyclosesquiphellandrene	Terpenoids	54324-03-7	1489	4.03944e+06	2.68566e+06	3.15986e+06	2.95721e+06	4.66304e+06	3.92338e+06	8.45145e+06	6.98895e+06	7.7202e+06	7.39438e+06	6.76462e+06	1.17197e+07	1.67368e+07	1.67327e+07	1.52154e+07	1.20334e+07	1.34205e+07	-	-
XMW0176	105	161	204.188	C15H24	[1α,4aα,8aα]-1,2,4a,5,6,8a-hexahydro-4-7-dimethyl-1-[1-methylethyl]naphthalene	Terpenoids	31983-22-9	1496	6.47558e+07	4.35964e+07	4.92368e+07	838800	918604	927166	1.89669e+06	1.45246e+06	1.67457e+06	927573	937632	1.09151e+07	1.04612e+08	1.08339e+08	8.8926e+07	7.70934e+07	8.60725e+07	-	-
XMW0203	220	205	220.146	C14H20O2	2,5-di-tert-Butyl-1,4-benzoquinone	Aromatics	2460-77-7	1602	80052.8	77028.9	72048.9	29990	31819	30569	39768	36985	38376.5	38476	37622	49655	109620	103546	87389	74591	88399	-	-
WMW0003	107	161	204.188	C15H24	Eremophilene	Terpenoids	10219-75-7	1494	1.2663e+07	8.60711e+06	9.69028e+06	541507	556623	535378	604956	515851	560404	439628	429784	2.19654e+06	2.02391e+07	2.10016e+07	1.72543e+07	1.47862e+07	1.65444e+07	-	-
XMW0391	202	187	202.172	C15H22	3,5,11-Eudesmatriene	Terpenoids	193615-07-5	1495	45449	46170.2	44814.7	84650	93616	86301	81916.9	74732.4	78324.7	84863	81798.9	113342	109911	99154.3	86046.7	74461.1	90546.6	-	-
XMW0097	93	41	190.172	C14H22	1,5-Cycloundecadiene, 8,8-dimethyl-9-methylene-	Hydrocarbons	62338-54-9	1485	3.7974e+06	2.48471e+06	3.37629e+06	4.8922e+06	8.20607e+06	6.66851e+06	1.55864e+07	1.31004e+07	1.43434e+07	1.35471e+07	1.19453e+07	2.03752e+07	3.58383e+07	3.53723e+07	3.27954e+07	2.57775e+07	2.79805e+07	-	-
w40	99	71	198.162	C12H22O2	6,7-Dodecanedione	Ketone	13757-90-9	1486	86600.6	100757	85354.6	48866.1	49387.4	44514.9	27740.8	29751	28745.9	32355.3	32125.9	27781.4	78411	75645.6	77729	63300.9	65709.9	-	-
XMW1091	85	69	188.141	C10H20O3	1-Pentanol, 5-[(tetrahydro-2H-pyran-2-yl)oxy]-	Heterocyclic compound	76102-74-4	1486	14751.3	9770.16	15192.2	17326.5	27705	25147.2	53924.6	50403	52163.8	44621.8	42461.4	66508.7	99274.8	100087	91042	69120.9	76038.6	-	-
NMW0213	158	157	158.084	C10H10N2	Nicotyrine	Heterocyclic compound	487-19-4	1488	9	9	9	11427	14082.1	12768	25211	21359	23285	21363	19945	23627	41013	35335	35353	27494	40619	C10161	-
XMW0981	104	57	206.131	C13H18O2	Butanoic acid, 3-methyl-, 2-phenylethyl ester	Ester	140-26-1	1491	2469991	1634422	1775485	1102729	1232402	1141666	1061453	958598	1.01003e+06	1201859	1246666	1393716	3973330	4146191	3410983	2988716	3268600	-	-
WMW0007	107	93	204.188	C15H24	[1S-(1.alpha.,7.alpha.,8a.beta.)]-1,2,3,5,6,7,8,8a-octahydro-1,4-dimethyl-7-(1-methylethenyl)-Azulene	Terpenoids	3691-11-0	1505	3.05332e+06	1.66054e+06	2.17684e+06	658315	843755	752664	1.12453e+06	957608	1.04107e+06	1.02488e+06	925017	1.82223e+06	7.74696e+06	8.11086e+06	6.85491e+06	5.66607e+06	6.35461e+06	C20174	-
NMW0214	107	150	150.068	C9H10O2	3-(4-Hydroxyphenyl)propanal	Aldehyde	20238-83-9	1490	1.26023e+07	8.55541e+06	9.54198e+06	550002	568854	548670	626040	559861	592951	479283	468008	2.21748e+06	2.01748e+07	2.09437e+07	1.71876e+07	1.47707e+07	1.64866e+07	C16706	ko00950
XMW0817	69	93	204.188	C15H24	(1S,5S,6R)-6-Methyl-2-methylene-6-(4-methylpent-3-en-1-yl)bicyclo[3.1.1]heptane	Terpenoids	15438-94-5	1492	7.34994e+06	5.16692e+06	5.59385e+06	109156	125946	121310	292843	228585	260714	180291	169596	1.26106e+06	1.12714e+07	1.16956e+07	9.7896e+06	8.37455e+06	9.1797e+06	-	-
D103	71	132	220.146	C14H20O2	Butanoic acid, 1,1-dimethyl-2-phenylethyl ester	Ester	10094-34-5	1493	1.23647e+06	862161	914163	64910.3	72936.4	68048.3	73664.5	62207.2	67935.8	60312.6	58704.2	235904	2.03534e+06	2.10687e+06	1.73539e+06	1.47664e+06	1.6607e+06	-	-
KMW0583	177	91	192.151	C13H20O	trans-.beta.-Ionone	Terpenoids	79-77-6	1486	13733.1	10557.2	11735.1	34439.2	50364.2	41421.6	86504.1	72551.5	79527.8	83349.3	82654.4	114233	44553.4	43294.8	41749.4	32065.8	40067.5	C12287	-
KMW0594	88	101	228.209	C14H28O2	Dodecanoic acid, ethyl ester	Ester	106-33-2	1594	2036	2097.6	2154	2027	1901	1542	3429	2950	3189.5	3269	3504	4201.83	3977	3290	3637	2695	3668	-	-
D328	134	91	202.172	C15H22	(5R,10R)-10-Methyl-6-methylene-2-(propan-2-ylidene)spiro[4.5]dec-7-ene	Terpenoids	28908-27-2	1495	4.77353e+06	3.32334e+06	3.65852e+06	316662	319203	292399	168652	271422	220037	286146	224559	800502	7.73959e+06	8.00333e+06	6.58645e+06	5.66262e+06	6.29385e+06	-	-
NMW0216	166	165	166.063	C9H10O3	BenzAldehyde, 3,4-dimethoxy-	Aldehyde	120-14-9	1489	133990	172211	147130	92107.3	94395.2	83065	54856.8	60957.8	57907.3	65210.7	67803.4	57150.2	100849	96634.2	111912	82007.1	90808.1	C02201	-
NMW0219	100	59	205.147	C13H19NO	Diethylpropion	Amine	90-84-6	1497	1534.65	1191.77	1703.74	22913.1	24739.1	23304.2	25165.4	24063	24614.2	26782.3	28048.6	23931.3	34262.7	35481.9	34214.2	26189.1	32719.6	C06954	-
XMW0700	189	133	204.188	C15H24	4a,8-Dimethyl-2-(prop-1-en-2-yl)-1,2,3,4,4a,5,6,7-octahydronaphthalene	Terpenoids	103827-22-1	1492	1.29152e+06	825352	945470	27447.1	35354.5	33486.8	90241.7	70604.5	80423.1	60902.3	53124.3	231164	2.25685e+06	2.2254e+06	1.76657e+06	1.56932e+06	1.75337e+06	-	-
D339	93	41	204.188	C15H24	cis-.alpha.-Bisabolene	Terpenoids	29837-07-8	1504	4.10722e+06	2.33478e+06	2.91085e+06	2.37738e+06	3.06124e+06	2.72008e+06	4.08718e+06	3.51246e+06	3.79982e+06	3.84736e+06	3.40261e+06	5.43198e+06	1.03005e+07	1.08626e+07	9.17715e+06	7.52926e+06	8.47234e+06	-	-
XMW0812	105	91	204.188	C15H24	Benzene, (1-methyl-1-propylpentyl)-	Aromatics	54932-91-1	1504	2.64837e+06	1.5252e+06	1.89978e+06	1.24227e+06	1.59163e+06	1.40393e+06	2.03164e+06	1.75235e+06	1.89199e+06	1.95207e+06	1.72779e+06	2.80493e+06	6.07836e+06	6.37593e+06	5.41622e+06	4.5063e+06	5.04148e+06	-	-
D338	119	204	204.188	C15H24	1-methyl-4-(1,2,2-trimethylcyclopentyl)cyclohexa-1,3-diene	Terpenoids	29621-78-1	1509	2.21121e+06	1.17617e+06	1.54047e+06	5.64623e+06	7.20867e+06	6.36261e+06	9.04216e+06	7.80176e+06	8.42196e+06	8.75308e+06	7.742e+06	1.13973e+07	5.66355e+06	5.87679e+06	5.06166e+06	4.10485e+06	4.81045e+06	-	-
XMW1478	69	68	224.178	C14H24O2	Geranyl isobutyrate	Ester	2345-26-8	1514	172080	170726	166269	142923	212249	180734	319085	259222	289154	291897	279065	428749	558652	525610	500956	361076	485961	-	-
KMW0601	107	164	164.084	C10H12O2	2-Butanone, 4-(4-hydroxyphenyl)-	Ketone	5471-51-2	1553	98626.3	94495.7	89848.4	69864.8	84693.7	80048.6	216040	194839	205439	179178	177455	258324	1.67324e+06	1.90085e+06	1.71171e+06	1.26206e+06	1.4547e+06	-	-
XMW0646	165	95	224.141	C13H20O3	2-Benzofurancarboxylic acid, 2,4,5,6,7,7a-hexahydro-4,4,7a-trimethyl-, methyl ester, cis-	Ester	77383-92-7	1517	23126	22078	23415	38394	43567	39510	86554	80491	83522.5	75269	79575	68040	160775	179837	170101	146429	175898	-	-
XMW0975	93	119	204.188	C15H24	4-(1,5-dimethyl-1,4-hexadienyl)-1-methyl-Cyclohexene	Terpenoids	17627-44-0	1518	214801	200578	180227	573697	775648	685626	1.15374e+06	959832	1.05678e+06	1.06289e+06	929191	1.63982e+06	1.21043e+06	1.1687e+06	1.1702e+06	829602	1.05415e+06	C19749	ko00909,ko01110
D216	121	93	206.167	C14H22O	.alpha.-Irone	Terpenoids	79-69-6	1526	156811	99237.3	122083	16780	28037.3	12709.1	27221.7	20451.4	23836.6	20822.3	16556.7	53526.6	325333	333827	296549	237207	271180	C09690	-
XMW0049	137	109	208.183	C14H24O	2,4,4-Trimethyl-3-(3-methylbutyl)cyclohex-2-enone	Ketone	88725-82-0	1520	9386.04	5679.39	8237.19	6829.8	9535.52	7154.26	5766.77	4990.1	5378.44	5629.95	6237.23	7039.35	18916.9	23022.1	19073.7	14453.1	20148.9	-	-
NMW0229	144	115	144.058	C10H8O	2-Naphthalenol	Phenol	135-19-3	1521	8619.36	5161.96	6358.27	3131.27	3954.17	3918.1	4275.77	2804.8	3540.29	2808.15	3580.86	7168.65	19193.5	22336.4	18234.1	16181.6	16639.8	C11713	-
XMW1364	135	93	206.203	C15H26	7-Octylidenebicyclo[4.1.0]heptane	Terpenoids	82253-11-0	1522	195101	121477	148589	4981.62	9330.08	5853.79	18417.5	14514.5	16466	12772.8	9583.79	41483.8	367631	377504	334301	267757	311499	-	-
KMW0626	159	160	202.172	C15H22	Naphthalene, 1,2,3,4-tetrahydro-1,6-dimethyl-4-(1-methylethyl)-, (1S-cis)-	Terpenoids	483-77-2	1523	40981.9	27023.1	33026.9	1132.21	2605.21	2005.78	4303.09	2872.64	3587.87	2745.77	2536.98	17980.6	74217.7	73769.6	61322.4	54880.9	58927	-	-
NMW0230	42	128	128.059	C5H8N2O2	5,6-Dihydro-5-methyluracil	Heterocyclic compound	696-04-8	1524	8623.85	4068.04	6082.51	9	9	9	9	9	9	9	9	9	12497.9	10821.6	10604.1	9153.14	9845.47	C00906	-
NMW0233	84	105	162.116	C10H14N2	Anabasine	Heterocyclic compound	494-52-0	1514	12905.8	5844.65	6949.78	57262.3	72823.2	63892.5	93084.9	77988.8	85536.8	88951.4	78773.6	113767	31198.9	35295.1	28849.4	23512.5	26514.6	C11357	-
XMW0504	119	41	204.188	C15H24	1H-Benzocycloheptene, 2,4a,5,6,7,8-hexahydro-3,5,5,9-tetramethyl-, (R)-	Terpenoids	1461-03-6	1500	676292	791136	778555	373985	556846	462032	1.05347e+06	861538	957504	1.03686e+06	963523	1.5798e+06	3.14334e+06	3.01218e+06	2.93243e+06	2.25706e+06	2.77061e+06	-	-
WMW0052	93	107	204.188	C15H24	(E)-1-Methyl-4-(6-methylhept-5-en-2-ylidene)cyclohex-1-ene	Terpenoids	53585-13-0	1533	473940	409414	401474	223646	305654	265581	493690	416859	455275	468603	417461	638787	1.18806e+06	1.21157e+06	1.0829e+06	823063	1.04341e+06	-	-
XMW0958	57	41	282.084	C11H23I	1-Iodoundecane	Halogenated hydrocarbons	4282-44-4	1534	55841.9	60651.3	52124.1	154617	210405	180723	269236	226323	247779	278366	251483	332222	189189	181175	166188	127042	164816	-	-
XMW0157	150	151	220.183	C15H24O	(2R,3R,6S)-6-Isopropyl-3-methyl-2-(prop-1-en-2-yl)-3-vinylcyclohexanone	Terpenoids	39020-72-9	1498	7940.88	6262.94	5934.96	30900.9	38122.6	34592.5	51767.8	42953.1	47360.4	49795.3	44837.6	61963.8	147314	144054	133352	97881.7	128111	-	-
KMW0630	69	41	222.198	C15H26O	1,6,10-Dodecatrien-3-ol, 3,7,11-trimethyl-, (E)-	Terpenoids	40716-66-3	1564	717717	722935	677613	218902	251164	234909	358066	330014	344040	342881	305531	373967	1.30417e+06	1.41627e+06	1.2564e+06	992845	1.22954e+06	-	-
D178	205	105	220.183	C15H24O	(1R,3aR,5aR,9aS)-1,4,4,7-Tetramethyl-1,2,3,3a,4,5a,8,9-octahydrocyclopenta[c]benzofuran	Terpenoids	104188-25-2	1544	95953.5	79181.5	89835.9	114291	129030	128174	249691	232944	241317	222668	227223	213517	432372	518622	476269	407765	497881	-	-
XMW1006	41	82	220.183	C15H24O	(1S,4R,7S,8R,11R,13R)-4,7,11-Trimethyl-5-oxatetracyclo[5.4.2.01,8.04,13]tridecane	Terpenoids	18319-31-8	1546	802665	754798	726795	1.33685e+06	1.57204e+06	1.45197e+06	1.83856e+06	1.66475e+06	1.75166e+06	1.81866e+06	1.71431e+06	1.89009e+06	1.70085e+06	1.73874e+06	1.50917e+06	1.24543e+06	1.49453e+06	-	-
NMW0234	55	110	154.027	C7H6O4	Patulin	Heterocyclic compound	149-29-1	1545	1.32204e+06	1.23535e+06	1.19056e+06	2.3223e+06	2.71848e+06	2.52959e+06	3.17917e+06	2.87471e+06	3.02694e+06	3.15814e+06	2.97492e+06	3.27084e+06	2.82162e+06	2.89649e+06	2.49845e+06	2.04392e+06	2.46849e+06	C16748	-
D347	56	57	228.209	C14H28O2	n-Capric acid isobutyl ester	Ester	30673-38-2	1546	146668	139413	130119	265800	309435	285751	359727	329053	344390	360916	334920	378875	315398	328763	284746	229283	277493	-	-
NMW0235	156	127	156.058	C11H8O	1-NaphthalenecarboxAldehyde	Aldehyde	66-77-3	1547	56900.1	42576.3	46358.4	2815.03	2584.73	2111.85	4201.46	3260.34	3730.9	2253.14	2412.21	12588.8	70485.5	67323.2	65374.6	55205.4	68580	C14090	-
XMW0592	71	43	226.266	C16H34	Pentadecane, 4-methyl-	Hydrocarbons	2801-87-8	1556	15131.5	14554.5	12125.3	10115.4	12214.2	10310.1	32817.8	29551.5	31184.6	27167.1	26001.4	39347.5	266441	313615	297135	213359	248426	-	-
XMW1191	191	41	206.167	C14H22O	3-Buten-2-one, 4-(2,5,6,6-tetramethyl-1-cyclohexen-1-yl)-	Ketone	79-70-9	1551	1940.6	1919.03	3182.86	874.234	3271.81	1559.08	2424.15	3628.71	3026.43	2858.32	3701.57	4174.8	17273.8	18901.4	18585.4	13070.8	16013.7	-	-
XMW0087	135	150	206.131	C13H18O2	1-Pentanone, 1-(p-anisyl)-3-methyl-	Ketone	66333-82-2	1552	62711.6	56120.9	54399.8	44129.8	58796.9	52555.9	139449	129876	134663	119379	115661	170051	1.04275e+06	1.21736e+06	1.11385e+06	809698	937437	-	-
D438	69	41	218.167	C15H22O	Sesquirosefuran	Heterocyclic compound	39007-93-7	1557	29215.9	29528.4	25573.3	22431.2	27648	25038.7	66372.7	60431.8	63402.3	54793.7	55275.3	79482.3	494499	570790	517454	377441	440100	-	-
XMW0473	105	123	206.131	C13H18O2	Benzoic acid, hexyl ester	Ester	6789-88-4	1580	1.6652e+06	1.40116e+06	1.67711e+06	932867	1.06304e+06	996236	1.41852e+06	1.30672e+06	1.36262e+06	1.3725e+06	1.35278e+06	1.59377e+06	2.0499e+06	2.17604e+06	1.92119e+06	1.57226e+06	1.88332e+06	-	-
NMW0241	55	82	138.091	C6H10N4	Pentylenetetrazol	Heterocyclic compound	54-95-5	1560	303307	294052	302530	145747	173469	162236	248735	226100	237417	234719	218040	259823	622909	673870	585274	473391	583793	C13692	-
KMW0622	69	41	204.188	C15H24	Cyclohexene, 3-(1,5-dimethyl-4-hexenyl)-6-methylene-, [S-(R*,S*)]-	Terpenoids	20307-83-9	1524	88116.4	54544.7	68941.9	9	9	9	9	9	9	9	9	9	168472	168677	149061	120450	139267	C16776	-
XMW0841	161	204	204.115	C13H16O2	1-Penten-3-one, 1-(4-methoxyphenyl)-4-methyl-	Ketone	103-13-9	1560	155032	141823	141786	117714	146341	140031	361072	332720	346896	306950	300488	440622	2.74502e+06	3.20769e+06	2.93023e+06	2.1558e+06	2.48274e+06	-	-
XMW1354	55	41	198.162	C12H22O2	cis-5-Dodecenoic Acid	Acid	2430-94-6	1561	303307	294052	303027	146992	174306	163179	250295	226555	238425	235790	218989	261844	628174	680752	590231	477259	589697	-	-
XMW1417	82	67	226.193	C14H26O2	Octanoic acid, 3-hexenyl ester, (Z)-	Ester	61444-41-5	1588	419677	361026	412357	238316	266289	252727	361935	334728	348331	350521	347488	413613	531848	589316	533454	423673	513505	-	-
KMW0623	121	93	204.188	C15H24	1,5-Cyclodecadiene, 1,5-dimethyl-8-(1-methylethylidene)-, (E,E)-	Terpenoids	15423-57-1	1557	89467.7	84293.7	81742.1	68370.1	86367.5	65235.4	173258	161098	167178	144583	144101	207096	1.44937e+06	1.62382e+06	1.45612e+06	1.07699e+06	1.22466e+06	C09672	ko00909
WMW0043	69	41	222.198	C15H26O	d-Nerolidol	Terpenoids	142-50-7	1544	1.26414e+06	1.18599e+06	1.11558e+06	2.21495e+06	2.61081e+06	2.42087e+06	3.05907e+06	2.77207e+06	2.91557e+06	3.04194e+06	2.85557e+06	3.15592e+06	2.69296e+06	2.8025e+06	2.41735e+06	1.96763e+06	2.39107e+06	C09704	ko00909,ko01100
XMW0471	82	105	204.115	C13H16O2	3-Hexen-1-ol, benzoate, (Z)-	Ester	25152-85-6	1570	57475.6	50712.6	54322.8	81931.5	93006.3	85615.5	122226	110186	116206	117807	109380	117219	250750	266736	209125	158464	234911	-	-
KMW0625	145	84	228.209	C14H28O2	Octanoic acid, hexyl ester	Ester	1117-55-1	1581	7592.57	8426.14	8673.4	10254.4	11690.1	10555.7	17303.4	14900.3	16101.9	16083.5	13347.6	14705.2	48130	53647	49617.2	40262.8	45984.5	-	-
XMW0842	41	55	222.198	C15H26O	Palustrol (Ledum)	Terpenoids	5986-49-2	1568	46698.7	46256.5	42339.7	70617.2	81659	76362.5	104052	91399	97725.4	98988.3	92330.5	110826	158133	163460	143262	119225	144341	-	-
NMW0245	58	135	193.11	C11H15NO2	N-Methyl-3,4-methylenedioxyamphetAmine	Amine	42542-10-9	1568	2294.56	1759.8	1331.39	3525.94	5260.07	3867.37	5761.08	4380.55	5070.82	5230.62	5586.46	4351.37	6163.4	5937.46	5564.37	3504.81	4988.45	C07577	-
KMW0643	109	41	220.183	C15H24O	Caryophyllene oxide	Terpenoids	1139-30-6	1581	1.17622e+06	986455	1.1059e+06	689553	822135	747093	1.02727e+06	952542	989905	1.04177e+06	1.03683e+06	1.20868e+06	1.36361e+06	1.46122e+06	1.3207e+06	1.06739e+06	1.28235e+06	C16908	-
XMW0843	81	123	222.198	C15H26O	(2E,4S,7E)-4-Isopropyl-1,7-dimethylcyclodeca-2,7-dienol	Alcohol	198991-79-6	1574	104872	100575	94332	183661	218231	198533	265096	236379	250738	256360	243353	282373	309850	320861	291744	230980	278525	-	-
NMW0249	69	81	218.203	C16H26	(3E,7E)-4,8,12-Trimethyltrideca-1,3,7,11-tetraene	Terpenoids	62235-06-7	1577	2.22857e+06	1.92986e+06	2.1064e+06	1.35978e+06	1.54359e+06	1.44457e+06	2.0428e+06	1.87501e+06	1.9589e+06	1.98224e+06	1.85573e+06	2.36034e+06	2.72107e+06	2.95287e+06	2.64485e+06	2.14287e+06	2.56212e+06	C20700	ko00904
XMW1322	148	120	148.039	C6H4N4O	7(1H)-Pteridinone	Heterocyclic compound	2432-27-1	1577	541126	460257	512800	321105	364392	341075	459766	444424	452095	447740	464032	547627	653940	695504	626193	514304	614069	-	-
XMW0809	147	69	204.115	C13H16O2	1,3-Pentanedione, 4,4-dimethyl-1-phenyl-	Ketone	13988-67-5	1578	1.22391e+06	1.04391e+06	1.16167e+06	684202	814800	734333	1.07463e+06	995626	1.03513e+06	1.04003e+06	1.0334e+06	1.2138e+06	1.44386e+06	1.5652e+06	1.41038e+06	1.15977e+06	1.39452e+06	-	-
D429	119	120	218.167	C15H22O	2-Methyl-6-(p-tolyl)hept-2-en-4-ol	Terpenoids	38142-57-3	1583	1.75174e+06	1.54846e+06	1.73783e+06	1.04191e+06	1.1715e+06	1.09909e+06	1.51677e+06	1.39557e+06	1.45617e+06	1.47122e+06	1.44737e+06	1.76976e+06	2.3969e+06	2.55797e+06	2.22816e+06	1.81662e+06	2.21782e+06	-	-
D352	107	123	206.167	C14H22O	2-Butenal, 2-methyl-4-(2,6,6-trimethyl-1-cyclohexen-1-yl)-	Aldehyde	3155-71-3	1584	1.96287e+06	1.69475e+06	1.87152e+06	1.19032e+06	1.35174e+06	1.27655e+06	1.79372e+06	1.64926e+06	1.72149e+06	1.74014e+06	1.72288e+06	2.03615e+06	2.34341e+06	2.53546e+06	2.27194e+06	1.85966e+06	2.23137e+06	-	-
XMW0741	165	150	208.074	C11H12O4	1,3-Benzodioxole, 2-acetyl-4-methoxy-2-methyl-	Heterocyclic compound	91057-65-7	1584	17029.6	15167	12652	11129.9	11807.1	12169.1	14025.9	12541.4	13283.7	14573	12008.8	14018.1	19414.9	20040.2	20856.8	15708.3	19136.5	-	-
XMW1402	175	190	190.045	C11H10OS	2-Acetyl-3-methylbenzo[b]thiophene	Heterocyclic compound	18781-31-2	1584	1.94267e+06	1.62656e+06	1.82581e+06	1.17214e+06	1.34451e+06	1.26501e+06	1.75477e+06	1.62537e+06	1.69007e+06	1.71791e+06	1.69859e+06	1.99879e+06	2.26118e+06	2.40862e+06	2.17908e+06	1.77668e+06	2.1339e+06	-	-
D337	205	220	220.183	C15H24O	2H-2a,7-Methanoazuleno[5,6-b]oxirene, octahydro-3,6,6,7a-tetramethyl-	Terpenoids	29597-36-2	1585	123429	147259	123512	42737.6	47822	43938.8	45710.6	40204.6	42957.6	52291.7	48359.8	54696.8	170045	186470	199779	154169	196230	-	-
XMW1481	163	178	178.099	C11H14O2	5'-Hydroxy-2',3',4'-trimethylacetophenone	Ketone	13667-28-2	1589	391988	334125	371895	234972	268029	253930	347927	322829	335378	340991	333757	395198	463556	489075	438246	358655	431472	-	-
NMW0252	122	94	230.131	C15H18O2	(5R,6R)-3,6-Dimethyl-5-(prop-1-en-2-yl)-6-vinyl-6,7-dihydrobenzofuran-4(5H)-one	Terpenoids	20493-56-5	1590	631863	536331	604890	373750	426835	401945	566538	522668	544603	551197	546535	645410	760863	817401	733278	595727	716503	C16943	-
XMW0031	85	95	222.198	C15H26O	1,4-Methanoazulen-3-ol, decahydro-1,5,5,8a-tetramethyl-, [1S-(1.alpha.,3.beta.,3a.beta.,4.alpha.,8a.beta.)]-	Terpenoids	99481-30-8	1593	251216	232151	236087	100970	113220	107227	149267	138973	144120	150259	146287	171198	315573	359002	331881	266004	321246	-	-
XMW0505	99	44	158.08	C5H10N4O2	Biuret, 1-[(dimethylamino)methylene]-	Nitrogen compounds	10264-58-1	1593	35907.7	33342.6	33584.9	16046	18233.4	15576.9	22369.9	19665.3	21017.6	21331.5	21250.3	25243.6	41240	46669.1	42361.8	35434.8	41115.7	-	-
XMW0206	135	108	135.054	C5H5N5	1H-Pyrazolo[3,4-d]pyrimidin-4-amine	Heterocyclic compound	2380-63-4	1595	647774	610077	627595	309318	346807	320675	458293	420553	439423	451082	434076	504283	871696	924809	823199	678272	803349	-	-
NMW0254	137	138	138.032	C7H6O3	BenzAldehyde, 3,4-dihydroxy-	Aldehyde	139-85-5	1595	378967	370845	364795	158341	182004	168878	236978	217977	227478	237302	228102	262570	506631	533384	502439	384223	494564	C16700	ko00950
XMW0550	148	41	148.075	C7H8N4	N-Cyanomethyl-2-cyanimino-pyrrolidine	Heterocyclic compound	134881-46-2	1595	237076	225589	226062	140456	152719	146091	179854	170029	174942	183274	176213	200145	304864	316368	285132	242696	283805	-	-
XMW1169	69	57	238.193	C15H26O2	Butanoic acid, 2-methyl-, 3,7-dimethyl-2,6-octadienyl ester, (E)-	Ester	68705-63-5	1596	1331486	1246483	1283901	593715	654101	666857	920317	792088	856202	918835	831094	945610	1735441	1886401	1699586	1393303	1661526	-	-
NMW0255	188	131	188.047	C11H8O3	Plumbagin	Phenol	481-42-5	1597	61172	64389	62467	28942	29769	28288	37897	33844	35870.5	37411	35230	43384	85388	91053	76994	66639	87057	C10387	-
WMW0149	95	150	222.198	C15H26O	Cedrol	Terpenoids	77-53-2	1600	1792696	1681675	1723616	765456	860258	806859	1134136	1050825	1.09248e+06	1141999	1095628	1266387	2354134	2565635	2314729	1884374	2247044	C09631	-
NMW0256	135	136	206.167	C14H22O	Phenol, 4-(1,1,3,3-tetramethylbutyl)-	Phenol	140-66-9	1601	740171	601509	613604	9	9	9	9	9	9	9	9	9	710280	832674	730672	628995	763047	C14205	-
XMW0390	71	159	286.214	C16H30O4	2,2,4-Trimethyl-1,3-pentanediol diisobutyrate	Ester	6846-50-0	1588	79360.1	72254.9	88637.9	60762.4	67488.5	64107.8	86396.1	79535.5	82965.8	83783.1	80536.2	107924	112518	123914	113303	89230.6	109088	-	-
D446	81	98	224.141	C13H20O3	Octanoic acid, 2-furanylmethyl ester	Ester	39252-03-4	1584	882577	729414	995876	474667	538341	505223	714718	659320	687019	689831	682330	812517	1.04802e+06	1.15137e+06	1.03464e+06	832066	998995	-	-
D345	119	91	204.151	C14H20O	(3aR,6R,8aR)-7,7-Dimethyl-8-methylenehexahydro-1H-3a,6-methanoazulen-3(2H)-one	Ester	30557-76-7	1605	1.05678e+06	1.00263e+06	1.02867e+06	508915	574318	540279	621849	577011	599430	619257	684239	705976	1.37338e+06	1.47585e+06	1.35098e+06	1.11148e+06	1.31465e+06	-	-
NMW0258	121	150	207.126	C12H17NO2	Fenobucarb	Ester	3766-81-2	1608	1309495	1221557	1273323	560408	623722	580424	829178	761086	795132	825259	788785	916848	1757877	1884239	1681068	1373586	1642523	C14425	-
WMW0022	123	81	220.183	C15H24O	Salvial-4(14)-en-1-one	Terpenoids	73809-82-2	1595	1074972	918639	1024016	405512	453764	429619	603564	554035	578800	657812	641900	664235	1389389	1389493	1376230	1123494	1351775	-	-
XMW0389	111	123	222.198	C15H26O	Caryophyllenyl alcohol	Terpenoids	913176-41-7	1574	24791.4	25901	24055.3	39412.8	46052.4	41190.6	56066.6	52158.2	54112.4	55186.3	52242	59655.8	90322.9	93894.3	86116.5	69207.4	83877.6	-	-
KMW0678	109	135	222.198	C15H26O	4,8-Methanoazulen-9-ol, decahydro-2,2,4,8-tetramethyl-, stereoisomer	Terpenoids	4586-22-5	1566	973115	886845	991401	443448	519272	479798	729819	661946	695883	690447	651579	750353	2.1325e+06	2.27984e+06	2.02934e+06	1.63906e+06	2.00507e+06	-	-
KMW0687	109	69	222.198	C15H26O	1H-Cycloprop[e]azulen-4-ol, decahydro-1,1,4,7-tetramethyl-, [1aR-(1a.alpha.,4.beta.,4a.beta.,7.alpha.,7a.beta.,7b.alpha.)]-	Terpenoids	552-02-3	1591	1.21593e+06	1.04995e+06	1.15408e+06	740527	845062	802392	1.10157e+06	1.0194e+06	1.06049e+06	1.06964e+06	1.06691e+06	1.27592e+06	1.45981e+06	1.58095e+06	1.42148e+06	1.15721e+06	1.38878e+06	-	-
XMW0830	162	204	204.126	C12H16N2O	Ethanone, 1-[4-(1-piperazinyl)phenyl]-	Heterocyclic compound	51639-48-6	1610	81033.1	81939.8	73158.6	21360.7	30119.1	27562.6	77763	71189.8	74476.4	55962.1	58977	85576.9	131789	151467	125676	105833	114612	-	-
GMW0078	69	93	204.188	C15H24	.beta.-Bisabolene	Terpenoids	495-61-4	1509	228686	109132	149211	205421	272069	238771	407209	351290	379249	370405	310852	455446	559898	587578	487450	395443	451490	C16775	ko00909
XMW0854	119	161	222.198	C15H26O	4a(2H)-Naphthalenol, 1,3,4,5,6,8a-hexahydro-4,7-dimethyl-1-(1-methylethyl)-, (1S,4S,4aS,8aR)-	Terpenoids	73365-77-2	1614	200907	194590	168294	119606	157494	139337	314507	283145	298826	247893	231756	393043	345198	387957	344441	266615	311532	-	-
D444	95	113	224.141	C13H20O3	2-Furancarboxylic acid, octyl ester	Ester	39251-88-2	1642	3.9462e+06	4.34857e+06	4.05462e+06	1.42626e+06	1.73748e+06	1.60459e+06	3.93813e+06	3.61991e+06	3.77902e+06	3.18459e+06	3.09652e+06	4.14354e+06	5.82251e+06	6.26992e+06	5.57741e+06	4.52741e+06	5.19051e+06	-	-
XMW0997	83	55	236.178	C15H24O2	Bornyl tiglate	Ester	101223-92-1	1615	22704.8	25551.7	21118.6	59116	74807	65973	133454	113367	123410	105561	98695	180982	46242	57535.2	51679	40771	45449	-	-
KMW0708	161	122	222.198	C15H26O	2-[(2S,4aR,8aR)-4a,8-dimethyl-2,3,4,5,6,8a-hexahydro-1H-naphthalen-2-yl]propan-2-ol	Terpenoids	123123-38-6	1658	2.6851e+07	2.97947e+07	2.74405e+07	9.58863e+06	1.16948e+07	1.10394e+07	2.65707e+07	2.46406e+07	2.56057e+07	2.13077e+07	2.103e+07	2.78047e+07	3.9972e+07	4.35781e+07	3.92001e+07	3.17979e+07	3.67543e+07	C21689	-
XMW1264	136	163	238.193	C15H26O2	Acetic acid, 1-methyl-3-(2,6,6-trimethylcyclohex-1-enyl)propyl ester	Ester	86756-12-9	1615	23320.1	21180.9	20087.5	3146.31	3865.93	4178.99	10904.7	9958.1	10431.4	8300.71	8478.83	17766.2	28900	32532	27867.6	21949.8	26189.2	-	-
NMW0340	106	91	213.079	C13H11NO2	Nicotinic acid benzyl ester	Ester	94-44-0	1796	5929.18	6413.1	4469.64	3738.94	5228.18	4819.81	6368.73	5190.46	5779.6	8208.91	7124.13	7630.27	14760.3	12522.9	10026.3	8640.37	13424.1	C12865	-
XMW0467	93	146	189.115	C12H15NO	2-Pyridin-2-ylmethyl-cyclohexanone	Ketone	113777-22-3	1619	155003	144943	140779	44138.4	57676.6	52860	143003	127144	135073	103134	107385	165939	257566	294562	245090	189059	215472	-	-
NMW0301	109	151	151.063	C8H9NO2	Acetaminophen	Phenol	103-90-2	1697	252433	295592	460511	651825	836897	741589	1.14125e+06	990551	1.0659e+06	1.23077e+06	1.26945e+06	1.39987e+06	504469	594976	529892	386196	508426	C06804	-
XMW1161	165	180	180.079	C10H12O3	4',6'-Dihydroxy-2',3'-dimethylacetophenone	Ketone	7743-14-8	1697	10803.2	12370.1	12191.1	2355.87	1411.15	2101.24	2210.04	2698.78	2454.41	2438	2665	883.901	22232.5	24086.2	24007.9	17266.1	24301.3	-	-
XMW0557	189	204	204.061	C12H12OS	3-Acetyl-2,5-dimethylbenzo(b)thiophene	Heterocyclic compound	6179-04-0	1697	22248.3	23553.7	32873	63162.2	67990.4	66508.1	104845	88001.5	96423.4	108585	111794	117446	48923.5	53465.4	40506.5	34293.9	47353.4	-	-
D398	82	67	254.225	C16H30O2	5-Tetradecen-1-ol, acetate, (Z)-	Ester	35153-13-0	1790	188557	256090	202755	57263.2	68292.4	59299.5	120341	87572.4	103957	145623	128646	166877	370552	395353	348736	211783	471259	-	-
KMW0634	208	193	208.11	C12H16O3	Benzene, 1,2,3-trimethoxy-5-(1-propenyl)-, (E)-	Aromatics	5273-85-8	1654	62203.6	70433.7	65764.9	21486.4	31134.6	25625.1	63098	58191	60644.5	51022.2	49943.5	65738.7	97760.6	105475	92889.9	76082.8	90335.6	C16975	-
KMW0645	93	109	222.198	C15H26O	Levomenol	Terpenoids	23089-26-1	1695	140501	196178	276848	356817	458585	428414	630101	535944	583023	666678	669989	687845	319234	330778	259641	206872	262640	C09621	ko01100
NMW0263	130	131	174.116	C11H14N2	GrAmine	Heterocyclic compound	87-52-5	1620	6968.31	7071.15	6213.45	1884.08	2155.05	2315.6	6209.45	5993.74	6101.59	4533.78	3870.37	7611.45	10491.2	11605.3	9199.64	7327.42	8666.09	C08304	-
NMW0264	164	163	164.047	C9H8O3	2-Propenoic Acid, 3-(3-hydroxyphenyl)-	Acid	588-30-7	1621	93766.1	113204	96594.1	61327.2	77074.6	70645.6	129679	116618	123148	111126	109008	145578	170124	198232	194355	155749	192431	C12621	ko00360,ko01100
D241	69	41	222.198	C15H26O	3-Cyclohexene-1-methanol, .alpha.,4-dimethyl-.alpha.-(4-methyl-3-pentenyl)-, [R-(R*,R*)]-	Terpenoids	23178-88-3	1625	62048.5	54592.6	51859.1	11172.2	14766.3	14511.9	34731.1	32965.1	33848.1	26347.5	26420.4	57603.1	76185.6	88965.7	78452.2	62593.4	73437.7	-	-
XMW0749	67	81	222.235	C16H30	8-Hexadecyne	Hydrocarbons	19781-86-3	1695	54706.2	68372.5	98121.4	133291	166811	144168	222147	192109	207128	236082	240328	268989	113914	124907	102924	80155.5	101127	-	-
NMW0268	118	146	164.047	C9H8O3	2-Propenoic Acid, 3-(2-hydroxyphenyl)-	Acid	583-17-5	1630	16594.8	12550.5	11692.2	4105.77	5432.57	2329.99	6698.02	5088.06	5893.04	5338.43	2661.67	3613.25	8423.59	9026.33	8968.47	6914.73	8053.63	C01772	ko00360,ko00940,ko01100,ko01110
XMW0105	185	200	200.095	C12H12N2O	Ethanone, 1-(5-methyl-1-phenyl-1H-pyrazol-4-yl)-	Heterocyclic compound	6123-63-3	1703	6763.73	7942.89	8919.73	9	9	9	9	9	9	9	9	9	16683.5	14729.7	13954.9	9940.59	16587.1	-	-
NMW0303	132	104	175.111	C10H13N3	Debrisoquine	Heterocyclic compound	1131-64-2	1704	49491.4	43704.2	60705.1	9	9	9	9	9	9	9	9	9	61363.2	63570.8	52732.8	41048.9	64811.3	C13650	-
XMW0017	74	87	270.256	C17H34O2	Hexadecanoic acid, methyl ester	Ester	112-39-0	1926	1164.64	1162.97	1836.1	61481.8	65120.7	57098.1	35315.9	30824.4	33070.2	43189.9	43168	41854.4	37087.8	38850.7	35834.5	23067.6	51733.6	C16995	-
XMW0311	192	149	220.183	C15H24O	Dehydroxy-isocalamendiol	Terpenoids	1005276-30-1	1646	51693.5	54057.2	50578.1	20699.2	23031.6	20771.5	50086.5	47800.4	48943.5	40272.1	40202.3	55734.3	69457	73152.6	69421.8	54812.5	63412.9	-	-
XMW0705	59	149	222.198	C15H26O	2-Naphthalenemethanol, 1,2,3,4,4a,5,6,8a-octahydro-.alpha.,.alpha.,4a,8-tetramethyl-, [2R-(2.alpha.,4a.alpha.,8a.beta.)]-	Terpenoids	473-16-5	1653	4.88009e+06	5.40318e+06	4.99921e+06	1.78959e+06	2.14334e+06	2.02388e+06	4.85416e+06	4.54585e+06	4.70001e+06	4.0032e+06	3.86314e+06	5.13959e+06	7.33993e+06	8.08243e+06	7.27532e+06	5.91351e+06	6.76003e+06	C09663	-
XMW1171	200	185	200.084	C13H12O2	Benzene, 1-methoxy-4-phenoxy-	Aromatics	1655-69-2	1632	9792.14	8480.58	7560.06	5191.76	5918.96	6273.06	8506.22	7659.88	8083.05	9640.81	8815.93	9917.5	12855.8	13334.4	12164.6	9913.22	13433	-	-
NMW0270	105	77	182.073	C13H10O	Benzophenone	Ketone	119-61-9	1635	963646	808419	1009451	9	9	9	9	9	9	9	9	9	737956	834057	704827	600823	712814	C06354	-
NMW0308	93	55	218.167	C15H22O	2,6,9,11-Dodecatetraenal, 2,6,10-trimethyl-	Terpenoids	4955-32-2	1712	38763.4	34074.3	40983.2	9225.36	13625	11364.6	20222.8	16375.9	18299.4	17815.8	15878.1	20370.9	104484	128808	124391	79789.1	120620	C09729	-
NMW0310	69	41	222.198	C15H26O	2,6,10-Dodecatrien-1-ol, 3,7,11-trimethyl-	Terpenoids	4602-84-0	1714	30564.4	39375.2	30448	11077.9	14852.1	12643	21385.7	18702.8	20044.3	23131.7	21562.8	32495.5	33899.3	38150.4	33365.1	26547.5	41377.3	C01126	ko00900,ko00909,ko01110
XMW0184	77	135	256.183	C18H24O	1-(1-Adamantyl)-1-phenylethanol	Aromatics	303797-64-0	1818	9	9	9	9	9	9	9	9	9	9	9	9	21187	22196	20543	14287	23042	-	-
XMW0480	105	115	238.099	C16H14O2	(Z)-Cinnamyl benzoate	Ester	117204-78-1	2016	9	9	9	9	9	9	3835.3	3295.61	3565.45	9	9	9	214289	264809	280768	145032	229565	-	-
WMW0203	55	69	254.225	C16H30O2	Palmitoleic Acid	Acid	373-49-9	1951	7540	3023	8358	9	9	9	9	9	9	9	9	9	2782	2988	2414	2015	2873	-	-
D325	121	93	218.167	C15H22O	(3R,3aR,7S,8aS)-3,6,8,8-Tetramethyl-4,7,8,8a-tetrahydro-1H-3a,7-methanoazulen-2(3H)-one	Terpenoids	288249-25-2	1640	3.02987e+06	3.32933e+06	3.08258e+06	1.18367e+06	1.40242e+06	1.31283e+06	2.9856e+06	2.79243e+06	2.88901e+06	2.47524e+06	2.4157e+06	3.4792e+06	4.50508e+06	4.87604e+06	4.33409e+06	3.50093e+06	4.04612e+06	-	-
KMW0652	119	41	222.198	C15H26O	Cubenol	Terpenoids	21284-22-0	1642	3.99765e+06	4.44448e+06	4.11691e+06	1.63972e+06	1.91817e+06	1.78775e+06	4.01402e+06	3.75791e+06	3.88597e+06	3.29844e+06	3.18445e+06	4.41799e+06	6.31367e+06	6.77877e+06	6.02943e+06	4.89071e+06	5.64294e+06	-	-
NMW0275	208	193	208.11	C12H16O3	Isoelemicin	Aromatics	487-12-7	1645	64082.5	71394.9	64751	21986.7	30251.1	25098	62900.6	57930.9	60415.7	52177.4	49875.7	65715.6	101014	106851	95597	76779.8	88645	C16975	-
XMW1177	136	69	220.183	C15H24O	11,11-Dimethyl-4,8-dimethylenebicyclo[7.2.0]undecan-3-ol	Alcohol	79580-01-1	1646	353650	398211	365845	151726	209876	198517	405513	382616	394065	320045	302656	445594	573390	619591	547916	441254	521626	-	-
XMW1491	93	69	252.209	C16H28O2	Lavandulyl caproate	Ester	59550-36-6	1650	4.57678e+06	5.06927e+06	4.72864e+06	1.74443e+06	2.06011e+06	1.94595e+06	4.55128e+06	4.28179e+06	4.41654e+06	3.72635e+06	3.6109e+06	4.87886e+06	7.08493e+06	7.61307e+06	6.76343e+06	5.50517e+06	6.31725e+06	-	-
NMW0313	137	180	180.079	C10H12O3	Phenol, 4-(3-hydroxy-1-propenyl)-2-methoxy-	Phenol	458-35-5	1669	9	9	9	9	9	9	9	9	9	9	9	9	188172	198339	177584	142866	168775	C00590	ko00940,ko00998,ko01100,ko01110
D126	91	65	226.099	C15H14O2	Benzeneacetic acid, phenylmethyl ester	Ester	102-16-9	1818	4741	4379	5553	9	9	9	9	9	9	9	9	9	46598	50870.2	49646	36528	50012	-	-
XMW0862	189	161	222.126	C13H18O3	3,5-Diisopropylsalicylic Acid	Acid	2215-21-6	1866	12518.1	13581.6	12308.8	4597.2	5552.7	4132.66	8404.8	6442.67	7423.74	7284.1	7082.37	11287.2	8993.54	10021.3	9317.01	6004.51	8566.05	-	-
D383	55	82	282.256	C18H34O2	11-Hexadecen-1-ol, acetate, (Z)-	Ester	34010-21-4	2004	9	9	9	9	9	9	1415.02	1269.08	1342.05	9	9	9	54204.3	64900.6	71047.8	37316.7	52693.2	-	-
NMW0277	132	150	234.089	C13H14O4	(S)-4-(1-Acetoxyallyl)phenyl acetate	Ester	52946-22-2	1650	493247	535145	506650	344469	389775	353328	521729	460057	490893	457907	440682	543509	669162	704502	649721	536287	660171	C10426	-
XMW0425	158	157	158.084	C10H10N2	6-Quinolinamine, 2-methyl-	Heterocyclic compound	65079-19-8	1650	40951.6	44595.4	43446.4	25927.5	29251	28821	51953.9	48083.8	50018.9	46184.4	45202.6	52226.3	62151.9	64701.9	54798.2	45944.7	54024.4	-	-
XMW0664	165	166	166.063	C9H10O3	BenzAldehyde, 2,4-dihydroxy-3,6-dimethyl-	Aldehyde	34883-14-2	1650	62483.4	67748.1	64272	26230.5	32697.7	28947.9	66643.9	61194.4	63919.1	53819.9	53176.2	69316.4	97140.5	105390	94472.2	75098.2	88581.1	-	-
D404	139	67	196.146	C12H20O2	Hexahydro-3-butylphthalide	Heterocyclic compound	3553-34-2	1653	30242.6	28148.9	28656.9	21393.9	16227	17112.8	12100.1	14093	13096.5	12936.9	20239.3	14374.8	20896.5	22156.6	23957.4	19412.9	20015.8	-	-
NMW0279	107	166	166.063	C9H10O3	Benzenepropanoic Acid, 4-hydroxy-	Acid	501-97-3	1654	6.17831e+06	6.83495e+06	6.37661e+06	2.2854e+06	2.70524e+06	2.55443e+06	6.09502e+06	5.71752e+06	5.90627e+06	4.96654e+06	4.8084e+06	6.47651e+06	9.29106e+06	1.00229e+07	8.94369e+06	7.24755e+06	8.33153e+06	C01744	-
WMW0119	105	70	234.162	C15H22O2	Benzoic acid, 2-ethylhexyl ester	Ester	5444-75-7	1735	5964.93	9044.85	6501.08	18247	22318.5	18001	36220.7	31521.8	33871.2	34162.4	32797.5	45872.2	12917	13277.4	11003.8	7832.91	13761.3	-	-
NMW0343	107	108	206.167	C14H22O	Phenol, 4-octyl-	Phenol	1806-26-4	1772	9	9	1196.38	9	9	9	9	9	9	9	9	9	8155.41	13104.9	11045.5	7300.08	11947.4	C14132	-
KMW0699	57	71	254.297	C18H38	Octadecane	Hydrocarbons	593-45-3	1800	7987.07	10230	9299.57	9	9	9	9	9	9	9	9	9	12113.1	14861.7	10455.6	7466.15	13889.2	-	-
NMW0359	69	41	236.178	C15H24O2	3,7,11-Trimethyl-dodeca-2,6,10-trienoic Acid	Acid	7548-13-2	1822	4695.95	6527.9	7348.52	4613.68	2629.27	3937.27	4110.73	2851.64	3481.18	2233.77	2712.81	2480.27	9919.45	11209.8	9023.15	12195.3	11235.8	C16502	-
XMW0754	135	107	218.167	C15H22O	Methanol, (cyclohexyl)(2,3-dimethylphenyl)-	Alcohol	349498-47-1	1842	4297.41	4842.71	4690.97	1031.45	2626.67	3027.97	1494.98	1666.66	1580.82	1362.4	2176.32	1724.2	17306.3	21919.6	19981.6	14660.8	21563.9	-	-
NMW0437	69	41	290.261	C20H34O	(E,E)-3,7,11,15-tetramethyl-1,6,10,14-Hexadecatetraen-3-ol	Terpenoids	1113-21-9	2034	9	9	9	9	9	9	9	9	9	9	9	9	46664.7	55971.3	59412.6	31870.7	48803.3	C20681	ko00904
NMW0441	91	92	272.25	C20H32	(4aS,4bS,10aS)-7-Isopropyl-1,1,4a-trimethyl-1,2,3,4,4a,4b,5,9,10,10a-decahydrophenanthrene	Terpenoids	122712-77-0	2040	9	9	9	9	9	9	9	9	9	9	9	9	119183	148870	156354	81182	116002	C11879	ko00904,ko01110
XMW0165	81	41	222.198	C15H26O	Cyclohexanol, 3-ethenyl-3-methyl-2-(1-methylethenyl)-6-(1-methylethyl)-, [1R-(1.alpha.,2.alpha.,3.beta.,6.alpha.)]-	Terpenoids	35727-45-8	1701	142143	136895	193166	16572.2	18763.2	18522.7	23512.4	21360.6	22436.5	23445.2	23239.3	25550.7	219042	228653	212379	154660	237931	-	-
XMW1016	147	105	206.131	C13H18O2	(4,4-Dimethyl-2,4,5,6-tetrahydro-1H-inden-2-yl)acetic Acid	Acid	113522-67-1	1654	4.54872e+06	5.03371e+06	4.64974e+06	1.7579e+06	2.03912e+06	1.94548e+06	4.51997e+06	4.23265e+06	4.37631e+06	3.80467e+06	3.71458e+06	4.76799e+06	7.10257e+06	7.59768e+06	6.71417e+06	5.48327e+06	6.28037e+06	-	-
NMW0280	143	85	238.193	C15H26O2	2-Furanmethanol, tetrahydro-.alpha.,.alpha.,5-trimethyl-5-(4-methyl-3-cyclohexen-1-yl)-, [2S-[2.alpha.,5.beta.(R*)]]-	Terpenoids	26184-88-3	1655	30820.1	33174.5	38372.5	7533.3	5542.28	6628.73	3792.09	4947.7	4369.9	5473.95	6740.95	6060.83	17700.6	16910.2	18052.9	14661.7	21833	C16774	-
w05	69	41	220.183	C15H24O	2,6,10-Dodecatrienal, 3,7,11-trimethyl-	Terpenoids	19317-11-4	1656	1.15163e+06	1.26838e+06	1.18096e+06	452880	536747	507306	1.17728e+06	1.10339e+06	1.14033e+06	962298	930415	1.283e+06	1.72827e+06	1.86738e+06	1.66515e+06	1.34572e+06	1.54513e+06	C03461	ko00900,ko00909,ko01110
NMW0283	205	220	220.11	C13H16O3	2H-1-Benzopyran, 6,7-dimethoxy-2,2-dimethyl-	Heterocyclic compound	644-06-4	1658	4.401e+06	4.9439e+06	4.55195e+06	1.50877e+06	1.79915e+06	1.68505e+06	4.26175e+06	4.02161e+06	4.14168e+06	3.44378e+06	3.3481e+06	4.50334e+06	6.42499e+06	6.96161e+06	6.26454e+06	5.06891e+06	5.84784e+06	C09018	-
XMW1421	91	57	220.11	C13H16O3	3,4-Hexanedione, 1-(phenylmethoxy)-	Ketone	118006-73-8	1738	7218.35	10845.8	10608.9	89833.8	120321	100190	156465	130452	143458	152727	136558	240521	28420	31189.2	27867.3	20286.9	33535	-	-
NMW0327	150	122	168.042	C8H8O4	Benzoic Acid, 2,4-dihydroxy-6-methyl-	Acid	480-64-8	1745	4826.3	7338.3	5826.94	753.332	1396	1167.08	1836.4	1480.79	1658.6	2338.46	1868.06	2677.64	4742.26	5428.92	5183.97	3611.68	7210.69	C01839	-
WMW0096	83	55	228.245	C15H32O	n-Pentadecanol	Alcohol	629-76-5	1778	5868.54	6737.98	7263.85	523.896	642.688	679.624	2682.61	1299.52	1991.06	1683.1	1367.38	2678.01	8210.55	8203.52	8298.97	5500.32	8036.4	-	-
NMW0350	124	41	222.126	C13H18O3	(S,E)-4-Hydroxy-3,5,5-trimethyl-4-(3-oxobut-1-en-1-yl)cyclohex-2-enone	Terpenoids	39763-33-2	1800	5156.16	6812	5586.41	1921.73	3059.53	1903.97	4317.43	3120.14	3718.78	5015.55	4514.23	4953.61	11734.4	12076	10073.4	4939.38	12038.9	C02533	-
NMW0447	98	70	246.173	C15H22N2O	Mepivacaine	Heterocyclic compound	96-88-8	2063	9	9	9	48109	51299	39795	1014.3	662.772	838.537	5569	3820.95	2189.91	6795	8328	7231	4469.6	7488.82	C07528	-
KMW0723	41	55	282.256	C18H34O2	Oleic Acid	Acid	112-80-1	2141	9	9	9	78995	84116	65367.1	9	9	9	9430.83	7252.28	5471.75	11736.3	13689	11559.8	8140.56	12611.5	C00712	ko00061,ko00073,ko01040
KMW0661	109	119	222.198	C15H26O	.alpha.-Bisabolol	Terpenoids	515-69-5	1684	247700	292438	455222	661258	848943	756009	1.18227e+06	1.00997e+06	1.09612e+06	1.2223e+06	1.22006e+06	1.37063e+06	544961	638250	584212	424005	527905	C09621	ko01100
NMW0285	117	129	202.136	C14H18O	CinnamAldehyde, .alpha.-pentyl-	Aldehyde	122-40-7	1654	914872	1.01474e+06	945045	398833	465433	435799	939158	868316	903737	771490	746817	1.041e+06	1.37463e+06	1.44413e+06	1.27253e+06	1.05039e+06	1.20391e+06	C12288	-
XMW1258	133	119	252.173	C15H24O3	Acetic acid, (4,6,8,9-tetramethyl-3-oxabicyclo[3.3.1]non-6-en-1-yl)methyl ester	Ester	309722-81-4	1667	143516	162947	133861	87999.8	99645.6	93513.1	149916	141590	145753	138290	142309	170010	1.66832e+06	1.74055e+06	1.55252e+06	1.27268e+06	1.50114e+06	-	-
D399	55	82	212.214	C14H28O	cis-9-Tetradecen-1-ol	Alcohol	35153-15-2	1666	67948.3	66155.8	63779.8	33881.6	41216.7	39273.9	50331.8	46380.3	48356	50191.6	53319.1	63457.1	783445	842756	758948	602108	720183	-	-
D322	94	79	218.167	C15H22O	(3S,3aR,6R,8aS)-3,7,7-Trimethyl-8-methylenehexahydro-1H-3a,6-methanoazulen-2(3H)-one	Terpenoids	28624-27-3	1669	123182	112169	111405	64156.5	68172.7	63371.3	102255	96811	99532.8	100273	99922.9	119241	1.33047e+06	1.44199e+06	1.30174e+06	1.04218e+06	1.25126e+06	-	-
XMW0221	57	71	254.297	C18H38	Heptadecane, 7-methyl-	Hydrocarbons	20959-33-5	1740	2771.29	4382.69	3506.84	2650.88	3518.75	2881.07	5302.53	3875.54	4589.03	5493.58	5233.36	8241.52	4235.93	3679.99	3773.78	3084.78	4233.55	-	-
XMW0092	57	71	282.329	C20H42	Hexadecane, 2,6,10,14-tetramethyl-	Hydrocarbons	638-36-8	1795	12663.1	13012.7	9305.43	9	9	9	9	9	9	9	9	9	19206.2	18235	15198.6	10767.3	17126.3	-	-
NMW0344	55	41	226.193	C14H26O2	Myristoleic Acid	Acid	544-64-9	1764	10557.8	15415.8	13743.9	6425.44	9	9	9	9	9	9	9	9	22059.8	24997	24149	18075.5	32143.3	C08322	-
NMW0001	55	69	296.272	C19H36O2	9-Octadecenoic acid (Z)-, methyl ester	Ester	112-62-9	2095	9	9	9	108341	114166	87960	2495.18	2201.7	2348.44	12999	10608	6049	16380	20987	17764	8812	17621	C03425	-
KMW0726	55	69	214.23	C14H30O	1-Tetradecanol	Alcohol	112-72-1	1676	71828.8	55222.7	41908	15738	16497.9	15777.5	7031.06	6063.56	6547.31	21056.3	22349.3	24992.3	114824	122881	111132	89957.9	111617	-	-
XMW0050	119	91	220.183	C15H24O	Isospathulenol	Terpenoids	88395-46-4	1638	628832	532216	662587	9	9	9	9	9	9	9	9	9	457558	519061	441514	376855	454858	-	-
KMW0635	222	177	222.089	C12H14O4	1,3-Benzodioxole, 4,5-dimethoxy-6-(2-propenyl)-	Heterocyclic compound	484-31-1	1622	34548.8	35603.2	32016.2	14844.8	18863.5	16984.6	39735.1	36111.1	37923.1	31876.2	32018.7	44744.8	58153.6	67266.6	62941.4	48773.1	58730.2	C10449	-
NMW0291	107	192	192.151	C13H20O	Phenol, 4-heptyl-	Phenol	1987-50-4	1671	265750	269089	246539	181940	210003	157863	276698	248760	262729	264279	265556	324365	2.85997e+06	3.05994e+06	2.73624e+06	2.2223e+06	2.62885e+06	C14698	-
NMW0292	55	41	188.105	C9H16O4	Azelaic Acid	Acid	123-99-9	1672	68264.6	66267.5	63841.6	35988.2	44622.2	28853.9	49862.2	43873.6	46867.9	44571.8	44911.3	52265	783538	842804	758846	602437	720282	C08261	-
KMW0665	56	41	256.24	C16H32O2	n-Butyl laurate	Ester	106-18-3	1786	10513.2	10856.1	12077.7	1021.87	807.517	912.234	1771.68	2099.56	1935.62	2134.34	1301.18	2316.89	12816.4	13328.5	10684.9	6703.23	12235.3	-	-
XMW0865	175	91	218.167	C15H22O	8-Isopropyl-1-methyltricyclo[4.4.0.02,7]dec-3-ene-3-carbAldehyde	Aldehyde	41610-68-8	1675	61865.6	59998.2	58614	33844.2	36820.5	35551.2	54026.9	53766.7	53896.8	51178.7	51523.5	65810.7	442983	448591	379425	324760	365096	-	-
XMW1037	136	121	218.167	C15H22O	Phenol, 5-(1,5-dimethyl-4-hexenyl)-2-methyl-, (R)-	Phenol	30199-26-9	1753	8497.85	11601.7	9307.5	1846.6	1611.61	1843.31	4391.28	3226.83	3809.06	4050.99	3893.39	5151.61	10014.8	10693.9	11121.2	7703.16	10149.3	-	-
w35	99	117	232.146	C15H20O2	Hexanoic acid, 3-phenyl-2-propenyl ester	Ester	6994-20-3	1764	2657.15	3015.04	3349.53	1223.87	733.095	618.683	1042.62	773.332	907.978	654.106	798.327	2118.86	5717.78	4594.82	4634.15	3560.21	5307.01	-	-
XMW1000	93	121	218.167	C15H22O	(E)-5-((1R,3R,6S)-2,3-Dimethyltricyclo[2.2.1.02,6]heptan-3-yl)-2-methylpent-2-enal	Terpenoids	19903-70-9	1679	345814	336819	313007	194717	227548	208043	405008	354054	379531	315613	304835	380425	3.29956e+06	3.57497e+06	3.22986e+06	2.61137e+06	2.79385e+06	-	-
NMW0330	149	150	250.121	C14H18O4	1,2-Benzenedicarboxylic acid, dipropyl ester	Ester	131-16-8	1756	9	9	9	9	9	9	9	9	9	9	9	9	8550.99	13458.7	13846.6	9121.69	13511.7	C14469	-
D281	81	95	246.198	C17H26O	Avocadynofuran	Heterocyclic compound	24708-33-6	1827	7412.45	5835.91	11291.4	5203.58	5918.58	5669.29	7399.4	4014.85	5707.12	6678.47	4661.54	7277.77	26428.7	29924.9	28226.3	26864.7	32938	-	-
XMW1001	161	204	204.163	C13H20N2	3-Butyl-2-methyl-6,7-dihydro-5H-cyclopenta[b]pyridine-4-Amine	Heterocyclic compound	124790-36-9	1877	10419.3	14915.6	11939.6	3017.78	3745.9	3451.71	7821.21	6585.02	7203.12	7468.27	6635.28	10116.1	7635.22	6830.63	6629.73	4448.5	6663.78	-	-
WMW0144	41	55	238.266	C17H34	1-Heptadecene	Hydrocarbons	6765-39-5	1692	41995	50393.5	77037.9	102424	132635	113348	172054	150571	161313	183551	180894	201239	88468.4	99058.8	86185.8	62343.3	84264.7	-	-
NMW0299	94	41	220.183	C15H24O	Santalol, E-cis,epi-.beta.-	Terpenoids	14490-17-6	1695	47577.8	51592.3	84668.2	113096	142796	129540	190235	168493	179364	209507	206914	218526	97653.9	104713	85354.6	63536.4	88368.4	C09720	-
D421	221	97	236.214	C16H28O	Naphtho[2,1-b]furan, dodecahydro-3a,6,6,9a-tetramethyl-	Heterocyclic compound	3738-00-9	1766	1706.88	2054.7	9	9	9	9	9	9	9	9	9	9	6225.4	8346.12	7669.85	5382.68	9441.5	-	-
D386	121	105	218.167	C15H22O	Squamulosone	Terpenoids	34413-94-0	1771	9	9	9	9	9	9	9	9	9	9	9	9	9029.57	12176.6	13484.6	11202.4	12505.7	-	-
NMW0348	174	77	174.079	C10H10N2O	3H-Pyrazol-3-one, 2,4-dihydro-5-methyl-2-phenyl-	Heterocyclic compound	89-25-8	1790	1309.42	3813.09	2517.13	2962.36	3859.79	3236.87	3583.61	3214.61	3399.11	4311.3	4418.5	4699.68	12597.6	14085.4	13066.1	8801.44	13392.9	C13008	-
D368	82	68	254.225	C16H30O2	trans-11-Tetradecenyl acetate	Ester	33189-72-9	1810	254530	323253	253087	85099.7	95754.3	88419.8	169022	130490	149756	193560	172006	216123	414288	439716	378299	257916	519235	-	-
XMW0054	41	119	220.183	C15H24O	Farnesene epoxide, E-	Terpenoids	83637-40-5	1624	38427.5	35989.2	32672.9	6548.94	10645.7	9272.54	23094.6	23325.5	23210.1	21322.4	16029	44774.9	51636.7	58969.5	52248	40555.1	47501.5	-	-
XMW0146	108	79	194.131	C12H18O2	(3S,3aR)-3-Butyl-3a,4,5,6-tetrahydroisobenzofuran-1(3H)-one	Ester	4567-33-3	1752	16574.8	19590	16614.4	2556.88	2236.57	2762.94	4438.67	3606.1	4022.39	3453.54	3953.21	5722.85	15701.8	15260	14935.5	11389.2	18274.4	C17002	-
XMW0392	185	200	200.157	C15H20	.alpha.-Corocalene	Terpenoids	20129-39-9	1623	16547.2	13437.6	13670.6	6252.35	7781.36	6621.33	8774.25	7809.51	8291.88	10590.3	9993.52	10613.9	14789.8	17360	16380.3	13778.9	16995.8	-	-
XMW0156	41	111	222.198	C15H26O	Spiro[4.5]decan-7-one, 1,8-dimethyl-4-(1-methylethyl)-	Ketone	39510-26-4	1682	56403.5	57286.2	58506.7	38112.8	56740.4	39768.9	67788	57500.4	62644.2	85289.4	83457.2	101874	693940	737626	664894	534647	634045	-	-
XMW0750	70	41	210.198	C14H26O	(E)-Tetradec-2-enal	Aldehyde	51534-36-2	1673	8400.27	7980.38	5786.64	9	9	9	9	9	9	9	9	9	13624.1	13305.7	11337.3	11734.1	13912.5	-	-
XMW1017	67	82	220.219	C16H28	1,E-11,Z-13-Hexadecatriene	Hydrocarbons	80634-97-5	1618	51191.7	46708.5	44033.5	10104.1	16784.9	13461.6	39671.1	36431.7	38051.4	28462.6	30497.6	49604.3	79458.5	84480.6	73777.8	58023.9	65491.7	-	-
KMW0646	81	123	240.209	C15H28O2	Citronellyl valerate	Ester	7540-53-6	1625	52299.5	70855.3	57103.1	50780.7	59237.2	55365.3	93839	86677.6	90258.3	77475.8	75532.9	106822	143199	106931	107360	85855.6	112480	-	-
KMW0647	83	41	224.141	C13H20O3	Methyl jasmonate	Ester	1211-29-6	1638	453605	379832	467312	4834.36	6676.02	4935.7	7953.1	7399.49	7676.29	9033.21	9122.19	9343.57	357231	398897	341313	284823	346954	C11512	ko00592,ko01110
WMW0183	115	171	244.167	C13H24O4	Pentanedioic acid, dibutyl ester	Ester	6624-57-3	1648	514670	565185	527040	218992	252970	240476	527088	495809	511449	431990	417141	552959	785142	822556	720663	588850	682155	-	-
NMW0266	208	193	208.11	C12H16O3	.beta.-Asarone	Aromatics	5273-86-9	1628	84919.3	72282.6	89671.5	9	9	9	9	9	9	9	9	9	66831.6	72469.4	59805.5	49462.4	63618.4	C10430	-
XMW0507	124	123	180.115	C11H16O2	1,3-Benzenediol, 5-pentyl-	Phenol	500-66-3	1761	4728.74	5563.75	7914.81	9	9	9	9	9	9	9	9	9	11778.8	13520	13986.1	11067	16418.6	-	-
XMW0260	57	71	240.282	C17H36	Hexadecane, 2-methyl-	Hydrocarbons	1560-92-5	1664	10226.7	11476.5	10173.8	15973.8	16333.9	16112.7	18771.1	18859.8	18815.4	20217.7	18378.5	22720.6	107186	114554	106054	83338.8	97797.1	-	-
XMW0191	159	202	202.136	C14H18O	1,2,3,4-Tetrahydro-3-isopropyl-5-methyl-1-oxonaphthalene	Ketone	29107-42-4	1647	309776	343039	322015	168229	186100	176883	330428	311983	321205	298612	295890	351834	486220	498987	432819	367382	415042	-	-
KMW0653	69	68	238.193	C15H26O2	Pentanoic acid, 3,7-dimethyl-2,6-octadienyl ester, (E)-	Ester	10402-47-8	1659	1.15323e+06	1.27051e+06	1.18281e+06	450891	532871	504458	1.16957e+06	1.09539e+06	1.13248e+06	955881	923695	1.27061e+06	1.73029e+06	1.86856e+06	1.66841e+06	1.34812e+06	1.54712e+06	-	-
D319	119	93	222.198	C15H26O	.beta.-Acorenol	Terpenoids	28400-11-5	1649	3.9982e+06	4.44448e+06	4.11691e+06	1.64025e+06	1.91788e+06	1.78775e+06	4.01402e+06	3.75791e+06	3.88597e+06	3.29844e+06	3.18445e+06	4.41799e+06	6.32092e+06	6.78747e+06	6.03441e+06	4.89499e+06	5.65028e+06	-	-
D153	92	91	198.104	C14H14O	Benzene, 1,1'-[oxybis(methylene)]bis-	Aromatics	103-50-4	1650	889500	982461	919168	343188	399710	376057	879040	828628	853834	721706	697698	948749	1.34401e+06	1.43273e+06	1.2787e+06	1.04816e+06	1.1907e+06	-	-
KMW0654	74	87	242.225	C15H30O2	Methyl tetradecanoate	Ester	124-10-7	1725	9	9	510.172	7294.34	8466.27	6165.68	4369.6	3550.34	3959.97	8666.6	14762.2	7275.02	5248.81	5499.38	5434.69	3331.11	5552.16	-	-
KMW0655	135	59	222.198	C15H26O	5-Azulenemethanol, 1,2,3,3a,4,5,6,7-octahydro-.alpha.,.alpha.,3,8-tetramethyl-, [3S-(3.alpha.,3a.beta.,5.alpha.)]-	Terpenoids	22451-73-6	1667	180363	184441	164926	118816	144631	145256	211473	194045	202759	196911	198966	235297	2.34124e+06	2.54524e+06	2.19631e+06	1.76108e+06	2.12748e+06	-	-
NMW0278	137	182	182.094	C10H14O3	Benzenepropanol, 4-hydroxy-3-methoxy-	Alcohol	2305-13-7	1651	91956.5	100037	96530.6	77251.7	78804.2	73301.3	86643.3	79945.4	83294.4	85615.5	91077.6	92394.5	114049	130486	127094	101294	125490	C10448	-
XMW0230	57	71	268.313	C19H40	Pentadecane, 2,6,10,14-tetramethyl-	Hydrocarbons	1921-70-6	1690	8806.14	12182.9	16330.5	15180.5	18431.6	17874.2	27083.1	22516.9	24800	28742.6	28687.1	30677.2	20027.3	23293.4	21567.4	13583.3	16567.2	-	-
D195	120	162	162.032	C9H6O3	2H-1-Benzopyran-2-one, 4-hydroxy-	Heterocyclic compound	1076-38-6	1656	122459	121742	128093	74021.2	78717.5	74600.6	97891.3	95432	96661.7	93507.5	99883.9	87774.5	275896	296136	265680	219973	266397	C02646	ko00940,ko01100,ko01110
NMW0281	133	105	190.099	C12H14O2	3-Butylisobenzofuran-1(3H)-one	Heterocyclic compound	6066-49-5	1656	1.12521e+07	1.23601e+07	1.14539e+07	3.98911e+06	4.76057e+06	4.49981e+06	1.09948e+07	1.04337e+07	1.07143e+07	9.00103e+06	8.78958e+06	1.17121e+07	1.64309e+07	1.81362e+07	1.55934e+07	1.26771e+07	1.50116e+07	C17854	-
XMW0873	203	109	282.098	C15H23Br	7-bromodecahydro-4,8,8-trimethyl-9-methylene-1,4-Methanoazulene	Aromatics	24503-54-6	1656	290685	312782	295306	65031	77001	77155	228875	221923	225399	176272	176357	241412	396169	432547	389482	310510	355679	-	-
XMW0094	104	105	220.146	C14H20O2	Hexanoic acid, 2-phenylethyl ester	Ester	6290-37-5	1650	272597	299899	280005	89562.3	114432	104696	269769	245797	257783	210152	204262	274012	416031	441975	397838	323883	375030	-	-
NMW0282	137	182	182.058	C9H10O4	Homovanillic Acid	Acid	306-08-1	1657	78101	80061	80707	61409	59597	57914	65535	60621	63078	65885	72269	70696	89089	106218	101269	82583	105708	C05582	ko00350,ko01100
D282	81	83	238.193	C15H26O2	Citronellyl tiglate	Terpenoids	24717-85-9	1658	4.69814e+06	5.15868e+06	4.8169e+06	1.7086e+06	2.03385e+06	1.9256e+06	4.62909e+06	4.35172e+06	4.4904e+06	3.76875e+06	3.65063e+06	4.89374e+06	6.96155e+06	7.50767e+06	6.65718e+06	5.40824e+06	6.18349e+06	-	-
w14	57	71	242.261	C16H34O	Octane, 1,1'-oxybis-	Hydrocarbons	629-82-3	1688	6567.8	9351.48	12496.2	14568.7	19284.6	20383.6	27501.6	22229.8	24865.7	30187.5	29328.9	31875	18769.6	22513.4	21044.1	12957.2	17469.6	-	-
XMW0853	81	135	222.198	C15H26O	(1S,4aR,7R,8aR)-1,4a-Dimethyl-7-(prop-1-en-2-yl)decahydronaphthalen-1-ol	Terpenoids	5945-72-2	1660	9	9	9	9	9	9	9	9	9	9	9	9	2.7713e+06	3.01685e+06	2.73929e+06	2.19524e+06	2.58846e+06	-	-
NMW0287	79	67	232.219	C17H28	1,8,11,14-Heptadecatetraene, (Z,Z,Z)-	Hydrocarbons	10482-53-8	1664	9	9	9	9	9	9	9	9	9	9	9	9	2.27412e+06	2.42433e+06	2.19434e+06	1.75802e+06	2.08041e+06	C17535	-
NMW0289	73	60	214.193	C13H26O2	Tridecanoic Acid	Acid	638-53-9	1664	1889.53	2531.34	2547.14	7420.94	9944.67	8511.13	10824.2	10357.7	10591	10128.9	10402.2	10883.9	34016.4	36233	33211.9	26452.6	33660	C17076	-
KMW0664	82	93	222.198	C15H26O	3-Cyclohexen-1-ol, 1-(1,5-dimethyl-4-hexenyl)-4-methyl-	Terpenoids	15352-77-9	1671	86424.8	90696.7	80184	65462.1	73481.4	67993.8	102225	96590.2	99407.6	97894.2	94406.3	112836	2.10496e+06	2.3194e+06	2.12044e+06	1.6818e+06	2.02648e+06	-	-
XMW0751	93	119	220.183	C15H24O	Bergamotol, Z-.alpha.-trans-	Terpenoids	88034-74-6	1700	206503	247032	259250	59239	67430.8	60779.5	86906.2	76475.6	81690.9	80609.7	69035.1	93184.9	368152	332486	305505	202056	372428	-	-
D119	91	133	204.151	C14H20O	2-Benzylidene-1-heptanol	Alcohol	101-85-9	1675	246850	244899	214403	1.08016e+06	1.43754e+06	1.21223e+06	1.7336e+06	1.46593e+06	1.59976e+06	1.67866e+06	1.51483e+06	1.94469e+06	2.6884e+06	2.89406e+06	2.61603e+06	2.11453e+06	2.20956e+06	-	-
XMW0263	152	110	217.183	C15H23N	(1R,4S,9aS)-1-Methyl-4-((Z)-pent-2-en-4-yn-1-yl)octahydro-1H-quinolizine	Heterocyclic compound	151805-13-9	1679	8068.47	6395.34	6488.21	7628.28	9484.82	8230.25	7526.47	10210.6	8868.54	11583.8	11848.1	13267.5	13408.2	17454.3	15184.7	12168.8	15973	-	-
XMW0130	131	41	242.225	C15H30O2	Heptanoic acid, octyl ester	Ester	5132-75-2	1680	43357.8	45553.6	39731.3	30013.7	32957.3	31762.7	39859.4	38092	38975.7	41718.8	42067.2	47440.7	59937	73457.2	65746	60761.6	69865.8	-	-
D354	136	79	210.162	C13H22O2	3-Cyclohexene-1-carboxAldehyde, 4-(4-hydroxy-4-methylpentyl)-	Aldehyde	31906-04-4	1687	11830.8	12364	19366.4	18945.8	24013.7	22517.2	32069.8	27984.3	30027	33862.5	38710.3	36938	20758.1	19562.8	16860.7	13908.2	18865.2	-	-
XMW1036	79	67	216.188	C16H24	Cyclobuta[1,2:3,4]dicyclooctene, 1,2,5,6,6a,6b,7,8,11,12,12a,12b-dodecahydro-, (6a.alpha.,6b.beta.,12a.alpha.,12b.beta.)-	Hydrocarbons	61277-44-9	1687	9	9	9	8389.64	10766.2	9426.99	9	9	9	9	9	9	56927.8	62415	66780.8	56919.8	67956.2	-	-
KMW0671	69	119	222.198	C15H26O	(1R,4R)-1-methyl-4-(6-Methylhept-5-en-2-yl)cyclohex-2-enol	Terpenoids	58334-55-7	1616	64817.6	54592.6	51751.8	7834.71	11462.7	11607.3	33404.1	34337.9	33871	20921.9	21986	47259.5	71665.3	82963.6	73724.3	60043	68602.1	-	-
w24	123	41	224.141	C13H20O3	3-Buten-2-one, 4-(4-hydroxy-2,2,6-trimethyl-7-oxabicyclo[4.1.0]hept-1-yl)-	Ketone	38274-01-0	1690	7954.82	9814	16277.4	23666.8	28469.4	26096.9	41489.2	34016.8	37753	43435.7	41524.2	45902.1	18064.6	21240.6	18733.6	14670.6	18573.6	-	-
XMW1022	107	135	218.167	C15H22O	3,7-Cyclodecadien-1-one, 3,7-dimethyl-10-(1-methylethylidene)-, (E,E)-	Terpenoids	6902-91-6	1694	62197.9	69343.9	107084	134590	164515	144138	224839	194088	209464	234374	248348	245930	115466	122904	104209	79307.4	103946	C16966	-
KMW0683	57	71	240.282	C17H36	Heptadecane	Hydrocarbons	629-78-7	1700	27993.6	32353.8	35564.9	3412.81	1697.47	1313.33	1842.23	5599.86	3721.05	1424.63	481.89	1984.29	13270.4	15725.5	14235.4	11327.4	14831.4	C01816	-
NMW0306	94	122	220.183	C15H24O	(Z)-epi-.beta.-Santalol	Terpenoids	79081-90-6	1709	3608.26	5460.29	4626.92	2760.74	1957.07	1453.6	3260.6	2777.7	3019.15	3265.8	4140.35	3428.03	13917.7	17213.6	16935.7	11533.1	16809.6	C09720	-
XMW1501	135	96	218.167	C15H22O	(E,E,E)-2,6,9,9-tetramethyl-2,6,10-Cycloundecatrien-1-one	Terpenoids	471-05-6	1732	10320.8	13185.9	10613.1	4911.73	7649.14	6318.17	11822.5	9688.14	10755.3	11665.3	10731.1	16554	12500.5	14098.2	14436.3	10399	16278.7	C20262	-
NMW0319	69	41	220.183	C15H24O	2,6,10-Dodecatrienal, 3,7,11-trimethyl-, (E,E)-	Terpenoids	502-67-0	1737	26880.5	35708.6	27517.1	11450.2	14515.9	12869.7	22670.7	18922.3	20796.5	22608.5	22250.8	33140.6	33116	37885	34959.7	28466.8	43063	C03461	ko00900,ko00909,ko01110
NMW0325	84	91	233.142	C14H19NO2	Methylphenidate	Heterocyclic compound	113-45-1	1744	5874.06	7649.44	6039.2	3136.45	6410.55	4884.69	9951.25	8411.48	9181.37	9254.05	7558.19	12122.2	8620.04	9660.17	8222.94	6276.99	11183.2	C07196	-
XMW1021	68	67	218.167	C15H22O	1,7-Dimethyl-4-(propan-2-ylidene)tricyclo[4.4.0.02,7]decan-3-one	Terpenoids	62332-96-1	1746	6277.2	8788.22	6559.57	1423.05	2457.85	1741.9	3214.56	2551.34	2882.95	2614.8	3393.61	2885.42	8156.74	10046.4	7682.32	6154.11	9930.91	-	-
NMW0003	93	55	218.167	C15H22O	2,6,9,11-Dodecatetraenal, 2,6,10-trimethyl-, (E,E,E)-	Terpenoids	17909-77-2	1752	39227.6	48953.2	41891.2	5652.31	7261.88	6433.56	9750.29	10305.2	10027.7	11301.6	9141.07	13863.4	30107.1	33981.7	32542.2	23157.1	39854.3	C09729	-
XMW0134	57	71	282.329	C20H42	Hexadecane, 2,6,11,15-tetramethyl-	Hydrocarbons	504-44-9	1792	6824.68	9473.19	8958.67	578.524	442.806	684.219	1637.38	531.735	1084.56	1195.99	772.411	1857.5	10396.8	9834.58	8531.94	5168.02	9629.84	-	-
D83	69	68	252.209	C16H28O2	Hexanoic acid, 3,7-dimethyl-2,6-octadienyl ester, (E)-	Ester	10032-02-7	1755	16904.8	20497.5	17119.2	8195.41	9434.27	11373.8	17936.6	16171.2	17053.9	18246.7	17254.9	28861.8	32545.6	38066.2	36983.8	26502.8	50011.7	-	-
XMW0211	136	135	192.163	C12H20N2	3-Pentyl-4,5,6,7-tetrahydro-1H-indazole	Heterocyclic compound	22122-91-4	1757	12755.7	13754.2	11917.5	9682.61	10726.2	8079.73	19167	15389.9	17278.5	18435.7	18206.1	20377.9	29776.2	34742.8	32519.7	24807.7	37292.4	-	-
D449	119	132	218.167	C15H22O	6-(p-Tolyl)-2-methyl-2-heptenol, trans-	Alcohol	39599-18-3	1758	13638.1	16142.4	15040.5	9293.06	8814.85	8487.68	22957.5	21559.1	22258.3	20691.6	20789.1	29266.7	19821	24803.1	25125	15150.4	31247.7	-	-
KMW0693	189	204	222.198	C15H26O	10-epi-.gamma.-Eudesmol	Terpenoids	15051-81-7	1619	430141	435223	392626	148329	193687	178233	474733	429502	452118	351962	357585	512972	740061	829208	751336	586154	680844	C19893	-
XMW0208	55	57	256.24	C16H32O2	Octanoic acid, octyl ester	Ester	2306-88-9	1779	18659.1	20872.4	21328.1	973.102	1115.7	1057.51	3273.49	3539.28	3406.39	3115.27	2257.04	4468.72	23822	22100.7	19662.8	12983.3	20038.2	-	-
XMW0866	149	59	240.209	C15H28O2	7-(2-Hydroxypropan-2-yl)-1,4a-dimethyldecahydronaphthalen-1-ol	Terpenoids	92857-25-5	1799	12203.9	15750.4	12977.6	4810.19	5484.19	4102.43	7437.08	6789.35	7113.21	9734.88	8340.7	11167.2	30002.6	28036.3	22170.1	15845	28100.7	-	-
XMW0479	121	120	220.11	C13H16O3	cis-3-Hexenyl salicylate	Ester	65405-77-8	1670	262486	254357	246609	111816	125463	115239	173242	171140	172191	179343	172698	207874	2.97278e+06	3.302e+06	2.88663e+06	2.42477e+06	2.82384e+06	-	-
NMW0347	69	41	250.193	C16H26O2	2,6,10-Dodecatrienoic acid, 3,7,11-trimethyl-, methyl ester, (E,E)-	Ester	3675-00-1	1789	58450	64459.6	69759.2	2479.93	5002.47	4236.23	10725.5	8186.53	9456.02	9353.05	7580.13	13653.4	72322.5	74258.4	63108.9	39281	68137	C16503	-
WMW0143	55	111	252.282	C18H36	1-Octadecene	Hydrocarbons	112-88-9	1793	41583	52605.2	44470.1	14366	17770.2	15326.8	27188.6	22033.5	24611.1	32536.7	28812.1	35922	80312	80781.8	65632.6	46797.7	71156.2	-	-
NMW0349	122	94	230.131	C15H18O2	Furanodienone	Terpenoids	24268-41-5	1793	15867.3	22484	18148.2	8391.23	10652.8	9120.29	13484.6	8414.86	10949.7	15830.1	14981.7	18025.8	37436.2	29464.2	35601.3	25300.9	42606.7	C16960	-
XMW0233	119	91	238.172	C18H22	Benzene, 1,1'-(1,1,2,2-tetramethyl-1,2-ethanediyl)bis-	Aromatics	1889-67-4	1795	62907.2	80040.3	81819.3	36162.1	39349.7	36994.5	52395.1	37565.2	44980.2	61517	59642.6	56893.4	126397	118673	104334	79348.1	111444	-	-
D121	118	91	226.099	C15H14O2	Benzeneacetic acid, 4-methylphenyl ester	Ester	101-94-0	1799	4779.81	7210.66	5328.55	2812.96	2694.37	3137.37	5530.85	3054.25	4292.55	4840.85	4843.76	4863.11	11758.3	10278.6	10061.3	6250.11	10725.6	-	-
D242	55	41	254.225	C16H30O2	9-Tetradecen-1-ol, acetate, (E)-	Ester	23192-82-7	1800	36875.7	46091.3	37835.3	13333.6	15832.6	14236.3	25166.8	19335.6	22251.2	28911.6	27421.9	32481	61795.6	62752.6	50048.1	34893.5	65921	-	-
NMW0353	105	77	179.058	C9H9NO3	Hippuric Acid	Acid	495-69-2	1806	51627.9	56233.4	45839.3	41685.8	37218.4	34761.7	37355.5	36648.6	37002	40275.8	41017.6	45489	82451.6	76119.3	65074	56867.6	83140.6	C01586	ko00360,ko01100
NMW0355	144	145	145.053	C9H7NO	1H-Indole-3-carboxaldehyde	Heterocyclic compound	487-89-8	1816	9	9	9	9	9	9	9	9	9	9	9	9	4095.18	4571.45	3797.01	2827.08	4170.26	C08493	-
XMW1042	161	147	218.167	C15H22O	2(3H)-Naphthalenone, 4,4a,5,6,7,8-hexahydro-4a,5-dimethyl-3-(1-methylethylidene)-, (4ar-cis)-	Terpenoids	19598-45-9	1817	8074.49	7484.54	11748.8	4024.27	4215.05	3816.37	6104.93	4232.03	5168.48	5636.68	5154.71	5985.19	43004.8	44922.9	43648.5	32162.6	42956.9	-	-
NMW0356	145	177	192.079	C11H12O3	3-Buten-2-one, 4-(4-hydroxy-3-methoxyphenyl)-	Ketone	1080-12-2	1825	3348.22	2561.74	3469.89	3201.57	2025.14	2775.09	2761.25	3871.21	3316.23	2926.51	2274.74	2829.36	34198.5	36822.3	34048.7	27666.5	38854	C17840	-
NMW0379	117	189	217.11	C13H15NO2	Glutethimide	Heterocyclic compound	77-21-4	1862	32506.2	35811.3	34234.5	12548.3	15472.3	14122	24241.4	20088.8	22165.1	23359.9	23243.6	37403.9	19253	24442.3	21469.9	14205.9	20752.1	C07489	-
KMW0706	55	69	242.261	C16H34O	1-Hexadecanol	Alcohol	36653-82-4	1880	12779.1	13437.9	12849.3	3879.38	6034.91	4450.87	8332.11	6095.56	7213.84	7534.83	8510.16	13424.4	8181.07	11683.3	9319.99	7109.58	9004.77	C00823	ko00071
D251	134	135	272.25	C20H32	Hibaene	Terpenoids	2359-73-1	1941	16112	6886	18960	9	9	9	9	9	9	9	9	9	4841	6855	6028	4403	6129	-	-
XMW1441	134	135	233.099	C12H15N3S	Thiazol-2-Amine, N-(4-dimethylaminobenzyl)-	Heterocyclic compound	13159-95-0	1966	9	9	9	9	9	9	5890	1681.34	3785.67	9	9	9	30531	36306	42387	32096	40469	-	-
XMW1362	82	55	282.292	C19H38O	Oxirane, heptadecyl-	Heterocyclic compound	67860-04-2	2000	134623	64029	147206	9	9	9	9	9	9	9	9	9	41820	54610	43824	34021	42825	-	-
XMW1357	81	67	224.178	C14H24O2	(Z)-Oxacyclopentadec-6-en-2-one	Ketone	63958-52-1	2006	9	9	9	9	9	9	1997.33	2544.49	2270.91	9	9	9	93364.9	118480	127458	68280.4	101716	-	-
D127	121	91	256.11	C16H16O3	Benzeneacetic acid, (4-methoxyphenyl)methyl ester	Ester	102-17-0	2022	9	9	9	1555.41	1273.74	801.713	3847.38	5085.08	4466.23	2619.64	1675.44	3669.46	204552	282341	300485	146141	221079	-	-
NMW0435	132	77	212.026	C8H8N2O3S	Zonisamide	Heterocyclic compound	68291-97-4	2023	2885.45	1291.06	1879.5	4118.77	5487.38	4224.93	11717.6	12620.4	12169	10855.6	8018.96	14958.9	632558	761758	788151	426625	637410	C07504	-
XMW1458	135	150	264.136	C15H20O4	Pentandioic Acid, (p-t-butylphenyl) ester	Acid	212762-88-4	2042	9	9	9	1460.59	1226.22	1030.16	995.049	846.526	920.788	1917.76	1190.78	944.408	26800	35236	36940	19256	27799	-	-
NMW0443	186	157	186.068	C12H10O2	[1,1'-Biphenyl]-4,4'-diol	Alcohol	92-88-6	2046	9	9	9	9	9	9	9	9	9	9	9	9	6696	7545	8386.54	5081.21	7525	C14297	-
D377	57	71	288.258	C18H37Cl	Octadecane, 1-chloro-	Halogenated hydrocarbons	3386-33-2	2070	568.697	828.871	699.073	626341	654567	512742	10182.8	5989.05	8085.93	69893.9	56042.9	33109.7	82032.3	99519.5	91415.2	50411.9	89667.5	-	-
XMW1372	55	69	296.272	C19H36O2	(Z)-Ethyl heptadec-9-enoate	Ester	1089325-29-0	2071	9	383.509	9	106812	117181	87246.7	1484.07	1670.86	1577.46	13621.1	9623.15	6886.05	17171.2	19585.2	17564.7	9871.84	17373.7	-	-
KMW0727	57	71	296.344	C21H44	Heneicosane	Hydrocarbons	629-94-7	2100	386.631	862.324	717.22	625530	651448	509450	9930	5899	7914.5	68274	57007	34098	82081	98962	92056	51063	90180	-	-
XMW0877	55	97	322.36	C23H46	9-Tricosene, (Z)-	Hydrocarbons	27519-02-4	2275	9	9	9	36389.4	46842.8	33890.4	1941.3	1751.17	1846.24	6820.62	5226.25	3772.93	6685.51	9220.02	9219.88	4381.86	7506.5	-	-
ZMW0001	57	71	324.376	C23H48	Tricosane	Hydrocarbons	638-67-5	2300	1026.36	9	9	196483	257761	184938	10030.9	5205	7617.97	38465	27046	18956	34541	49183	42806	22066	38343	C17433	-
KMW0737	108	109	208.146	C13H20O2	2-Cyclohexen-1-one, 4-(3-hydroxy-1-butenyl)-3,5,5-trimethyl-	Ketone	34318-21-3	1647	1.2339e+06	1.36901e+06	1.27914e+06	514318	600501	566381	1.25438e+06	1.179e+06	1.21669e+06	1.03634e+06	1.00562e+06	1.33506e+06	2.0087e+06	2.13245e+06	1.86691e+06	1.52265e+06	1.75754e+06	-	-
