# Supplementary material for: Terpenoids and their gene regulatory networks in Opisthopappus taihangensis ‘Taihang Mingzhu’ as detected by transcriptome and metabolome analyses
Source: Front Plant Sci. 2022 Sep 29;13:1014114. doi: 10.3389/fpls.2022.1014114 (PMC9557748; doi:10.3389/fpls.2022.1014114)
Supplement: Additional file 1 — Leaves. [file DataSheet_1.zip › Table 3.XLSX]

## Sheet: Supplementary Table 
KEGG_A_class	KEGG_B_class	Pathway	Count (8761)	Pathway ID	Genes	K_IDs
Metabolism	Global and overview maps	Metabolic pathways	3441	ko01100	Unigene0000023;Unigene0000028;Unigene0000039;Unigene0000078;Unigene0000114;Unigene0000160;Unigene0000210;Unigene0000214;Unigene0000230;Unigene0000244;Unigene0000248;Unigene0000273;Unigene0000295;Unigene0000318;Unigene0000345;Unigene0000353;Unigene0000399;Unigene0000419;Unigene0000457;Unigene0000472;Unigene0000476;Unigene0000477;Unigene0000486;Unigene0000495;Unigene0000499;Unigene0000512;Unigene00…
Metabolism	Global and overview maps	Biosynthesis of secondary metabolites	1896	ko01110	Unigene0000028;Unigene0000088;Unigene0000114;Unigene0000160;Unigene0000210;Unigene0000230;Unigene0000273;Unigene0000295;Unigene0000345;Unigene0000476;Unigene0000477;Unigene0000486;Unigene0000495;Unigene0000499;Unigene0000624;Unigene0000654;Unigene0000658;Unigene0000780;Unigene0000798;Unigene0000849;Unigene0000890;Unigene0000908;Unigene0000909;Unigene0000919;Unigene0000956;Unigene0001089;Unigene00…	K13832+K15095+K22395+K01900+K05359+K01772+K00895+K01490+K01438+K15633+K00430+K00927+K01647+K07409+K01835+K00052+K00083+K11517+K13508+K05349+K00660+K15095+K15095+K14157+K15397+K21374+K00626+K00234+K00422+K00791+K00430+K00873+K01623+K01807+K00083+K13065+K00927+K01755+K21026+K00234+K00549+K00430+K00430+K00276+K00053+K20623+K15227+K01115+K00234+K15397+K01762+K01115+K14652+K01593+K01188+K13832+K01610+…
Genetic Information Processing	Translation	Ribosome	494	ko03010	Unigene0000516;Unigene0000680;Unigene0000886;Unigene0001419;Unigene0001651;Unigene0001867;Unigene0001884;Unigene0002517;Unigene0002666;Unigene0002689;Unigene0002719;Unigene0002855;Unigene0003118;Unigene0003304;Unigene0003504;Unigene0003541;Unigene0003544;Unigene0003873;Unigene0004050;Unigene0004070;Unigene0004111;Unigene0004352;Unigene0004445;Unigene0004619;Unigene0004736;Unigene0005013;Unigene00…	K02971+K02922+K02980+K02897+K02992+K02942+K02987+K02946+K02923+K02988+K02977+K02996+K02955+K02957+K02913+K02983+K02936+K02946+K02940+K02941+K02941+K02937+K02899+K02924+K02920+K02874+K02898+K02950+K02948+K02948+K02937+K02923+K02991+K02922+K02952+K02954+K02896+K02975+K02996+K02881+K02952+K02975+K02990+K02934+K02967+K02927+K02948+K02998+K02894+K02889+K02918+K02910+K02947+K02995+K02910+K02903+K02883+…
Environmental Information Processing	Signal transduction	Plant hormone signal transduction	480	ko04075	Unigene0000383;Unigene0000818;Unigene0001152;Unigene0001280;Unigene0001696;Unigene0001748;Unigene0001879;Unigene0002061;Unigene0002195;Unigene0002267;Unigene0002947;Unigene0003051;Unigene0003122;Unigene0003139;Unigene0003161;Unigene0003184;Unigene0003188;Unigene0003324;Unigene0003362;Unigene0003363;Unigene0003364;Unigene0003365;Unigene0003366;Unigene0003368;Unigene0003369;Unigene0003370;Unigene00…	K14484+K13463+K14498+K14488+K13415+K14432+K14497+K14494+K14492+K14491+K14484+K14487+K13463+K13463+K13463+K14491+K14496+K13463+K13463+K13463+K13463+K13463+K13463+K13463+K13463+K13463+K13463+K13463+K14487+K14496+K14484+K13463+K14488+K14488+K14432+K13463+K13463+K13463+K14497+K14491+K13463+K14498+K14485+K14486+K14486+K13463+K14498+K14486+K13463+K13463+K13463+K13463+K13463+K13463+K14488+K14489+K14488+…
Organismal Systems	Environmental adaptation	Plant-pathogen interaction	471	ko04626	Unigene0000080;Unigene0000120;Unigene0000290;Unigene0000347;Unigene0000349;Unigene0000459;Unigene0000734;Unigene0000956;Unigene0001106;Unigene0001804;Unigene0001805;Unigene0001806;Unigene0001846;Unigene0002224;Unigene0002397;Unigene0002841;Unigene0002933;Unigene0003092;Unigene0003235;Unigene0003438;Unigene0003458;Unigene0003652;Unigene0003829;Unigene0004035;Unigene0004058;Unigene0004059;Unigene00…	K09422+K09422+K04368+K13412+K04079+K13412+K04079+K15397+K04079+K13448+K13448+K13448+K13459+K15397+K13459+K13448+K09422+K13412+K09422+K13447+K09422+K09422+K13412+K13412+K09422+K13447+K13448+K09422+K13414+K13412+K13447+K09487+K13427+K09487+K09487+K09487+K09487+K04079+K09422+K13459+K09422+K02183+K09422+K09422+K09422+K15397+K13416+K13412+K05391+K04368+K13412+K13412+K13425+K15397+K09422+K13412+K05391+…
Metabolism	Global and overview maps	Carbon metabolism	455	ko01200	Unigene0000160;Unigene0000419;Unigene0000476;Unigene0000486;Unigene0000495;Unigene0000780;Unigene0001097;Unigene0001193;Unigene0001429;Unigene0001440;Unigene0001521;Unigene0001677;Unigene0001722;Unigene0001901;Unigene0002219;Unigene0002261;Unigene0002262;Unigene0002663;Unigene0002943;Unigene0003160;Unigene0003236;Unigene0003337;Unigene0003683;Unigene0003846;Unigene0003893;Unigene0003954;Unigene00…	K01900+K01006+K15633+K00927+K01647+K11517+K00626+K00234+K00873+K01623+K01807+K00927+K01595+K00234+K00234+K01006+K01006+K01610+K00281+K15919+K01595+K15918+K01057+K01595+K00850+K19269+K00234+K01834+K01689+K00261+K01738+K00026+K00058+K00058+K00134+K01595+K00162+K00028+K01963+K00121+K11517+K00033+K00031+K00873+K00234+K01895+K05605+K00234+K00281+K01803+K01595+K15919+K00058+K01689+K15919+K01807+K00134+…
Genetic Information Processing	Folding, sorting and degradation	Protein processing in endoplasmic reticulum	443	ko04141	Unigene0000108;Unigene0000348;Unigene0000349;Unigene0000734;Unigene0001106;Unigene0001512;Unigene0002000;Unigene0002026;Unigene0002211;Unigene0002644;Unigene0002835;Unigene0002960;Unigene0002977;Unigene0002978;Unigene0003135;Unigene0003194;Unigene0004080;Unigene0004186;Unigene0004187;Unigene0004250;Unigene0004477;Unigene0004587;Unigene0004791;Unigene0005498;Unigene0005641;Unigene0005737;Unigene00…	K03283+K13989+K04079+K04079+K04079+K10661+K03347+K14005+K11718+K03283+K10085+K03283+K03283+K03283+K14006+K10661+K06689+K10956+K10956+K13993+K03094+K03283+K03283+K09487+K09487+K09487+K09487+K09487+K04079+K09580+K09486+K12670+K03094+K03283+K14007+K14009+K03283+K13993+K14006+K03283+K04523+K14007+K12275+K03283+K13993+K14006+K11718+K03283+K09490+K01230+K13993+K03283+K13984+K03283+K14003+K13993+K09490+…
Metabolism	Global and overview maps	Biosynthesis of amino acids	431	ko01230	Unigene0000028;Unigene0000210;Unigene0000345;Unigene0000476;Unigene0000486;Unigene0000495;Unigene0000654;Unigene0001429;Unigene0001440;Unigene0001521;Unigene0001677;Unigene0001721;Unigene0001983;Unigene0002146;Unigene0002208;Unigene0002640;Unigene0002706;Unigene0003361;Unigene0003415;Unigene0003482;Unigene0003893;Unigene0003957;Unigene0004418;Unigene0004650;Unigene0004832;Unigene0004841;Unigene00…	K13832+K05359+K01438+K15633+K00927+K01647+K00052+K00873+K01623+K01807+K00927+K01755+K00549+K00053+K15227+K13832+K00815+K13832+K13832+K10206+K00850+K00620+K01834+K01689+K13832+K01738+K13832+K13832+K13832+K10206+K01739+K00058+K00058+K00134+K13832+K00811+K01850+K00765+K00133+K00872+K00031+K00873+K15227+K01739+K00549+K01760+K01803+K10206+K00058+K01689+K01807+K00134+K00831+K00873+K00615+K00927+K01834+…
Genetic Information Processing	Transcription	Spliceosome	379	ko03040	Unigene0000108;Unigene0000298;Unigene0000299;Unigene0000300;Unigene0000301;Unigene0000302;Unigene0001841;Unigene0001937;Unigene0001953;Unigene0002644;Unigene0002957;Unigene0002960;Unigene0002977;Unigene0002978;Unigene0002996;Unigene0003114;Unigene0003146;Unigene0003480;Unigene0003841;Unigene0003989;Unigene0004379;Unigene0004587;Unigene0004791;Unigene0004978;Unigene0005023;Unigene0005075;Unigene00…	K03283+K12854+K12854+K12854+K12854+K12854+K10599+K12621+K12828+K03283+K12856+K03283+K03283+K03283+K12856+K12900+K12829+K12815+K12823+K12865+K12823+K03283+K03283+K12893+K12818+K12815+K11093+K12867+K12831+K12822+K12869+K12867+K12741+K12822+K12813+K03283+K12626+K12828+K12741+K12834+K03283+K12891+K12819+K12854+K03283+K03283+K12818+K03283+K12891+K11097+K12741+K12872+K03283+K12856+K12741+K03283+K12813+…
Cellular Processes	Transport and catabolism	Endocytosis	379	ko04144	Unigene0000108;Unigene0000314;Unigene0001047;Unigene0001144;Unigene0001365;Unigene0001396;Unigene0002154;Unigene0002215;Unigene0002340;Unigene0002611;Unigene0002644;Unigene0002843;Unigene0002899;Unigene0002960;Unigene0002977;Unigene0002978;Unigene0003028;Unigene0004238;Unigene0004587;Unigene0004791;Unigene0004804;Unigene0004975;Unigene0005027;Unigene0005335;Unigene0006312;Unigene0006396;Unigene00…	K03283+K12190+K12492+K10591+K10396+K07904+K00889+K01115+K01115+K00889+K03283+K12189+K12486+K03283+K03283+K03283+K11866+K11866+K03283+K03283+K01528+K01528+K07904+K12471+K07904+K19476+K04646+K12195+K03283+K05755+K01115+K03283+K04646+K10365+K03283+K19476+K19366+K03283+K04646+K03283+K03283+K03283+K07897+K01115+K00889+K03283+K03283+K03283+K03283+K18443+K12200+K12200+K03283+K03283+K19476+K18443+K18443+…
Genetic Information Processing	Translation	RNA transport	315	ko03013	Unigene0000047;Unigene0000166;Unigene0000270;Unigene0000373;Unigene0001126;Unigene0001316;Unigene0001760;Unigene0001764;Unigene0002040;Unigene0002054;Unigene0002359;Unigene0002959;Unigene0003057;Unigene0003559;Unigene0003601;Unigene0004267;Unigene0004591;Unigene0004681;Unigene0005001;Unigene0005002;Unigene0005093;Unigene0005119;Unigene0005367;Unigene0005412;Unigene0005536;Unigene0005646;Unigene00…	K13126+K14305+K03260+K12160+K14305+K14319+K03113+K03257+K03242+K03242+K03113+K13126+K14310+K07562+K13126+K03257+K03680+K14304+K03231+K03231+K14326+K14297+K14303+K14318+K03243+K14326+K14297+K03260+K07936+K03260+K03680+K14321+K14306+K14305+K03259+K14298+K14304+K13126+K14310+K14292+K14317+K14293+K03260+K13137+K03253+K07936+K14300+K14328+K03231+K13126+K13126+K12160+K07936+K03260+K14319+K14319+K12160+…
Metabolism	Nucleotide metabolism	Purine metabolism	280	ko00230	Unigene0000295;Unigene0000624;Unigene0000685;Unigene0001277;Unigene0001279;Unigene0001429;Unigene0001758;Unigene0003265;Unigene0003300;Unigene0003350;Unigene0003461;Unigene0003840;Unigene0004271;Unigene0004508;Unigene0004855;Unigene0004872;Unigene0005265;Unigene0005517;Unigene0005675;Unigene0006132;Unigene0006437;Unigene0006571;Unigene0008049;Unigene0008069;Unigene0008192;Unigene0008638;Unigene00…	K01490+K01835+K01939+K03010+K03010+K00873+K03006+K02324+K02327+K03006+K00939+K00759+K00939+K14977+K02324+K03011+K00962+K03006+K00962+K03009+K00873+K02324+K03006+K00759+K02324+K03016+K03006+K00873+K10808+K10808+K02684+K00940+K03006+K03504+K03000+K03506+K03506+K00873+K00602+K01081+K03014+K03006+K13811+K00860+K00759+K18532+K18532+K03006+K00962+K03023+K18532+K02326+K00759+K00940+K18447+K03020+K00939+…
Genetic Information Processing	Folding, sorting and degradation	Ubiquitin mediated proteolysis	278	ko04120	Unigene0000185;Unigene0000323;Unigene0000428;Unigene0000583;Unigene0000981;Unigene0001144;Unigene0001164;Unigene0001623;Unigene0001841;Unigene0002000;Unigene0002752;Unigene0002848;Unigene0002854;Unigene0003916;Unigene0004017;Unigene0004018;Unigene0004080;Unigene0004081;Unigene0004477;Unigene0004568;Unigene0004719;Unigene0005010;Unigene0005077;Unigene0005915;Unigene0006541;Unigene0006575;Unigene00…	K03357+K10581+K10581+K10573+K10581+K10591+K04506+K10144+K10599+K03347+K10570+K10590+K10592+K03178+K10588+K10588+K06689+K10143+K03094+K03348+K10590+K04649+K10583+K10581+K10592+K03875+K03094+K10581+K04506+K10592+K03349+K04706+K10581+K04706+K10610+K10590+K04506+K03094+K06689+K04649+K03347+K03872+K10581+K03869+K03869+K10144+K03094+K03094+K12456+K10579+K10579+K10581+K06689+K10580+K03094+K10581+K06688+…
Metabolism	Energy metabolism	Oxidative phosphorylation	248	ko00190	Unigene0000657;Unigene0000822;Unigene0001193;Unigene0001593;Unigene0001901;Unigene0002219;Unigene0002857;Unigene0002935;Unigene0002936;Unigene0004220;Unigene0004354;Unigene0006508;Unigene0006963;Unigene0007014;Unigene0007033;Unigene0007525;Unigene0007541;Unigene0007945;Unigene0008201;Unigene0008336;Unigene0008776;Unigene0009033;Unigene0009274;Unigene0009624;Unigene0009747;Unigene0009960;Unigene00…	K02155+K02265+K00234+K05577+K00234+K00234+K02147+K02154+K02154+K02152+K00234+K00234+K02154+K00234+K02266+K01535+K01507+K02152+K02115+K03953+K02108+K03878+K03965+K05575+K03946+K03883+K00419+K00234+K02154+K01535+K00419+K00419+K02138+K03955+K02140+K03945+K05575+K05575+K05579+K01507+K02154+K02266+K01535+K02256+K02256+K02256+K02112+K00234+K03963+K02132+K11352+K02267+K03950+K02256+K02140+K02135+K03946+…
Metabolism	Biosynthesis of other secondary metabolites	Phenylpropanoid biosynthesis	248	ko00940	Unigene0000114;Unigene0000477;Unigene0000658;Unigene0000849;Unigene0001400;Unigene0001580;Unigene0001617;Unigene0002003;Unigene0002070;Unigene0002625;Unigene0002915;Unigene0002942;Unigene0003863;Unigene0004004;Unigene0004101;Unigene0004288;Unigene0004766;Unigene0005542;Unigene0005889;Unigene0006164;Unigene0006235;Unigene0006337;Unigene0006499;Unigene0006523;Unigene0006983;Unigene0007747;Unigene00…	K22395+K00430+K00083+K05349+K00430+K00083+K13065+K00430+K00430+K01188+K13065+K00430+K00588+K05350+K05349+K05349+K12355+K01904+K01904+K00430+K00430+K09753+K12356+K00083+K12355+K00430+K00430+K00487+K09754+K00430+K09755+K06892+K22395+K00430+K00430+K10775+K00430+K01904+K00083+K18368+K13065+K00430+K13065+K13065+K13065+K13065+K13065+K00430+K18368+K13065+K06892+K06892+K06892+K00083+K05349+K00430+K00430+…
Metabolism	Carbohydrate metabolism	Starch and sucrose metabolism	239	ko00500	Unigene0000214;Unigene0000399;Unigene0000624;Unigene0000849;Unigene0001093;Unigene0002625;Unigene0002718;Unigene0003168;Unigene0003470;Unigene0003569;Unigene0004004;Unigene0004101;Unigene0004181;Unigene0004188;Unigene0004288;Unigene0004547;Unigene0005190;Unigene0005455;Unigene0005862;Unigene0006095;Unigene0006883;Unigene0007358;Unigene0007432;Unigene0007999;Unigene0008087;Unigene0009157;Unigene00…	K01087+K16055+K01835+K05349+K16055+K01188+K00975+K00847+K01179+K01214+K05350+K05349+K16055+K00696+K05349+K00695+K00696+K01214+K00688+K01087+K01087+K07024+K16055+K01179+K00703+K00688+K01193+K00703+K01193+K01193+K01087+K16055+K16055+K00844+K00844+K00844+K16055+K00703+K00703+K05349+K05349+K00703+K16055+K16055+K00688+K01087+K01087+K18447+K01188+K01188+K05349+K01087+K01179+K00847+K00975+K00975+K00975+…
Genetic Information Processing	Translation	mRNA surveillance pathway	225	ko03015	Unigene0000047;Unigene0000139;Unigene0002117;Unigene0002258;Unigene0002959;Unigene0003601;Unigene0003626;Unigene0003627;Unigene0004451;Unigene0004649;Unigene0004859;Unigene0005059;Unigene0005093;Unigene0005502;Unigene0005646;Unigene0005668;Unigene0005669;Unigene0005681;Unigene0005786;Unigene0005944;Unigene0007755;Unigene0008506;Unigene0010248;Unigene0010497;Unigene0010806;Unigene0013701;Unigene00…	K13126+K11584+K13917+K04354+K13126+K13126+K08873+K08873+K04354+K14396+K06269+K14406+K14326+K06100+K14326+K14400+K14400+K14376+K14411+K14411+K13126+K04354+K14328+K04354+K14376+K14400+K14400+K13126+K13126+K12875+K14398+K13025+K11584+K03267+K14328+K14398+K12877+K13126+K14324+K12876+K11584+K14411+K00565+K03265+K11584+K12876+K13126+K03267+K06269+K14962+K14398+K14398+K14398+K06269+K06965+K06965+K04382+…
Metabolism	Carbohydrate metabolism	Glycolysis / Gluconeogenesis	224	ko00010	Unigene0000273;Unigene0000476;Unigene0000486;Unigene0000624;Unigene0001429;Unigene0001440;Unigene0001677;Unigene0002663;Unigene0003893;Unigene0004037;Unigene0004055;Unigene0004418;Unigene0004650;Unigene0005556;Unigene0006031;Unigene0006227;Unigene0006437;Unigene0006602;Unigene0007567;Unigene0007867;Unigene0008130;Unigene0008481;Unigene0008701;Unigene0009199;Unigene0009826;Unigene0010071;Unigene00…	K00895+K15633+K00927+K01835+K00873+K01623+K00927+K01610+K00850+K01792+K00128+K01834+K01689+K00134+K00162+K00121+K00873+K01895+K01803+K01785+K01689+K00134+K00873+K00927+K00121+K01834+K01792+K00627+K01568+K00121+K00128+K00128+K01689+K01689+K00844+K00844+K00844+K00134+K00873+K00627+K00850+K00850+K01689+K00895+K00002+K01623+K00134+K01792+K00627+K00627+K00121+K01834+K01623+K01792+K00001+K00134+K00121+…
Genetic Information Processing	Folding, sorting and degradation	RNA degradation	222	ko03018	Unigene0000047;Unigene0001431;Unigene0001432;Unigene0001937;Unigene0002089;Unigene0002959;Unigene0003045;Unigene0003601;Unigene0003893;Unigene0004402;Unigene0004468;Unigene0004650;Unigene0005072;Unigene0005084;Unigene0005265;Unigene0005331;Unigene0005563;Unigene0005675;Unigene0007027;Unigene0007237;Unigene0007497;Unigene0007646;Unigene0007755;Unigene0007865;Unigene0008130;Unigene0008546;Unigene00…	K13126+K04077+K04077+K12621+K10643+K13126+K12616+K13126+K00850+K12614+K12619+K01689+K10643+K12616+K00962+K12619+K12614+K00962+K12626+K04043+K12611+K12619+K13126+K10643+K01689+K12604+K12614+K12608+K03681+K03654+K12587+K12591+K12593+K01689+K01689+K04077+K04077+K13126+K13126+K12619+K12619+K12619+K07573+K07573+K00850+K00850+K01689+K12623+K12619+K12623+K00962+K12589+K12624+K12598+K12622+K12590+K12586+…
Genetic Information Processing	Translation	Aminoacyl-tRNA biosynthesis	221	ko00970	Unigene0000525;Unigene0000639;Unigene0000649;Unigene0000757;Unigene0001478;Unigene0001607;Unigene0001684;Unigene0001707;Unigene0001708;Unigene0001709;Unigene0001710;Unigene0001993;Unigene0002343;Unigene0002398;Unigene0002595;Unigene0002720;Unigene0004561;Unigene0004590;Unigene0004788;Unigene0005433;Unigene0005434;Unigene0005440;Unigene0006265;Unigene0006639;Unigene0006663;Unigene0007519;Unigene00…	K01869+K00604+K01874+K22503+K01869+K01870+K04567+K01887+K01887+K01887+K01887+K01873+K01887+K01873+K01874+K01870+K01893+K14164+K04567+K01887+K01887+K01887+K01887+K01866+K01887+K01870+K01887+K01887+K01880+K01880+K01887+K01868+K01880+K01887+K01876+K01869+K01880+K01874+K01893+K01893+K01887+K01887+K01887+K01887+K01885+K01880+K01887+K01881+K01881+K01867+K01887+K01887+K01887+K01887+K01873+K01873+K01880+…
Metabolism	Nucleotide metabolism	Pyrimidine metabolism	217	ko00240	Unigene0000248;Unigene0000585;Unigene0001127;Unigene0001277;Unigene0001279;Unigene0001758;Unigene0002199;Unigene0002784;Unigene0003265;Unigene0003300;Unigene0003350;Unigene0004855;Unigene0004872;Unigene0005265;Unigene0005517;Unigene0005675;Unigene0006132;Unigene0006571;Unigene0006695;Unigene0007087;Unigene0007218;Unigene0007418;Unigene0008049;Unigene0008192;Unigene0008193;Unigene0008638;Unigene00…	K00761+K00943+K00876+K03010+K03010+K03006+K00876+K01955+K02324+K02327+K03006+K02324+K03011+K00962+K03006+K00962+K03009+K02324+K13998+K13421+K00876+K09903+K03006+K02324+K16329+K03016+K03006+K10808+K01520+K10808+K02684+K00940+K03006+K03504+K03000+K03506+K03506+K16904+K01081+K03014+K01520+K03006+K16904+K03006+K00962+K03023+K01493+K01493+K02326+K00940+K03020+K03008+K00857+K00940+K16904+K03505+K03505+…
Metabolism	Carbohydrate metabolism	Amino sugar and nucleotide sugar metabolism	208	ko00520	Unigene0000512;Unigene0000518;Unigene0000624;Unigene0000892;Unigene0001182;Unigene0001703;Unigene0002099;Unigene0002636;Unigene0002718;Unigene0003168;Unigene0004394;Unigene0004774;Unigene0005876;Unigene0006507;Unigene0007179;Unigene0008016;Unigene0008233;Unigene0008297;Unigene0008639;Unigene0008852;Unigene0010036;Unigene0010137;Unigene0012248;Unigene0014095;Unigene0014382;Unigene0014383;Unigene00…	K12448+K13648+K01835+K01183+K15920+K15920+K00326+K00770+K00975+K00847+K08679+K13648+K13648+K12447+K13648+K12448+K17497+K13379+K00621+K15920+K01183+K08678+K01183+K08678+K00844+K00844+K00844+K08678+K08678+K08678+K00770+K12447+K01183+K15920+K12447+K08679+K08678+K12448+K15920+K01183+K12450+K00847+K00975+K08679+K00012+K08679+K00975+K00975+K08679+K08678+K13379+K13379+K00847+K00847+K01809+K00975+K02377+…
Environmental Information Processing	Signal transduction	MAPK signaling pathway - plant	207	ko04016	Unigene0001152;Unigene0001826;Unigene0001879;Unigene0003188;Unigene0003438;Unigene0003997;Unigene0004059;Unigene0004448;Unigene0004517;Unigene0004757;Unigene0005035;Unigene0005044;Unigene0005207;Unigene0005613;Unigene0005790;Unigene0006345;Unigene0007323;Unigene0007444;Unigene0008047;Unigene0008611;Unigene0008645;Unigene0008646;Unigene0008832;Unigene0009683;Unigene0009805;Unigene0010642;Unigene00…	K14498+K17686+K14497+K14496+K13447+K14496+K13447+K20538+K20717+K14497+K13414+K14498+K13447+K14498+K20718+K02183+K20772+K13416+K13425+K14496+K17686+K14497+K13447+K02183+K13414+K00940+K14498+K13422+K02183+K13447+K14515+K13416+K14497+K14497+K13425+K13422+K14496+K13414+K20726+K02183+K13416+K20729+K13449+K20557+K14496+K14496+K00940+K02183+K02183+K02183+K00940+K02183+K20725+K14496+K20604+K20604+K02183+…
Metabolism	Global and overview maps	Fatty acid metabolism	189	ko01212	Unigene0000023;Unigene0000078;Unigene0001097;Unigene0003271;Unigene0003493;Unigene0003548;Unigene0003998;Unigene0004996;Unigene0005428;Unigene0005474;Unigene0006069;Unigene0006141;Unigene0006199;Unigene0006514;Unigene0006803;Unigene0006842;Unigene0007231;Unigene0008060;Unigene0008175;Unigene0008883;Unigene0009288;Unigene0009866;Unigene0010576;Unigene0014604;Unigene0014605;Unigene0015999;Unigene00…	K09458+K00648+K00626+K09458+K01897+K00059+K10527+K01074+K10527+K11262+K10256+K00648+K01963+K09458+K01897+K07512+K10256+K00232+K10781+K09458+K00208+K10256+K10781+K09458+K09458+K09458+K09458+K10256+K10256+K10256+K00648+K10781+K01963+K10251+K10703+K00059+K00232+K02372+K02160+K10703+K09458+K00645+K00648+K00648+K10258+K00059+K00059+K10781+K10256+K00208+K10703+K10781+K09458+K09458+K03921+K10251+K00208+…
Genetic Information Processing	Replication and repair	Homologous recombination	182	ko03440	Unigene0000364;Unigene0001021;Unigene0002086;Unigene0002130;Unigene0002737;Unigene0003109;Unigene0003132;Unigene0003133;Unigene0003292;Unigene0003300;Unigene0003355;Unigene0003404;Unigene0003927;Unigene0004495;Unigene0005188;Unigene0005400;Unigene0005857;Unigene0007443;Unigene0007589;Unigene0007686;Unigene0008696;Unigene0008817;Unigene0008870;Unigene0009015;Unigene0009293;Unigene0009458;Unigene00…	K10870+K10683+K07466+K07466+K10866+K03165+K07466+K07466+K10875+K02327+K07466+K03655+K07466+K07466+K03165+K10875+K04728+K20776+K07466+K07466+K07466+K10875+K07466+K07466+K07466+K07466+K10901+K03504+K10901+K07466+K10866+K10869+K07466+K15362+K07466+K07466+K15362+K07466+K07466+K10866+K10866+K07466+K07466+K07466+K10870+K07466+K10901+K10875+K10740+K03505+K03505+K15362+K15362+K15362+K07466+K07466+K07466+…
Metabolism	Lipid metabolism	Glycerophospholipid metabolism	178	ko00564	Unigene0000798;Unigene0000853;Unigene0001529;Unigene0002162;Unigene0002215;Unigene0002340;Unigene0004498;Unigene0004659;Unigene0005144;Unigene0005525;Unigene0005808;Unigene0006078;Unigene0007136;Unigene0007976;Unigene0008094;Unigene0008578;Unigene0008972;Unigene0009081;Unigene0009456;Unigene0010265;Unigene0012160;Unigene0014410;Unigene0015242;Unigene0015484;Unigene0015605;Unigene0015606;Unigene00…	K13508+K05929+K00630+K06130+K01115+K01115+K16860+K00006+K00995+K18693+K00901+K13510+K01115+K00993+K18693+K05929+K01613+K00550+K00981+K01115+K13511+K00901+K00006+K01115+K00901+K00901+K06130+K01115+K01115+K01115+K00981+K01115+K01115+K00901+K13508+K13508+K13519+K00968+K01115+K01047+K18693+K18693+K06130+K13523+K18696+K13519+K08744+K00630+K13513+K13513+K01115+K01115+K01115+K00981+K00981+K14156+K13508+…
Genetic Information Processing	Replication and repair	Nucleotide excision repair	176	ko03420	Unigene0002086;Unigene0002130;Unigene0002752;Unigene0003132;Unigene0003133;Unigene0003265;Unigene0003300;Unigene0003355;Unigene0003927;Unigene0004429;Unigene0004495;Unigene0004855;Unigene0006571;Unigene0007589;Unigene0007611;Unigene0007686;Unigene0008137;Unigene0008192;Unigene0008696;Unigene0008870;Unigene0009015;Unigene0009293;Unigene0009458;Unigene0009812;Unigene0010827;Unigene0011886;Unigene00…	K07466+K07466+K10570+K07466+K07466+K02324+K02327+K07466+K07466+K03143+K07466+K02324+K02324+K07466+K10747+K07466+K10610+K02324+K07466+K07466+K07466+K07466+K07466+K10846+K03504+K07466+K07466+K03506+K03506+K10756+K10754+K07466+K07466+K07466+K07466+K10843+K07466+K07466+K07466+K10610+K10610+K10610+K02326+K07466+K10845+K03868+K10740+K03505+K03505+K07466+K07466+K07466+K07466+K07466+K04802+K04802+K04802+…
Cellular Processes	Transport and catabolism	Phagosome	171	ko04145	Unigene0000244;Unigene0000457;Unigene0000657;Unigene0001882;Unigene0002634;Unigene0002842;Unigene0002857;Unigene0002897;Unigene0002935;Unigene0002936;Unigene0004117;Unigene0004186;Unigene0004187;Unigene0004220;Unigene0005437;Unigene0005827;Unigene0006963;Unigene0007047;Unigene0007482;Unigene0007945;Unigene0008697;Unigene0008977;Unigene0009044;Unigene0009576;Unigene0010204;Unigene0010272;Unigene00…	K00921+K00921+K02155+K08517+K07375+K08492+K02147+K00921+K02154+K02154+K07374+K10956+K10956+K02152+K04392+K00921+K02154+K07375+K07374+K02152+K05692+K07374+K00921+K07375+K07897+K00914+K02154+K08488+K07375+K04392+K08057+K08057+K08057+K07375+K07375+K02154+K09481+K07897+K07897+K07897+K07374+K07374+K04392+K04392+K07374+K07374+K07897+K07897+K04392+K07342+K02152+K02153+K02153+K02151+K07897+K04392+K02150+…
Metabolism	Carbohydrate metabolism	Pyruvate metabolism	165	ko00620	Unigene0000419;Unigene0001097;Unigene0001429;Unigene0001722;Unigene0002261;Unigene0002262;Unigene0002663;Unigene0003236;Unigene0003846;Unigene0004055;Unigene0005080;Unigene0005474;Unigene0005957;Unigene0006031;Unigene0006063;Unigene0006199;Unigene0006437;Unigene0006602;Unigene0007648;Unigene0008701;Unigene0010221;Unigene0010972;Unigene0011036;Unigene0012042;Unigene0012043;Unigene0013409;Unigene00…	K01006+K00626+K00873+K01595+K01006+K01006+K01610+K01595+K01595+K00128+K00026+K11262+K01595+K00162+K00028+K01963+K00873+K01895+K01595+K00873+K00025+K00627+K01595+K00128+K00128+K01006+K01595+K01679+K01679+K01759+K01759+K00873+K01006+K00627+K01595+K01595+K01963+K01595+K00029+K00627+K00627+K00028+K02160+K01759+K00026+K00029+K01512+K00026+K00161+K00161+K01595+K00016+K00128+K01638+K01638+K00128+K00128+…
Genetic Information Processing	Translation	Ribosome biogenesis in eukaryotes	165	ko03008	Unigene0000189;Unigene0000307;Unigene0001533;Unigene0002196;Unigene0002260;Unigene0003268;Unigene0003559;Unigene0003644;Unigene0004274;Unigene0004468;Unigene0005331;Unigene0005993;Unigene0006997;Unigene0007225;Unigene0007529;Unigene0007646;Unigene0008716;Unigene0009280;Unigene0010214;Unigene0010820;Unigene0011913;Unigene0012168;Unigene0012169;Unigene0012170;Unigene0014767;Unigene0015492;Unigene00…	K14574+K06943+K14552+K14572+K14563+K14552+K07562+K14571+K03264+K12619+K12619+K07936+K14546+K14554+K14569+K12619+K07936+K14560+K14563+K14571+K13288+K14564+K14564+K14564+K14521+K11130+K11130+K07936+K12619+K12619+K12619+K14559+K14559+K14574+K14564+K11128+K11130+K18532+K18532+K12619+K18532+K14571+K11129+K11129+K14561+K07936+K03115+K03538+K12845+K12845+K07936+K07936+K14545+K03264+K13288+K03537+K14563+…
Genetic Information Processing	Replication and repair	DNA replication	154	ko03030	Unigene0002086;Unigene0002130;Unigene0002774;Unigene0003132;Unigene0003133;Unigene0003265;Unigene0003300;Unigene0003355;Unigene0003927;Unigene0004495;Unigene0004784;Unigene0004855;Unigene0006298;Unigene0006571;Unigene0006833;Unigene0007589;Unigene0007611;Unigene0007686;Unigene0008192;Unigene0008628;Unigene0008696;Unigene0008870;Unigene0009015;Unigene0009293;Unigene0009458;Unigene0009724;Unigene00…	K07466+K07466+K02541+K07466+K07466+K02324+K02327+K07466+K07466+K07466+K04799+K02324+K10742+K02324+K10744+K07466+K10747+K07466+K02324+K10742+K07466+K07466+K07466+K07466+K07466+K02684+K03504+K07466+K02542+K07466+K10742+K10742+K10742+K03506+K03506+K10756+K10754+K07466+K07466+K07466+K07466+K07466+K07466+K07466+K02326+K07466+K10745+K10740+K03505+K03505+K07466+K07466+K07466+K07466+K07466+K04802+K04802+…
Metabolism	Amino acid metabolism	Cysteine and methionine metabolism	148	ko00270	Unigene0000742;Unigene0000899;Unigene0001800;Unigene0001983;Unigene0002329;Unigene0002706;Unigene0003449;Unigene0004841;Unigene0004844;Unigene0005080;Unigene0005531;Unigene0005783;Unigene0006039;Unigene0006821;Unigene0007323;Unigene0007341;Unigene0007393;Unigene0007515;Unigene0008680;Unigene0009902;Unigene0010171;Unigene0010221;Unigene0010461;Unigene0010637;Unigene0012506;Unigene0013801;Unigene00…	K05396+K01761+K01251+K00549+K01762+K00815+K00547+K01738+K16054+K00026+K01739+K00811+K00133+K01739+K20772+K00549+K01760+K01244+K01011+K01762+K01244+K00025+K01919+K00815+K01760+K01251+K01251+K00815+K00815+K16054+K01244+K08967+K08967+K05933+K00026+K05396+K00026+K00640+K00815+K00815+K00815+K00815+K00016+K01760+K14454+K05933+K05933+K05933+K00826+K00547+K13034+K00640+K14454+K00640+K00815+K00547+K00797+…
Metabolism	Carbohydrate metabolism	Pentose and glucuronate interconversions	146	ko00040	Unigene0004098;Unigene0004452;Unigene0005203;Unigene0005491;Unigene0006042;Unigene0006113;Unigene0006417;Unigene0006507;Unigene0007083;Unigene0007598;Unigene0009247;Unigene0009350;Unigene0009567;Unigene0009854;Unigene0010256;Unigene0010773;Unigene0014903;Unigene0015148;Unigene0015150;Unigene0017945;Unigene0019558;Unigene0020124;Unigene0020131;Unigene0021817;Unigene0022547;Unigene0022548;Unigene00…	K00854+K01051+K01213+K01051+K01184+K01728+K01728+K12447+K01051+K01184+K01728+K01728+K01051+K01051+K01728+K01051+K01051+K01051+K01051+K01051+K12447+K12447+K00002+K01728+K01051+K01051+K01184+K01184+K01184+K01184+K01783+K01213+K01728+K01728+K01728+K01728+K01728+K00012+K01213+K01728+K01728+K01783+K01783+K01213+K01728+K01051+K01051+K01051+K01051+K01051+K01051+K01051+K01783+K16190+K01184+K01728+K01051+…
Environmental Information Processing	Signal transduction	Phosphatidylinositol signaling system	144	ko04070	Unigene0000244;Unigene0000457;Unigene0000472;Unigene0001271;Unigene0002154;Unigene0002611;Unigene0002897;Unigene0004357;Unigene0005808;Unigene0005827;Unigene0006345;Unigene0007357;Unigene0008044;Unigene0009044;Unigene0009456;Unigene0009488;Unigene0009683;Unigene0009790;Unigene0010072;Unigene0010272;Unigene0010338;Unigene0010539;Unigene0011134;Unigene0011629;Unigene0011630;Unigene0013075;Unigene00…	K00921+K00921+K05857+K00888+K00889+K00889+K00921+K05857+K00901+K00921+K02183+K00888+K20279+K00921+K00981+K21797+K02183+K00888+K05857+K00914+K00888+K00889+K02183+K01110+K01110+K18081+K00901+K00901+K00901+K21797+K21797+K00981+K00901+K02183+K05857+K00888+K05857+K02183+K02183+K02183+K02183+K00913+K01092+K02183+K00889+K10572+K02183+K00888+K00888+K02183+K02183+K00913+K00981+K00981+K00913+K00913+K05857+…
Genetic Information Processing	Replication and repair	Mismatch repair	141	ko03430	Unigene0000042;Unigene0000320;Unigene0000735;Unigene0001598;Unigene0002086;Unigene0002130;Unigene0002202;Unigene0003132;Unigene0003133;Unigene0003300;Unigene0003355;Unigene0003927;Unigene0004495;Unigene0005210;Unigene0005709;Unigene0007090;Unigene0007093;Unigene0007589;Unigene0007611;Unigene0007686;Unigene0007687;Unigene0008696;Unigene0008870;Unigene0009015;Unigene0009293;Unigene0009458;Unigene00…	K10858+K10858+K10858+K08735+K07466+K07466+K10858+K07466+K07466+K02327+K07466+K07466+K07466+K08737+K08737+K07456+K08739+K07466+K10747+K07466+K10858+K07466+K07466+K07466+K07466+K07466+K08737+K10746+K03504+K10746+K07466+K07466+K10756+K10754+K08739+K07466+K07466+K07466+K07466+K07466+K07466+K07466+K08736+K07466+K10740+K03505+K03505+K07466+K07466+K07466+K07466+K07466+K04802+K04802+K04802+K10858+K08737+…
Metabolism	Metabolism of other amino acids	Glutathione metabolism	137	ko00480	Unigene0001005;Unigene0001248;Unigene0001936;Unigene0002769;Unigene0004838;Unigene0005306;Unigene0006353;Unigene0006404;Unigene0006531;Unigene0006840;Unigene0007782;Unigene0008075;Unigene0008206;Unigene0008489;Unigene0008979;Unigene0009643;Unigene0010106;Unigene0010461;Unigene0010958;Unigene0016045;Unigene0016046;Unigene0016678;Unigene0017886;Unigene0019212;Unigene0021981;Unigene0021982;Unigene00…	K18592+K21888+K00383+K00383+K00799+K01255+K00033+K00031+K01469+K00799+K00799+K00434+K00799+K00799+K10808+K10808+K00036+K01919+K00799+K00799+K00799+K00799+K00799+K00799+K00799+K00799+K00799+K00799+K01255+K00432+K00434+K00799+K21888+K00799+K00799+K00799+K00799+K00799+K00432+K00036+K00799+K01255+K00799+K00799+K00799+K21888+K21888+K00432+K00799+K00432+K00799+K00434+K22596+K00432+K00432+K00434+K21888+…
Cellular Processes	Transport and catabolism	Peroxisome	137	ko04146	Unigene0000780;Unigene0000893;Unigene0001146;Unigene0002688;Unigene0003493;Unigene0005123;Unigene0006148;Unigene0006246;Unigene0006404;Unigene0006803;Unigene0007313;Unigene0007346;Unigene0007859;Unigene0008060;Unigene0008283;Unigene0008421;Unigene0009166;Unigene0010411;Unigene0011836;Unigene0013573;Unigene0017332;Unigene0019757;Unigene0021399;Unigene0022428;Unigene0022657;Unigene0022984;Unigene00…	K11517+K13354+K04564+K13339+K01897+K13342+K13356+K11517+K00031+K01897+K13354+K13356+K00477+K00232+K03426+K13339+K00477+K01578+K13348+K13344+K13348+K17879+K17879+K13347+K04565+K13348+K13348+K00232+K13354+K04564+K13348+K13344+K04565+K13356+K13356+K13356+K13348+K11517+K13341+K13356+K13336+K13337+K03781+K12261+K11517+K01640+K13348+K00869+K04564+K04564+K01897+K00306+K13335+K13346+K13339+K00830+K13343+…
Metabolism	Lipid metabolism	Glycerolipid metabolism	132	ko00561	Unigene0000039;Unigene0000798;Unigene0001529;Unigene0003337;Unigene0004055;Unigene0005401;Unigene0005525;Unigene0005808;Unigene0007249;Unigene0008094;Unigene0010067;Unigene0012042;Unigene0012043;Unigene0013064;Unigene0014410;Unigene0015605;Unigene0015606;Unigene0016568;Unigene0016569;Unigene0018373;Unigene0018783;Unigene0018784;Unigene0019845;Unigene0019846;Unigene0020074;Unigene0020131;Unigene00…	K01054+K13508+K00630+K15918+K00128+K01054+K18693+K00901+K22848+K18693+K09480+K00128+K00128+K00679+K00901+K00901+K00901+K00679+K00679+K00901+K00679+K00679+K13508+K13508+K13519+K00002+K01054+K06119+K18693+K18693+K01054+K13523+K06119+K06119+K01054+K13519+K07407+K00630+K13513+K13513+K07407+K13508+K00128+K00128+K00128+K13519+K13519+K13519+K01054+K01054+K13523+K15728+K03715+K18693+K13508+K13506+K13508+…
Metabolism	Energy metabolism	Carbon fixation in photosynthetic organisms	132	ko00710	Unigene0000419;Unigene0000486;Unigene0001440;Unigene0001521;Unigene0001677;Unigene0001722;Unigene0002261;Unigene0002262;Unigene0002663;Unigene0003236;Unigene0003846;Unigene0005080;Unigene0005556;Unigene0005957;Unigene0006063;Unigene0007567;Unigene0007648;Unigene0008476;Unigene0008481;Unigene0009159;Unigene0009199;Unigene0010221;Unigene0011036;Unigene0013409;Unigene0014475;Unigene0014629;Unigene00…	K01006+K00927+K01623+K01807+K00927+K01595+K01006+K01006+K01610+K01595+K01595+K00026+K00134+K01595+K00028+K01803+K01595+K01807+K00134+K00615+K00927+K00025+K01595+K01006+K00134+K01595+K01601+K01006+K01595+K01595+K01595+K00029+K01623+K01783+K01602+K00134+K05298+K05298+K01623+K00028+K00026+K01783+K01783+K00029+K00026+K01602+K00134+K01595+K01783+K01803+K14454+K01807+K01807+K01807+K00051+K00029+K03841+…
Metabolism	Lipid metabolism	Fatty acid biosynthesis	124	ko00061	Unigene0000023;Unigene0000078;Unigene0000496;Unigene0003271;Unigene0003493;Unigene0003548;Unigene0005474;Unigene0006141;Unigene0006199;Unigene0006514;Unigene0006803;Unigene0008175;Unigene0008883;Unigene0009288;Unigene0010576;Unigene0014604;Unigene0014605;Unigene0015999;Unigene0016000;Unigene0018928;Unigene0021492;Unigene0021684;Unigene0024076;Unigene0025096;Unigene0026893;Unigene0027036;Unigene00…	K09458+K00648+K10782+K09458+K01897+K00059+K11262+K00648+K01963+K09458+K01897+K10781+K09458+K00208+K10781+K09458+K09458+K09458+K09458+K00648+K10781+K01963+K10782+K00059+K02372+K02160+K10782+K09458+K00645+K00648+K00648+K00059+K00059+K10781+K00208+K10781+K09458+K09458+K03921+K00208+K00208+K00208+K00208+K00648+K01961+K00208+K01897+K01963+K09458+K01962+K01962+K09458+K09458+K10782+K10782+K10782+K11262+…
Metabolism	Amino acid metabolism	Glycine, serine and threonine metabolism	124	ko00260	Unigene0000476;Unigene0002116;Unigene0002943;Unigene0003160;Unigene0003337;Unigene0004418;Unigene0005545;Unigene0005546;Unigene0006039;Unigene0006084;Unigene0007326;Unigene0007735;Unigene0008003;Unigene0008177;Unigene0008616;Unigene0009019;Unigene0009507;Unigene0010071;Unigene0014167;Unigene0015674;Unigene0016635;Unigene0021944;Unigene0025945;Unigene0026243;Unigene0026345;Unigene0026451;Unigene00…	K15633+K00276+K00281+K15919+K15918+K01834+K00058+K00058+K00133+K00872+K00281+K15919+K00058+K15919+K00831+K15919+K02437+K01834+K01695+K00276+K15893+K00108+K00605+K00872+K02437+K00058+K01834+K00600+K01754+K01695+K00499+K01079+K02437+K15919+K00600+K00600+K00281+K01733+K01733+K01733+K00281+K01696+K01696+K01696+K00306+K00830+K15919+K15919+K15919+K00108+K00058+K00058+K00600+K15918+K15918+K00827+K00600+…
Metabolism	Carbohydrate metabolism	Inositol phosphate metabolism	119	ko00562	Unigene0000244;Unigene0000457;Unigene0000472;Unigene0001271;Unigene0002154;Unigene0002611;Unigene0002897;Unigene0004357;Unigene0005827;Unigene0007357;Unigene0007567;Unigene0008044;Unigene0008170;Unigene0009044;Unigene0009488;Unigene0009790;Unigene0010072;Unigene0010272;Unigene0010338;Unigene0010539;Unigene0011629;Unigene0011630;Unigene0013075;Unigene0016747;Unigene0016782;Unigene0020730;Unigene00…	K00921+K00921+K05857+K00888+K00889+K00889+K00921+K05857+K00921+K00888+K01803+K20279+K19517+K00921+K21797+K00888+K05857+K00914+K00888+K00889+K01110+K01110+K18081+K21797+K21797+K05857+K00888+K05857+K00913+K01092+K00889+K10572+K00888+K00888+K01765+K00913+K00140+K01803+K00913+K00913+K19517+K05857+K05857+K18649+K00915+K00999+K00888+K05857+K01114+K00913+K00913+K15422+K01858+K00921+K00921+K21797+K21797+…
Environmental Information Processing	Membrane transport	ABC transporters	117	ko02010	Unigene0000553;Unigene0001403;Unigene0001663;Unigene0001859;Unigene0002713;Unigene0002944;Unigene0002970;Unigene0003612;Unigene0004228;Unigene0005011;Unigene0005049;Unigene0005239;Unigene0007268;Unigene0008004;Unigene0008174;Unigene0009408;Unigene0009636;Unigene0010736;Unigene0010921;Unigene0012399;Unigene0016395;Unigene0016396;Unigene0016397;Unigene0017442;Unigene0017443;Unigene0020794;Unigene00…	K05658+K05666+K05643+K05666+K05658+K05658+K05658+K05658+K05656+K05666+K05666+K05666+K05658+K05681+K05656+K05666+K05658+K05666+K05658+K05658+K05666+K05666+K05666+K05674+K05674+K05666+K05666+K05666+K05666+K05666+K05666+K05666+K05666+K05666+K05666+K05666+K05658+K05658+K05681+K05681+K05666+K05666+K05666+K05658+K05658+K05658+K05658+K05658+K05658+K05658+K05658+K05658+K05658+K05681+K05681+K05666+K05666+…
Metabolism	Carbohydrate metabolism	Glyoxylate and dicarboxylate metabolism	114	ko00630	Unigene0000289;Unigene0000495;Unigene0000780;Unigene0001097;Unigene0002943;Unigene0003160;Unigene0003337;Unigene0003954;Unigene0004171;Unigene0005080;Unigene0006246;Unigene0006602;Unigene0007326;Unigene0007735;Unigene0008177;Unigene0009019;Unigene0009507;Unigene0010221;Unigene0013508;Unigene0014519;Unigene0014520;Unigene0014521;Unigene0016635;Unigene0017494;Unigene0023953;Unigene0025945;Unigene00…	K01433+K01647+K11517+K00626+K00281+K15919+K15918+K19269+K01433+K00026+K11517+K01895+K00281+K15919+K15919+K15919+K02437+K00025+K01681+K01647+K01647+K01647+K15893+K01601+K01602+K00605+K02437+K01433+K11517+K00026+K00026+K01602+K00600+K18121+K01638+K01638+K02437+K01647+K03781+K15919+K01915+K00600+K00600+K00281+K00122+K01681+K11517+K00025+K00122+K01915+K01915+K00026+K00281+K01455+K00026+K00830+K15919+…
Metabolism	Amino acid metabolism	Phenylalanine, tyrosine and tryptophan biosynthesis	110	ko00400	Unigene0000028;Unigene0000210;Unigene0002208;Unigene0002640;Unigene0002706;Unigene0003361;Unigene0003415;Unigene0004832;Unigene0005362;Unigene0005363;Unigene0005364;Unigene0005636;Unigene0005783;Unigene0005936;Unigene0006576;Unigene0010534;Unigene0010637;Unigene0013347;Unigene0014167;Unigene0021290;Unigene0023241;Unigene0023242;Unigene0026174;Unigene0027253;Unigene0028147;Unigene0028520;Unigene00…	K13832+K05359+K15227+K13832+K00815+K13832+K13832+K13832+K13832+K13832+K13832+K13832+K00811+K01850+K15227+K13832+K00815+K05359+K01695+K01658+K00815+K00815+K00766+K13832+K01609+K15849+K05359+K05359+K01695+K00815+K00815+K00815+K00815+K14454+K00891+K05359+K14454+K00815+K01817+K00800+K00817+K15227+K05359+K01696+K01696+K01696+K01736+K01609+K01609+K01609+K00800+K00891+K05359+K05359+K13832+K06001+K05359+…
Metabolism	Lipid metabolism	Fatty acid degradation	99	ko00071	Unigene0000739;Unigene0001097;Unigene0002372;Unigene0003493;Unigene0003998;Unigene0004055;Unigene0005428;Unigene0006227;Unigene0006803;Unigene0008060;Unigene0009485;Unigene0009826;Unigene0011678;Unigene0012042;Unigene0012043;Unigene0012704;Unigene0016185;Unigene0022160;Unigene0025443;Unigene0025919;Unigene0027551;Unigene0027663;Unigene0029192;Unigene0030473;Unigene0030636;Unigene0030912;Unigene00…	K20495+K00626+K07425+K01897+K10527+K00128+K10527+K00121+K01897+K00232+K07517+K00121+K00121+K00128+K00128+K07425+K07517+K07425+K00232+K00121+K00001+K07517+K00121+K00121+K15401+K00128+K00128+K00128+K00121+K18857+K00001+K00121+K01897+K07517+K10527+K10527+K10527+K10527+K10527+K10527+K00249+K00001+K10527+K00232+K00001+K00626+K00626+K01897+K01897+K01897+K00128+K01897+K01897+K01897+K01897+K01897+K01897+…
Metabolism	Carbohydrate metabolism	Fructose and mannose metabolism	97	ko00051	Unigene0000273;Unigene0000702;Unigene0001440;Unigene0001873;Unigene0003168;Unigene0003893;Unigene0007567;Unigene0008233;Unigene0008717;Unigene0011069;Unigene0014382;Unigene0014383;Unigene0014384;Unigene0019366;Unigene0019367;Unigene0019507;Unigene0019545;Unigene0020267;Unigene0023089;Unigene0023122;Unigene0025954;Unigene0026525;Unigene0028006;Unigene0030380;Unigene0030420;Unigene0030476;Unigene00…	K00895+K19355+K01623+K19355+K00847+K00850+K01803+K17497+K19355+K01218+K00844+K00844+K00844+K00850+K00850+K00895+K19355+K19355+K01623+K18447+K00847+K01623+K19355+K00847+K00847+K01809+K01803+K02377+K00850+K03841+K03841+K00844+K01805+K01711+K01711+K00844+K00850+K00850+K00847+K03841+K00895+K00847+K00850+K00850+K01809+K01809+K00895+K01623+K01623+K00966+K00966+K00895+K00895+K00895+K00863+K00844+K00008+…
Metabolism	Carbohydrate metabolism	Citrate cycle (TCA cycle)	93	ko00020	Unigene0000160;Unigene0000495;Unigene0001193;Unigene0001901;Unigene0002219;Unigene0002663;Unigene0004354;Unigene0005080;Unigene0006031;Unigene0006404;Unigene0006508;Unigene0007014;Unigene0008950;Unigene0010221;Unigene0010346;Unigene0010972;Unigene0013508;Unigene0014519;Unigene0014520;Unigene0014521;Unigene0016143;Unigene0016144;Unigene0017797;Unigene0019067;Unigene0023138;Unigene0025507;Unigene00…	K01900+K01647+K00234+K00234+K00234+K01610+K00234+K00026+K00162+K00031+K00234+K00234+K00164+K00025+K00234+K00627+K01681+K01647+K01647+K01647+K01679+K01679+K00234+K00627+K00234+K00627+K00627+K00236+K00164+K00026+K00235+K00026+K00161+K00161+K00030+K00658+K01648+K01899+K01647+K00234+K00162+K01681+K00025+K00026+K00161+K00627+K00026+K01648+K00234+K00162+K00026+K00026+K00026+K00164+K00031+K00031+K00382+…
Metabolism	Global and overview maps	2-Oxocarboxylic acid metabolism	93	ko01210	Unigene0000345;Unigene0000495;Unigene0000654;Unigene0002146;Unigene0003957;Unigene0005783;Unigene0006039;Unigene0006404;Unigene0008335;Unigene0009008;Unigene0010742;Unigene0011422;Unigene0012593;Unigene0012594;Unigene0012778;Unigene0013508;Unigene0014519;Unigene0014520;Unigene0014521;Unigene0017464;Unigene0017465;Unigene0017466;Unigene0023223;Unigene0025260;Unigene0029062;Unigene0030220;Unigene00…	K01438+K01647+K00052+K00053+K00620+K00811+K00133+K00031+K12153+K12153+K14682+K12153+K12153+K12153+K14682+K01681+K01647+K01647+K01647+K11812+K11812+K11812+K01703+K01653+K01704+K00030+K14454+K00826+K01647+K12153+K12153+K12153+K12153+K01653+K01653+K01653+K14677+K14454+K01687+K01681+K00930+K01703+K01438+K00053+K00053+K11820+K00826+K00818+K00053+K14682+K00031+K00031+K00928+K01652+K00031+K00620+K00620+…
Metabolism	Carbohydrate metabolism	Galactose metabolism	91	ko00052	Unigene0000624;Unigene0002072;Unigene0003233;Unigene0003893;Unigene0006507;Unigene0007867;Unigene0008251;Unigene0009801;Unigene0010136;Unigene0010950;Unigene0014382;Unigene0014383;Unigene0014384;Unigene0019366;Unigene0019367;Unigene0019558;Unigene0020124;Unigene0028852;Unigene0030415;Unigene0031438;Unigene0032073;Unigene0032148;Unigene0032851;Unigene0033966;Unigene0034495;Unigene0034496;Unigene00…	K01835+K18819+K06617+K00850+K12447+K01785+K12309+K01193+K01193+K01193+K00844+K00844+K00844+K00850+K00850+K12447+K12447+K07407+K07407+K00850+K00965+K00844+K00844+K01193+K00850+K00850+K01193+K01193+K12447+K00850+K00850+K18819+K06617+K06617+K01785+K01784+K01784+K01193+K01784+K01784+K00844+K01193+K01193+K01193+K01835+K01835+K01193+K00844+K01193+K01193+K01193+K01193+K01193+K12447+K12447+K01784+K01784+…
Genetic Information Processing	Folding, sorting and degradation	Proteasome	90	ko03050	Unigene0000115;Unigene0000584;Unigene0001003;Unigene0001148;Unigene0001210;Unigene0001410;Unigene0004479;Unigene0004875;Unigene0005678;Unigene0005695;Unigene0005937;Unigene0006667;Unigene0007545;Unigene0007951;Unigene0008458;Unigene0008485;Unigene0008495;Unigene0008569;Unigene0009654;Unigene0010614;Unigene0011854;Unigene0011887;Unigene0013959;Unigene0014815;Unigene0018630;Unigene0019070;Unigene00…	K02729+K03063+K02730+K03029+K03062+K03061+K03062+K03039+K02730+K06699+K02726+K06699+K02736+K03029+K02727+K02729+K03029+K03030+K03028+K03063+K02736+K03032+K03032+K03029+K03029+K02731+K03062+K02736+K02732+K11599+K03037+K02730+K03029+K03029+K03030+K02728+K10881+K02734+K02734+K02737+K02739+K02739+K02731+K02725+K03062+K03036+K03031+K03029+K06700+K03038+K03038+K06691+K02731+K02738+K02726+K03032+K03039+…
Metabolism	Carbohydrate metabolism	Pentose phosphate pathway	89	ko00030	Unigene0000273;Unigene0000624;Unigene0001440;Unigene0001521;Unigene0003683;Unigene0003893;Unigene0006353;Unigene0008476;Unigene0009032;Unigene0009159;Unigene0010106;Unigene0018127;Unigene0018686;Unigene0019366;Unigene0019367;Unigene0019507;Unigene0023089;Unigene0023594;Unigene0026525;Unigene0027074;Unigene0027737;Unigene0027738;Unigene0030454;Unigene0031279;Unigene0031438;Unigene0031542;Unigene00…	K00895+K01835+K01623+K01807+K01057+K00850+K00033+K01807+K01057+K00615+K00036+K01057+K01057+K00850+K00850+K00895+K01623+K01783+K01623+K00036+K01783+K01783+K01783+K01807+K00850+K01807+K01807+K03841+K03841+K01057+K00851+K01057+K00850+K00850+K00616+K00616+K03841+K00895+K00033+K00850+K00850+K00852+K00948+K00948+K01810+K01810+K00036+K00895+K01623+K01623+K01807+K00895+K00895+K00895+K00615+K00615+K00036+…
Genetic Information Processing	Transcription	RNA polymerase	87	ko03020	Unigene0001277;Unigene0001279;Unigene0001758;Unigene0003350;Unigene0004872;Unigene0005517;Unigene0006132;Unigene0008049;Unigene0008638;Unigene0008671;Unigene0010794;Unigene0011708;Unigene0019638;Unigene0020086;Unigene0022137;Unigene0022396;Unigene0023398;Unigene0023806;Unigene0025605;Unigene0026300;Unigene0026541;Unigene0026687;Unigene0027192;Unigene0028309;Unigene0028310;Unigene0029208;Unigene00…	K03010+K03010+K03006+K03006+K03011+K03006+K03009+K03006+K03016+K03006+K03006+K03000+K03014+K03006+K03006+K03023+K03020+K03008+K03013+K03006+K03013+K03006+K03016+K03007+K03007+K03023+K03013+K03017+K03006+K03006+K03015+K03027+K03006+K03026+K03006+K03021+K03046+K03046+K03006+K14721+K03006+K03018+K03018+K03013+K03022+K03022+K03008+K03008+K03040+K03019+K03019+K03025+K03012+K14721+K03013+K03024+K03005+…
Metabolism	Lipid metabolism	alpha-Linolenic acid metabolism	86	ko00592	Unigene0002764;Unigene0002773;Unigene0002817;Unigene0003998;Unigene0005024;Unigene0005428;Unigene0005861;Unigene0008060;Unigene0008357;Unigene0012897;Unigene0012898;Unigene0019136;Unigene0019484;Unigene0019485;Unigene0022784;Unigene0022892;Unigene0024222;Unigene0025443;Unigene0027090;Unigene0030191;Unigene0032935;Unigene0034807;Unigene0035653;Unigene0036051;Unigene0036349;Unigene0036895;Unigene00…	K01723+K05894+K10525+K10527+K00454+K10527+K00454+K00232+K05894+K05894+K05894+K01723+K10526+K10526+K01047+K08241+K05894+K00232+K05894+K10529+K22389+K18857+K10525+K05894+K00454+K00454+K14674+K10527+K10527+K00454+K10527+K10527+K10527+K10527+K05894+K05894+K00454+K00454+K00454+K00454+K00454+K10529+K10527+K10526+K10526+K00232+K05894+K05894+K05894+K10528+K07513+K00232+K07513+K07513+K10525+K10527+K10527+…
Metabolism	Biosynthesis of other secondary metabolites	Flavonoid biosynthesis	85	ko00941	Unigene0000890;Unigene0001617;Unigene0002915;Unigene0003227;Unigene0003863;Unigene0007943;Unigene0008191;Unigene0010846;Unigene0011311;Unigene0012124;Unigene0012125;Unigene0012206;Unigene0013052;Unigene0013053;Unigene0013957;Unigene0014103;Unigene0017966;Unigene0018544;Unigene0018545;Unigene0021757;Unigene0022336;Unigene0022605;Unigene0025977;Unigene0026449;Unigene0026549;Unigene0027484;Unigene00…	K00660+K13065+K13065+K00660+K00588+K00487+K09754+K13065+K05277+K13065+K13065+K13065+K13065+K13065+K13065+K01859+K05278+K01859+K01859+K09754+K13065+K00588+K01859+K13065+K01859+K13065+K13065+K01859+K01859+K13082+K00588+K00588+K00660+K13065+K13065+K13065+K13065+K13065+K00660+K13065+K13065+K13065+K13065+K00475+K13065+K00588+K00588+K05280+K13065+K22845+K05280+K13065+K13065+K09754+K05277+K00660+K00660+…
Metabolism	Carbohydrate metabolism	Ascorbate and aldarate metabolism	84	ko00053	Unigene0001248;Unigene0003429;Unigene0004055;Unigene0004670;Unigene0006228;Unigene0006507;Unigene0008075;Unigene0012042;Unigene0012043;Unigene0017274;Unigene0017275;Unigene0017694;Unigene0019558;Unigene0020124;Unigene0023413;Unigene0024688;Unigene0026997;Unigene0027490;Unigene0028529;Unigene0030912;Unigene0030933;Unigene0031023;Unigene0031066;Unigene0031067;Unigene0031627;Unigene0031628;Unigene00…	K21888+K17744+K00128+K08232+K19642+K12447+K00434+K00128+K00128+K08232+K08232+K00423+K12447+K12447+K00434+K21888+K00012+K21888+K21888+K00128+K16190+K00434+K00128+K00128+K08232+K08232+K00434+K21888+K00434+K00434+K00225+K18649+K21888+K21888+K16190+K00434+K00434+K00434+K12447+K19642+K08232+K00012+K08232+K19642+K10046+K08232+K14190+K00423+K00128+K00469+K00012+K00012+K00012+K21888+K19642+K10046+K00012+…
Metabolism	Metabolism of other amino acids	Cyanoamino acid metabolism	84	ko00460	Unigene0000849;Unigene0001005;Unigene0002625;Unigene0004004;Unigene0004101;Unigene0004288;Unigene0008335;Unigene0009008;Unigene0011422;Unigene0012593;Unigene0012594;Unigene0015579;Unigene0015580;Unigene0017061;Unigene0017866;Unigene0018659;Unigene0018660;Unigene0018661;Unigene0018775;Unigene0019819;Unigene0023191;Unigene0023192;Unigene0023492;Unigene0023493;Unigene0023583;Unigene0029247;Unigene00…	K05349+K18592+K01188+K05350+K05349+K05349+K12153+K12153+K12153+K12153+K12153+K08248+K08248+K05349+K05349+K08248+K08248+K08248+K08248+K08248+K08248+K08248+K01188+K01188+K05349+K00600+K05349+K12153+K12153+K12153+K12153+K13034+K00600+K00600+K01188+K18592+K05350+K01188+K01455+K05349+K05349+K05350+K05350+K01188+K13034+K01188+K00600+K00600+K00600+K05349+K01188+K05349+K18592+K05350+K05349+K05349+K00600+…
Genetic Information Processing	Folding, sorting and degradation	Protein export	84	ko03060	Unigene0003990;Unigene0004186;Unigene0004187;Unigene0005079;Unigene0007422;Unigene0007607;Unigene0008386;Unigene0009110;Unigene0009262;Unigene0010253;Unigene0011493;Unigene0011570;Unigene0012234;Unigene0015068;Unigene0015069;Unigene0015590;Unigene0016849;Unigene0019876;Unigene0020451;Unigene0020605;Unigene0021192;Unigene0021193;Unigene0022261;Unigene0024284;Unigene0024359;Unigene0025457;Unigene00…	K12947+K10956+K10956+K13431+K03116+K03217+K12275+K09490+K09648+K09490+K03109+K12946+K09490+K09490+K09490+K12948+K09481+K03104+K09490+K03116+K03105+K03105+K13280+K07342+K09648+K12948+K13280+K03106+K03070+K12272+K09481+K09481+K09481+K12947+K09647+K03118+K09647+K03100+K03100+K13280+K03217+K03217+K03070+K03107+K03217+K03106+K10956+K03110+K03110+K03217+K03217+K12275+K12275+K09540+K03106+K07342+K09648+…
Cellular Processes	Transport and catabolism	Autophagy - other eukaryotes	81	ko04136	Unigene0000198;Unigene0000199;Unigene0000200;Unigene0002334;Unigene0005028;Unigene0005465;Unigene0005597;Unigene0005608;Unigene0005707;Unigene0009697;Unigene0010272;Unigene0010362;Unigene0010375;Unigene0010635;Unigene0017121;Unigene0020199;Unigene0024505;Unigene0025285;Unigene0025482;Unigene0026591;Unigene0027248;Unigene0028988;Unigene0030025;Unigene0030174;Unigene0030271;Unigene0030771;Unigene00…	K07203+K07203+K07203+K07204+K07204+K17907+K17906+K17890+K08330+K17906+K00914+K08341+K08266+K17906+K17890+K08339+K07203+K08341+K17888+K08341+K08343+K08341+K19730+K04382+K08341+K04382+K04382+K04382+K04382+K08336+K08336+K17606+K17907+K04382+K07204+K04382+K08342+K08331+K08341+K17890+K08331+K07203+K08337+K08337+K08337+K17890+K08341+K08341+K08330+K08330+K08330+K17908+K17907+K07203+K07203+K08341+K08334+…
Metabolism	Amino acid metabolism	Valine, leucine and isoleucine degradation	80	ko00280	Unigene0001097;Unigene0004055;Unigene0006955;Unigene0010364;Unigene0012042;Unigene0012043;Unigene0019574;Unigene0020061;Unigene0022117;Unigene0029823;Unigene0030513;Unigene0030911;Unigene0030912;Unigene0031066;Unigene0031067;Unigene0031958;Unigene0032309;Unigene0032378;Unigene0032721;Unigene0034606;Unigene0034982;Unigene0035282;Unigene0035805;Unigene0035806;Unigene0038151;Unigene0039447;Unigene00…	K00626+K00128+K05605+K00166+K00128+K00128+K00166+K01969+K00167+K00020+K00140+K05605+K00128+K00128+K00128+K00826+K05605+K05607+K05605+K01640+K05605+K05605+K05605+K05605+K09699+K00826+K00166+K01968+K01641+K00166+K00249+K05605+K00827+K00166+K00382+K00626+K00626+K00253+K00253+K00253+K00128+K00827+K00827+K00382+K00382+K18660+K01969+K00827+K07513+K00128+K00128+K07513+K07513+K00827+K00827+K00827+K00827+…
Metabolism	Amino acid metabolism	Arginine and proline metabolism	80	ko00330	Unigene0001605;Unigene0004055;Unigene0004143;Unigene0004973;Unigene0005361;Unigene0005485;Unigene0005607;Unigene0005783;Unigene0008199;Unigene0009154;Unigene0012042;Unigene0012043;Unigene0018426;Unigene0018427;Unigene0018829;Unigene0024994;Unigene0026188;Unigene0027379;Unigene0027701;Unigene0028214;Unigene0030094;Unigene0030414;Unigene0030648;Unigene0030770;Unigene0030912;Unigene0031066;Unigene00…	K00472+K00128+K00472+K00318+K00318+K17839+K13427+K00811+K13366+K01426+K00128+K00128+K00472+K00472+K13427+K01476+K00472+K00472+K01259+K12251+K13366+K17839+K12259+K14454+K00128+K00128+K00128+K00294+K14454+K01426+K01426+K00797+K00797+K10536+K00797+K00472+K00472+K00819+K01611+K00472+K00318+K12259+K00294+K01611+K00472+K00318+K00318+K00472+K00128+K00472+K01611+K00472+K12657+K12657+K00472+K00128+K00128+…
Genetic Information Processing	Transcription	Basal transcription factors	79	ko03022	Unigene0003010;Unigene0004429;Unigene0005638;Unigene0006994;Unigene0007302;Unigene0008222;Unigene0008223;Unigene0008670;Unigene0009540;Unigene0010343;Unigene0018931;Unigene0019868;Unigene0021330;Unigene0022818;Unigene0022819;Unigene0023032;Unigene0024936;Unigene0025309;Unigene0025310;Unigene0025525;Unigene0025966;Unigene0026079;Unigene0026107;Unigene0026898;Unigene0027766;Unigene0028193;Unigene00…	K03137+K03143+K03131+K03126+K03128+K03122+K03122+K03136+K03122+K03139+K03133+K10843+K03139+K03123+K03123+K10845+K03120+K03139+K03139+K14649+K03123+K14649+K14649+K03135+K03135+K03132+K03132+K03144+K14649+K10842+K03124+K03134+K03141+K03127+K02202+K03124+K03124+K03131+K03120+K14651+K14651+K14651+K14651+K03122+K03122+K03129+K03129+K10844+K03120+K03120+K03120+K03126+K03136+K03136+K03136+K03138+K03138+…
Metabolism	Metabolism of terpenoids and polyketides	Terpenoid backbone biosynthesis	78	ko00900	Unigene0000984;Unigene0001097;Unigene0003085;Unigene0005595;Unigene0006452;Unigene0009234;Unigene0009281;Unigene0010174;Unigene0010480;Unigene0017411;Unigene0021175;Unigene0021225;Unigene0025455;Unigene0026733;Unigene0027275;Unigene0027792;Unigene0027793;Unigene0028318;Unigene0028377;Unigene0029459;Unigene0031277;Unigene0031361;Unigene0031715;Unigene0032228;Unigene0035191;Unigene0035192;Unigene00…	K15892+K00626+K01823+K03526+K00938+K11778+K15889+K12742+K10960+K13789+K00787+K00919+K15892+K01770+K00787+K01662+K01662+K15889+K11778+K13789+K11778+K08658+K05954+K15892+K15891+K15891+K14066+K14066+K00021+K00021+K00938+K00869+K00787+K05955+K00021+K01823+K01823+K00587+K10960+K03527+K11778+K15889+K01641+K05356+K15891+K13789+K01662+K01662+K00626+K00626+K03527+K01662+K13789+K00099+K11778+K01662+K00919+…
Genetic Information Processing	Replication and repair	Base excision repair	78	ko03410	Unigene0001206;Unigene0003265;Unigene0003300;Unigene0004311;Unigene0004784;Unigene0004855;Unigene0006357;Unigene0006571;Unigene0007611;Unigene0008192;Unigene0010827;Unigene0013847;Unigene0013848;Unigene0016524;Unigene0019710;Unigene0022799;Unigene0025573;Unigene0025574;Unigene0026082;Unigene0026556;Unigene0026771;Unigene0027395;Unigene0027396;Unigene0027397;Unigene0027672;Unigene0028975;Unigene00…	K10798+K02324+K02327+K10798+K04799+K02324+K03648+K02324+K10747+K02324+K03504+K03506+K03506+K03575+K01246+K02326+K03505+K03505+K10802+K01246+K01246+K04802+K04802+K04802+K03652+K03660+K10773+K10773+K10801+K01246+K01246+K01247+K01247+K10803+K02325+K01246+K02328+K10798+K03504+K01142+K04802+K10772+K04799+K02324+K02324+K02324+K10798+K03512+K03512+K02327+K02324+K10747+K10563+K10563+K02328+K02335+K02335+…
Metabolism	Amino acid metabolism	Tyrosine metabolism	77	ko00350	Unigene0001194;Unigene0002116;Unigene0002368;Unigene0002706;Unigene0002981;Unigene0005783;Unigene0006227;Unigene0007459;Unigene0009072;Unigene0009826;Unigene0010637;Unigene0010911;Unigene0011678;Unigene0013005;Unigene0013430;Unigene0013431;Unigene0015674;Unigene0016220;Unigene0022466;Unigene0022467;Unigene0023241;Unigene0023242;Unigene0023872;Unigene0023874;Unigene0025919;Unigene0027551;Unigene00…	K00422+K00276+K01593+K00815+K00422+K00811+K00121+K01593+K01800+K00121+K00815+K00422+K00121+K00422+K00457+K00457+K00276+K00422+K07253+K07253+K00815+K00815+K07253+K07253+K00121+K00001+K01557+K15849+K00121+K00815+K00815+K00815+K00815+K00121+K00422+K14454+K00121+K14454+K00815+K00817+K00457+K18857+K00001+K00121+K00457+K00422+K01800+K00001+K01593+K00001+K01555+K00815+K00815+K00815+K00276+K00815+K00815+…
Metabolism	Metabolism of cofactors and vitamins	Porphyrin and chlorophyll metabolism	77	ko00860	Unigene0000230;Unigene0004622;Unigene0005170;Unigene0006311;Unigene0009810;Unigene0010175;Unigene0010480;Unigene0010780;Unigene0010863;Unigene0012857;Unigene0019841;Unigene0021703;Unigene0021704;Unigene0024893;Unigene0025363;Unigene0026424;Unigene0026425;Unigene0026476;Unigene0026776;Unigene0027214;Unigene0027789;Unigene0028278;Unigene0030891;Unigene0030915;Unigene0031091;Unigene0031350;Unigene00…	K01772+K01719+K00231+K01719+K02492+K21480+K10960+K21480+K01772+K01885+K04040+K21480+K21480+K22013+K03794+K08101+K08101+K01719+K03428+K22013+K01772+K01599+K04035+K13606+K03405+K08099+K02303+K01885+K00228+K02257+K02492+K19073+K01599+K13600+K02259+K01698+K08099+K10960+K00218+K13545+K13545+K01845+K18010+K22013+K13071+K01772+K01772+K01772+K01772+K02492+K02492+K13606+K00231+K00231+K00218+K13600+K03404+…
Metabolism	Amino acid metabolism	Phenylalanine metabolism	76	ko00360	Unigene0002116;Unigene0002368;Unigene0002706;Unigene0003863;Unigene0005542;Unigene0005783;Unigene0005889;Unigene0007459;Unigene0007943;Unigene0009154;Unigene0010168;Unigene0010317;Unigene0010637;Unigene0013430;Unigene0013431;Unigene0015674;Unigene0022466;Unigene0022467;Unigene0022605;Unigene0023241;Unigene0023242;Unigene0023872;Unigene0023874;Unigene0024972;Unigene0028520;Unigene0028676;Unigene00…	K00276+K01593+K00815+K00588+K01904+K00811+K01904+K01593+K00487+K01426+K10775+K01904+K00815+K00457+K00457+K00276+K07253+K07253+K00588+K00815+K00815+K07253+K07253+K00074+K15849+K00588+K00588+K00815+K00815+K00815+K00815+K14454+K14454+K00815+K01426+K01426+K00817+K00588+K00457+K10775+K00588+K00457+K01904+K01904+K01904+K01904+K01904+K00588+K00588+K01593+K01904+K00815+K00815+K00815+K00276+K00815+K00815+…
Metabolism	Energy metabolism	Photosynthesis	75	ko00195	Unigene0003204;Unigene0005096;Unigene0006708;Unigene0007454;Unigene0008201;Unigene0008205;Unigene0008513;Unigene0008776;Unigene0010063;Unigene0011260;Unigene0011261;Unigene0012495;Unigene0014118;Unigene0014119;Unigene0017495;Unigene0018223;Unigene0018224;Unigene0018279;Unigene0018280;Unigene0020775;Unigene0021410;Unigene0021643;Unigene0021824;Unigene0023131;Unigene0023230;Unigene0023754;Unigene00…	K02641+K02637+K02638+K08901+K02115+K02721+K02639+K02108+K02694+K08906+K08906+K02703+K02714+K02714+K02112+K02639+K02639+K02692+K02692+K02693+K02717+K02721+K08905+K02690+K08901+K08901+K08903+K02701+K02636+K08902+K02639+K02639+K02113+K02638+K02641+K02636+K02723+K02707+K03542+K14332+K02639+K02639+K02109+K02692+K02717+K02113+K02705+K02717+K02641+K02690+K02115+K02638+K02703+K02704+K02704+K02635+K02111+…
Metabolism	Metabolism of cofactors and vitamins	Ubiquinone and other terpenoid-quinone biosynthesis	71	ko00130	Unigene0002706;Unigene0004260;Unigene0005542;Unigene0005889;Unigene0007339;Unigene0007943;Unigene0010317;Unigene0010637;Unigene0010791;Unigene0013430;Unigene0013431;Unigene0018054;Unigene0018055;Unigene0018417;Unigene0018742;Unigene0023147;Unigene0023241;Unigene0023242;Unigene0025094;Unigene0026659;Unigene0026660;Unigene0028361;Unigene0029766;Unigene0030077;Unigene0030078;Unigene0030080;Unigene00…	K00815+K00591+K01904+K01904+K02548+K00487+K01904+K00815+K09833+K00457+K00457+K09833+K09833+K09833+K03809+K03809+K00815+K00815+K03809+K03809+K03809+K06126+K06127+K00815+K00815+K00815+K00815+K12501+K12501+K00591+K02552+K09834+K01661+K00815+K03809+K00457+K09833+K00457+K01904+K01904+K01904+K01904+K03183+K01904+K12502+K12502+K09833+K01904+K00815+K00815+K00815+K00815+K00815+K06125+K09833+K05928+K01904+…
Metabolism	Amino acid metabolism	Alanine, aspartate and glutamate metabolism	71	ko00250	Unigene0000608;Unigene0000685;Unigene0001721;Unigene0002784;Unigene0002925;Unigene0004747;Unigene0005783;Unigene0008587;Unigene0020934;Unigene0027903;Unigene0030770;Unigene0032373;Unigene0032685;Unigene0032861;Unigene0033075;Unigene0033162;Unigene0033796;Unigene0033911;Unigene0034354;Unigene0035150;Unigene0037607;Unigene0039108;Unigene0039131;Unigene0039266;Unigene0040819;Unigene0040867;Unigene00…	K00278+K01939+K01755+K01955+K01580+K00261+K00811+K13566+K01953+K00261+K14454+K16871+K00294+K01915+K01956+K14454+K00820+K01915+K01940+K01915+K01940+K01953+K01580+K00830+K00294+K01915+K01580+K00827+K01756+K01939+K00764+K00609+K00609+K00827+K00827+K01939+K00609+K00262+K00262+K00264+K00262+K00262+K00827+K13566+K01953+K01953+K14455+K01955+K00827+K00827+K00827+K00827+K00827+K00261+K00261+K00827+K01953+…
Metabolism	Amino acid metabolism	Tryptophan metabolism	68	ko00380	Unigene0000499;Unigene0000733;Unigene0001097;Unigene0002368;Unigene0004055;Unigene0007029;Unigene0007459;Unigene0007522;Unigene0008564;Unigene0008950;Unigene0009154;Unigene0012042;Unigene0012043;Unigene0014032;Unigene0017279;Unigene0017464;Unigene0017465;Unigene0017466;Unigene0021694;Unigene0021695;Unigene0024800;Unigene0024801;Unigene0026012;Unigene0026013;Unigene0027160;Unigene0027330;Unigene00…	K07409+K11816+K00626+K01593+K00128+K11816+K01593+K11816+K22450+K00164+K01426+K00128+K00128+K16903+K07408+K11812+K11812+K11812+K07408+K07408+K11816+K11816+K22450+K22450+K00164+K07408+K00128+K00128+K00128+K03781+K11816+K11816+K01426+K01426+K07409+K16903+K11820+K16903+K00164+K01593+K00626+K00626+K00128+K00164+K00128+K00128+K00164+K00164+K00164+K00128+K01593+K01593+K00128+K11816+K11816+K14085+K00128+…
Metabolism	Lipid metabolism	Ether lipid metabolism	68	ko00565	Unigene0002215;Unigene0002340;Unigene0004498;Unigene0006078;Unigene0007136;Unigene0007976;Unigene0010265;Unigene0015484;Unigene0016087;Unigene0016088;Unigene0017455;Unigene0018217;Unigene0018218;Unigene0020074;Unigene0022148;Unigene0022784;Unigene0027858;Unigene0029883;Unigene0029884;Unigene0030351;Unigene0031141;Unigene0031142;Unigene0031437;Unigene0034821;Unigene0034822;Unigene0035868;Unigene00…	K01115+K01115+K16860+K13510+K01115+K00993+K01115+K01115+K01115+K01115+K01115+K01115+K01115+K13519+K01115+K01047+K13519+K01115+K01115+K01115+K13519+K13519+K13519+K13510+K13510+K01114+K01115+K01115+K01115+K01115+K01115+K01115+K14674+K01115+K01115+K01115+K13510+K13510+K01115+K01115+K01115+K01115+K01114+K00993+K00993+K01115+K01115+K01115+K01115+K01115+K01115+K01115+K01115+K01115+K01115+K16860+K00993+…
Metabolism	Glycan biosynthesis and metabolism	N-Glycan biosynthesis	67	ko00510	Unigene0001427;Unigene0002189;Unigene0004131;Unigene0005586;Unigene0006153;Unigene0006685;Unigene0007239;Unigene0009312;Unigene0011087;Unigene0011286;Unigene0015630;Unigene0015661;Unigene0015794;Unigene0020257;Unigene0020258;Unigene0021431;Unigene0024475;Unigene0024696;Unigene0024697;Unigene0024735;Unigene0025365;Unigene0025572;Unigene0027446;Unigene0028993;Unigene0029717;Unigene0029990;Unigene00…	K07432+K03846+K00737+K00729+K03847+K12670+K00721+K01230+K07252+K12669+K00729+K00726+K07252+K12668+K12668+K00737+K03843+K07252+K07252+K00721+K03849+K09658+K12668+K09659+K01001+K07252+K12669+K00737+K00737+K00737+K00736+K12666+K03848+K03850+K00737+K00737+K00737+K00726+K03845+K03845+K03844+K07432+K07432+K07432+K07151+K12667+K07441+K12666+K00737+K00902+K00902+K03844+K07151+K09659+K00737+K01230+K01228+…
Metabolism	Amino acid metabolism	Lysine degradation	66	ko00310	Unigene0000919;Unigene0001097;Unigene0002721;Unigene0003276;Unigene0004055;Unigene0005452;Unigene0005576;Unigene0008950;Unigene0009891;Unigene0010300;Unigene0012042;Unigene0012043;Unigene0012430;Unigene0014772;Unigene0015390;Unigene0027160;Unigene0027891;Unigene0030297;Unigene0030912;Unigene0031066;Unigene0031067;Unigene0031685;Unigene0036053;Unigene0036054;Unigene0036055;Unigene0037361;Unigene00…	K14157+K00626+K11433+K11423+K00128+K22748+K11430+K00164+K11420+K19199+K00128+K00128+K11430+K11422+K11420+K00164+K18826+K00658+K00128+K00128+K00128+K11420+K19199+K19199+K19199+K11433+K00306+K11430+K00164+K00626+K00626+K00128+K00164+K11420+K19199+K00128+K00128+K00658+K00164+K00164+K14157+K14157+K14157+K00164+K11420+K11430+K11420+K00128+K11422+K11420+K11420+K11420+K00128+K22748+K19199+K14157+K14085+…
Metabolism	Biosynthesis of other secondary metabolites	Stilbenoid, diarylheptanoid and gingerol biosynthesis	65	ko00945	Unigene0001617;Unigene0002915;Unigene0003863;Unigene0006317;Unigene0007943;Unigene0008191;Unigene0010846;Unigene0012124;Unigene0012125;Unigene0012206;Unigene0013052;Unigene0013053;Unigene0013957;Unigene0021757;Unigene0022336;Unigene0022605;Unigene0026449;Unigene0027484;Unigene0027485;Unigene0028676;Unigene0028677;Unigene0029311;Unigene0030203;Unigene0031262;Unigene0031263;Unigene0031264;Unigene00…	K13065+K13065+K00588+K16040+K00487+K09754+K13065+K13065+K13065+K13065+K13065+K13065+K13065+K09754+K13065+K00588+K13065+K13065+K13065+K00588+K00588+K13065+K13065+K13065+K13065+K13065+K13065+K13065+K13065+K13065+K13065+K00588+K00588+K13065+K13065+K13065+K09754+K16040+K00588+K00588+K13065+K13065+K13065+K13065+K13065+K13065+K13065+K13065+K13065+K13065+K13065+K13065+K13065+K00588+K16040+K13065+K13065+…
Metabolism	Lipid metabolism	Biosynthesis of unsaturated fatty acids	65	ko01040	Unigene0003548;Unigene0006069;Unigene0007231;Unigene0008060;Unigene0009866;Unigene0016035;Unigene0016036;Unigene0017594;Unigene0021840;Unigene0023424;Unigene0025096;Unigene0025443;Unigene0027152;Unigene0028954;Unigene0029391;Unigene0029392;Unigene0030017;Unigene0030573;Unigene0031042;Unigene0031168;Unigene0031621;Unigene0031622;Unigene0031623;Unigene0031624;Unigene0033533;Unigene0033630;Unigene00…	K00059+K10256+K10256+K00232+K10256+K10256+K10256+K10256+K10251+K10703+K00059+K00232+K10703+K10258+K00059+K00059+K10256+K10703+K03921+K10251+K10256+K10256+K10256+K10256+K10256+K10256+K10256+K10258+K10256+K01068+K10251+K10256+K10258+K10258+K10258+K10256+K10256+K00232+K01068+K01068+K01068+K10258+K00059+K07513+K00232+K07513+K07513+K00232+K00232+K00232+K00232+K00232+K10256+K10256+K10256+K10256+K00232+…
Metabolism	Lipid metabolism	Fatty acid elongation	64	ko00062	Unigene0000956;Unigene0002224;Unigene0004996;Unigene0006714;Unigene0006842;Unigene0007186;Unigene0008066;Unigene0008450;Unigene0019875;Unigene0021840;Unigene0023019;Unigene0023424;Unigene0024010;Unigene0024011;Unigene0024516;Unigene0025642;Unigene0027152;Unigene0027626;Unigene0027627;Unigene0028544;Unigene0028954;Unigene0029346;Unigene0030573;Unigene0030947;Unigene0031168;Unigene0031847;Unigene00…	K15397+K15397+K01074+K01076+K07512+K15397+K15397+K15397+K15397+K10251+K15397+K10703+K15397+K15397+K15397+K01076+K10703+K01076+K01076+K15397+K10258+K01076+K10703+K15397+K10251+K15397+K01076+K15397+K15397+K15397+K10258+K01076+K15397+K15397+K15397+K15397+K15397+K15397+K01068+K07512+K15397+K15397+K10251+K01076+K01076+K15397+K15397+K15397+K15397+K10258+K10258+K10258+K15397+K15397+K15397+K01068+K15397+…
Metabolism	Metabolism of other amino acids	beta-Alanine metabolism	64	ko00410	Unigene0002116;Unigene0002925;Unigene0004055;Unigene0005485;Unigene0006955;Unigene0008199;Unigene0010411;Unigene0012042;Unigene0012043;Unigene0015674;Unigene0020726;Unigene0030094;Unigene0030414;Unigene0030513;Unigene0030648;Unigene0030911;Unigene0030912;Unigene0031066;Unigene0031067;Unigene0031527;Unigene0031760;Unigene0032309;Unigene0032721;Unigene0033727;Unigene0033728;Unigene0034368;Unigene00…	K00276+K01580+K00128+K17839+K05605+K13366+K01578+K00128+K00128+K00276+K01918+K13366+K17839+K00140+K12259+K05605+K00128+K00128+K00128+K00207+K01464+K05605+K05605+K00797+K00797+K00797+K05605+K05605+K05605+K05605+K01431+K01580+K12259+K01580+K00249+K05605+K00128+K00276+K00128+K00128+K00276+K00276+K05605+K05605+K00249+K00128+K17839+K17839+K17839+K00276+K00276+K00128+K17839+K14085+K00128+K00128+K00128+…
Genetic Information Processing	Folding, sorting and degradation	SNARE interactions in vesicular transport	63	ko04130	Unigene0001621;Unigene0001882;Unigene0001931;Unigene0002352;Unigene0002842;Unigene0003264;Unigene0003502;Unigene0003874;Unigene0007725;Unigene0009144;Unigene0009483;Unigene0009867;Unigene0010819;Unigene0013575;Unigene0014398;Unigene0015703;Unigene0016781;Unigene0020586;Unigene0021710;Unigene0022671;Unigene0023050;Unigene0024425;Unigene0026146;Unigene0026242;Unigene0027030;Unigene0027811;Unigene00…	K08486+K08517+K08486+K08486+K08492+K08515+K08507+K08496+K08493+K08495+K08516+K08506+K08488+K08505+K08493+K08489+K08515+K08506+K08503+K08493+K08507+K08493+K08493+K08516+K08495+K08503+K08503+K08495+K08505+K08490+K08486+K08516+K08517+K08486+K08515+K08493+K08486+K08498+K08498+K08486+K08490+K08496+K08489+K08486+K08498+K08498+K08503+K08497+K08497+K08497+K08488+K08486+K08490+K08486+K08486+K08517+K08496+…
Organismal Systems	Environmental adaptation	Circadian rhythm - plant	63	ko04712	Unigene0000623;Unigene0000890;Unigene0003227;Unigene0004081;Unigene0004276;Unigene0004781;Unigene0005478;Unigene0012973;Unigene0016733;Unigene0016734;Unigene0023523;Unigene0025509;Unigene0026485;Unigene0027316;Unigene0027325;Unigene0029244;Unigene0029380;Unigene0030390;Unigene0031487;Unigene0032082;Unigene0032161;Unigene0034204;Unigene0034905;Unigene0035096;Unigene0035097;Unigene0035321;Unigene00…	K12121+K00660+K00660+K10143+K12125+K12124+K12130+K12118+K12125+K12125+K16221+K10143+K12121+K03115+K16221+K00660+K10143+K16223+K16241+K03097+K00660+K03115+K10143+K12125+K12125+K03115+K16166+K12126+K10143+K12129+K00660+K12119+K12124+K00660+K12115+K12129+K12129+K03097+K03097+K03097+K03097+K12127+K12127+K12127+K12127+K12127+K10143+K12121+K12118+K12118+K12118+K16240+K12121+K12129+K12133+K16240+K10143+…
Metabolism	Metabolism of cofactors and vitamins	Biotin metabolism	62	ko00780	Unigene0000023;Unigene0001675;Unigene0003271;Unigene0003548;Unigene0006514;Unigene0008883;Unigene0009288;Unigene0014604;Unigene0014605;Unigene0015999;Unigene0016000;Unigene0021889;Unigene0025096;Unigene0026893;Unigene0028383;Unigene0029391;Unigene0029392;Unigene0030485;Unigene0030974;Unigene0030975;Unigene0031283;Unigene0031284;Unigene0031285;Unigene0031286;Unigene0032257;Unigene0035981;Unigene00…	K09458+K19562+K09458+K00059+K09458+K09458+K00208+K09458+K09458+K09458+K09458+K19562+K00059+K02372+K09458+K00059+K00059+K00208+K09458+K09458+K00208+K00208+K00208+K00208+K00652+K00208+K01942+K01942+K09458+K09458+K09458+K09458+K09458+K09458+K09458+K09458+K09458+K09458+K19562+K19562+K09458+K09458+K09458+K00059+K09458+K09458+K09458+K09458+K09458+K09458+K09458+K00208+K00208+K09458+K09458+K09458+K09458+…
Metabolism	Carbohydrate metabolism	Propanoate metabolism	55	ko00640	Unigene0000160;Unigene0001097;Unigene0005474;Unigene0006199;Unigene0006602;Unigene0006955;Unigene0010364;Unigene0010411;Unigene0019574;Unigene0021684;Unigene0022117;Unigene0027036;Unigene0030458;Unigene0030513;Unigene0030911;Unigene0031948;Unigene0032309;Unigene0032721;Unigene0034982;Unigene0035282;Unigene0035476;Unigene0035805;Unigene0035806;Unigene0038151;Unigene0039488;Unigene0040001;Unigene00…	K01900+K00626+K11262+K01963+K01895+K05605+K00166+K01578+K00166+K01963+K00167+K02160+K00016+K00140+K05605+K01899+K05605+K05605+K05605+K05605+K01961+K05605+K05605+K09699+K01963+K00166+K01962+K01962+K00166+K00249+K11262+K05605+K00166+K00382+K11262+K00626+K00626+K01895+K11262+K00382+K00382+K11262+K02160+K05605+K05605+K00249+K01962+K11262+K11262+K01962+K01962+K00382+K05605+K00016+K11262
Metabolism	Energy metabolism	Nitrogen metabolism	53	ko00910	Unigene0000324;Unigene0003657;Unigene0004747;Unigene0010529;Unigene0012403;Unigene0012404;Unigene0012405;Unigene0013185;Unigene0016136;Unigene0018261;Unigene0023183;Unigene0026851;Unigene0027903;Unigene0029832;Unigene0030853;Unigene0030952;Unigene0032861;Unigene0033552;Unigene0033911;Unigene0034031;Unigene0034308;Unigene0035150;Unigene0035390;Unigene0036742;Unigene0036743;Unigene0036892;Unigene00…	K01674+K10534+K00261+K01673+K10534+K10534+K10534+K02575+K10534+K01673+K01674+K01674+K00261+K01725+K01674+K01674+K01915+K01673+K01915+K02575+K01673+K01915+K01673+K02575+K02575+K01455+K01674+K01674+K01915+K00366+K00262+K00262+K00264+K10534+K10534+K10534+K00262+K00262+K01673+K01725+K01725+K00261+K00261+K00264+K00264+K00284+K00284+K02575+K01674+K01915+K01674+K01915+K01915
Metabolism	Metabolism of terpenoids and polyketides	Carotenoid biosynthesis	52	ko00906	Unigene0003651;Unigene0004218;Unigene0004652;Unigene0005458;Unigene0009618;Unigene0014016;Unigene0014017;Unigene0014018;Unigene0019412;Unigene0019413;Unigene0022394;Unigene0030586;Unigene0030917;Unigene0031386;Unigene0032296;Unigene0032297;Unigene0032298;Unigene0033393;Unigene0035027;Unigene0035581;Unigene0036374;Unigene0037321;Unigene0037322;Unigene0037882;Unigene0038280;Unigene0040271;Unigene00…	K14593+K02293+K14593+K09838+K09843+K09838+K09838+K09838+K09843+K09843+K06443+K17911+K15744+K09840+K15746+K15746+K15746+K09840+K09837+K09840+K09843+K00514+K00514+K09839+K09835+K09838+K09838+K09838+K09842+K09843+K09843+K09838+K09843+K17911+K09840+K09840+K09841+K02291+K02291+K15747+K02291+K02291+K02291+K06444+K09838+K09842+K09842+K09838+K09838+K02293+K09843+K17912
Metabolism	Lipid metabolism	Steroid biosynthesis	51	ko00100	Unigene0004728;Unigene0006942;Unigene0007994;Unigene0009113;Unigene0009721;Unigene0010093;Unigene0010488;Unigene0021956;Unigene0023115;Unigene0023116;Unigene0025610;Unigene0026568;Unigene0027046;Unigene0027091;Unigene0027092;Unigene0028284;Unigene0028607;Unigene0029465;Unigene0029525;Unigene0031863;Unigene0032595;Unigene0034066;Unigene0034067;Unigene0034468;Unigene0035114;Unigene0035115;Unigene00…	K07748+K00559+K01853+K14423+K07748+K07748+K00511+K00227+K00801+K00801+K00222+K00801+K01052+K01824+K01824+K08246+K01052+K14423+K07748+K08242+K00213+K14424+K14424+K07748+K09828+K09828+K00227+K14674+K00511+K05917+K09828+K09828+K09828+K00511+K01853+K00511+K00511+K07748+K09832+K01853+K01853+K01853+K01853+K07748+K09828+K00511+K07748+K14674+K00511+K00511+K07748
Metabolism	Lipid metabolism	Sphingolipid metabolism	51	ko00600	Unigene0000353;Unigene0002881;Unigene0007101;Unigene0008251;Unigene0010973;Unigene0015704;Unigene0023745;Unigene0024277;Unigene0024278;Unigene0025376;Unigene0027946;Unigene0028852;Unigene0029121;Unigene0029122;Unigene0029123;Unigene0030212;Unigene0030415;Unigene0030475;Unigene0034947;Unigene0035498;Unigene0036080;Unigene0036081;Unigene0036552;Unigene0036850;Unigene0036851;Unigene0038719;Unigene00…	K00654+K00654+K04718+K12309+K04715+K00654+K12349+K04711+K04711+K04713+K04711+K07407+K04718+K04718+K04718+K04713+K07407+K04710+K04716+K04710+K17108+K17108+K04710+K00654+K00654+K12349+K04708+K17108+K12349+K17108+K04715+K07407+K00654+K01634+K01634+K04711+K04711+K01190+K12349+K12349+K12349+K12309+K17108+K17108+K12349+K00654+K00654+K04708+K12349+K04718+K12349
Metabolism	Amino acid metabolism	Arginine biosynthesis	47	ko00220	Unigene0000345;Unigene0001721;Unigene0003957;Unigene0004747;Unigene0005607;Unigene0005783;Unigene0010742;Unigene0012778;Unigene0018829;Unigene0022702;Unigene0022703;Unigene0024994;Unigene0027903;Unigene0030770;Unigene0032861;Unigene0032918;Unigene0033162;Unigene0033529;Unigene0033911;Unigene0034354;Unigene0034791;Unigene0035150;Unigene0037607;Unigene0040867;Unigene0041251;Unigene0043630;Unigene00…	K01438+K01755+K00620+K00261+K13427+K00811+K14682+K14682+K13427+K00611+K00611+K01476+K00261+K14454+K01915+K14677+K14454+K00930+K01915+K01940+K01438+K01915+K01940+K01915+K00818+K14682+K00262+K00262+K00620+K00620+K00145+K00262+K00262+K01427+K14677+K14455+K00620+K13427+K00261+K00261+K00814+K00814+K00814+K14682+K01915+K01915+K01915
Metabolism	Biosynthesis of other secondary metabolites	Isoquinoline alkaloid biosynthesis	47	ko00950	Unigene0001194;Unigene0002116;Unigene0002368;Unigene0002706;Unigene0002981;Unigene0005783;Unigene0007459;Unigene0010637;Unigene0010911;Unigene0013005;Unigene0015674;Unigene0016220;Unigene0023241;Unigene0023242;Unigene0028520;Unigene0030077;Unigene0030078;Unigene0030080;Unigene0030081;Unigene0030750;Unigene0030770;Unigene0033162;Unigene0033489;Unigene0038565;Unigene0042626;Unigene0044456;Unigene00…	K00422+K00276+K01593+K00815+K00422+K00811+K01593+K00815+K00422+K00422+K00276+K00422+K00815+K00815+K15849+K00815+K00815+K00815+K00815+K00422+K14454+K14454+K00815+K00422+K01593+K00815+K00815+K00815+K00276+K00815+K00815+K00276+K14455+K00422+K00276+K01593+K01593+K00276+K00276+K00422+K00815+K00422+K00422+K00276+K00276+K00422+K00422
Metabolism	Lipid metabolism	Cutin, suberine and wax biosynthesis	43	ko00073	Unigene0000739;Unigene0001004;Unigene0006148;Unigene0007346;Unigene0007697;Unigene0009499;Unigene0009821;Unigene0011907;Unigene0011908;Unigene0025887;Unigene0026350;Unigene0026351;Unigene0026924;Unigene0026925;Unigene0026926;Unigene0026979;Unigene0029221;Unigene0030636;Unigene0031497;Unigene0032429;Unigene0033584;Unigene0034710;Unigene0035779;Unigene0035780;Unigene0036156;Unigene0038928;Unigene00…	K20495+K15400+K13356+K13356+K17991+K17991+K17991+K17991+K17991+K17991+K15402+K15402+K13356+K13356+K13356+K13407+K13356+K15401+K17991+K17991+K17991+K15400+K15404+K15404+K15400+K17991+K15402+K15402+K13356+K15403+K15400+K15403+K13356+K15404+K15404+K15404+K15404+K15398+K15398+K17991+K15403+K20769+K17991
Metabolism	Metabolism of cofactors and vitamins	Thiamine metabolism	42	ko00730	Unigene0003461;Unigene0004052;Unigene0004271;Unigene0009298;Unigene0023409;Unigene0023447;Unigene0024558;Unigene0026618;Unigene0027534;Unigene0027792;Unigene0027793;Unigene0027975;Unigene0028936;Unigene0029250;Unigene0029626;Unigene0030521;Unigene0032944;Unigene0033715;Unigene0035346;Unigene0038525;Unigene0038847;Unigene0039221;Unigene0043154;Unigene0043158;Unigene0046658;Unigene0050803;Unigene00…	K00939+K00878+K00939+K14153+K00939+K00939+K00939+K20896+K00949+K01662+K01662+K03146+K00939+K00939+K06928+K00878+K03146+K04487+K00939+K03147+K00939+K04487+K01662+K01662+K01662+K06949+K01662+K00939+K01662+K00939+K00939+K00939+K00939+K01662+K00939+K00939+K00939+K00939+K00939+K00939+K00939+K00949
Metabolism	Metabolism of terpenoids and polyketides	Diterpenoid biosynthesis	40	ko00904	Unigene0003053;Unigene0003474;Unigene0007847;Unigene0010730;Unigene0012647;Unigene0013340;Unigene0013481;Unigene0019263;Unigene0019264;Unigene0020231;Unigene0024654;Unigene0026147;Unigene0031372;Unigene0031373;Unigene0031374;Unigene0031375;Unigene0032051;Unigene0032829;Unigene0034342;Unigene0034372;Unigene0040023;Unigene0042457;Unigene0042458;Unigene0043078;Unigene0043079;Unigene0043080;Unigene00…	K05282+K04120+K04120+K04120+K04120+K05282+K04120+K04121+K04121+K04125+K04125+K04125+K04125+K04125+K04125+K04125+K05282+K04125+K04124+K05282+K17961+K04123+K04123+K04122+K17961+K17961+K04124+K04124+K04124+K04120+K04125+K04122+K04125+K04125+K04121+K04121+K04123+K04125+K04120+K04125
Metabolism	Metabolism of terpenoids and polyketides	Zeatin biosynthesis	38	ko00908	Unigene0001328;Unigene0005950;Unigene0009756;Unigene0009829;Unigene0009939;Unigene0018786;Unigene0018787;Unigene0022868;Unigene0025818;Unigene0025975;Unigene0025976;Unigene0026577;Unigene0028130;Unigene0030217;Unigene0030776;Unigene0031020;Unigene0031021;Unigene0033422;Unigene0036432;Unigene0036593;Unigene0037810;Unigene0037838;Unigene0039135;Unigene0039136;Unigene0039387;Unigene0039764;Unigene00…	K00791+K13493+K10717+K00791+K13493+K13495+K13495+K13495+K13493+K00279+K00279+K00279+K10760+K13495+K00791+K00279+K00279+K10760+K00279+K13495+K00279+K13493+K13495+K13495+K10717+K13495+K10760+K00279+K00791+K00279+K00279+K00791+K00791+K13495+K13493+K13495+K13495+K13493
Metabolism	Metabolism of cofactors and vitamins	Nicotinate and nicotinamide metabolism	37	ko00760	Unigene0000608;Unigene0008283;Unigene0010126;Unigene0018620;Unigene0024321;Unigene0025135;Unigene0025695;Unigene0026654;Unigene0026655;Unigene0026656;Unigene0030925;Unigene0031544;Unigene0031545;Unigene0031699;Unigene0031785;Unigene0032114;Unigene0035065;Unigene0035203;Unigene0035475;Unigene0037615;Unigene0043619;Unigene0043620;Unigene0044595;Unigene0047624;Unigene0050837;Unigene0051988;Unigene00…	K00278+K03426+K18551+K01081+K01950+K00858+K01240+K00858+K00858+K00858+K18551+K00763+K00763+K03517+K18551+K01240+K00767+K01513+K03787+K03787+K00763+K00763+K03517+K06210+K00858+K01950+K01950+K18551+K00858+K03426+K00763+K00763+K00763+K03787+K00278+K18551+K01950
Metabolism	Energy metabolism	Sulfur metabolism	37	ko00920	Unigene0004841;Unigene0005531;Unigene0006821;Unigene0007163;Unigene0008680;Unigene0020139;Unigene0020927;Unigene0028162;Unigene0029220;Unigene0032226;Unigene0032352;Unigene0032840;Unigene0032863;Unigene0033279;Unigene0033984;Unigene0036000;Unigene0036023;Unigene0038579;Unigene0038598;Unigene0040182;Unigene0041472;Unigene0042896;Unigene0043091;Unigene0044111;Unigene0049205;Unigene0050587;Unigene00…	K01738+K01739+K01739+K05907+K01011+K13811+K00860+K17725+K00640+K00860+K01082+K13034+K00640+K00640+K00640+K00640+K13811+K15422+K01011+K05907+K13034+K01082+K00387+K00392+K01082+K01738+K01738+K01739+K00860+K00387+K01738+K01738+K00640+K00640+K00640+K00640+K01738
Metabolism	Lipid metabolism	Arachidonic acid metabolism	36	ko00590	Unigene0001005;Unigene0002372;Unigene0002388;Unigene0007330;Unigene0012704;Unigene0021979;Unigene0022160;Unigene0022784;Unigene0023105;Unigene0025522;Unigene0025732;Unigene0027564;Unigene0027565;Unigene0028810;Unigene0030122;Unigene0031158;Unigene0031516;Unigene0031517;Unigene0032170;Unigene0033783;Unigene0033857;Unigene0038336;Unigene0040435;Unigene0041051;Unigene0041517;Unigene0047452;Unigene00…	K18592+K07425+K05309+K05309+K07425+K15730+K07425+K01047+K00432+K00432+K05309+K00079+K00079+K00432+K00432+K05309+K00432+K00432+K00079+K18592+K05309+K14674+K15730+K01254+K00432+K18592+K07425+K18592+K18592+K15730+K00432+K00432+K00432+K14674+K07425+K00432
Metabolism	Metabolism of cofactors and vitamins	Folate biosynthesis	36	ko00790	Unigene0000318;Unigene0000948;Unigene0002365;Unigene0004126;Unigene0006695;Unigene0007467;Unigene0025193;Unigene0025264;Unigene0025382;Unigene0025383;Unigene0025423;Unigene0026465;Unigene0027564;Unigene0027565;Unigene0028304;Unigene0028344;Unigene0029741;Unigene0031385;Unigene0032170;Unigene0032769;Unigene0033671;Unigene0037302;Unigene0038293;Unigene0039392;Unigene0041376;Unigene0047315;Unigene00…	K01930+K20457+K14652+K01307+K13998+K20457+K01724+K03635+K15376+K15376+K01307+K01724+K00079+K00079+K03637+K01633+K18482+K01113+K00079+K14652+K14652+K01495+K18482+K01930+K01930+K13950+K13941+K14652+K15631+K01307+K01930+K14652+K14652+K00011+K13998+K13998
Metabolism	Metabolism of terpenoids and polyketides	Monoterpenoid biosynthesis	36	ko00902	Unigene0000088;Unigene0000908;Unigene0000909;Unigene0002875;Unigene0003240;Unigene0005172;Unigene0005262;Unigene0007616;Unigene0009132;Unigene0010391;Unigene0010884;Unigene0013915;Unigene0013916;Unigene0024985;Unigene0028295;Unigene0028888;Unigene0029040;Unigene0030780;Unigene0032247;Unigene0033961;Unigene0044901;Unigene0044903;Unigene0044913;Unigene0046226;Unigene0046227;Unigene0046228;Unigene00…	K15095+K15095+K15095+K15095+K15095+K15095+K15095+K15095+K07385+K07385+K15095+K15095+K15095+K15095+K15095+K15095+K15095+K15095+K07385+K15095+K15095+K15095+K15095+K07385+K07385+K07385+K15095+K15095+K15095+K15095+K15095+K07385+K07385+K07385+K07385+K07385
Metabolism	Metabolism of other amino acids	Selenocompound metabolism	35	ko00450	Unigene0000649;Unigene0000899;Unigene0001983;Unigene0002595;Unigene0005531;Unigene0006821;Unigene0007341;Unigene0007393;Unigene0011041;Unigene0012506;Unigene0020139;Unigene0026362;Unigene0030671;Unigene0032359;Unigene0034438;Unigene0036023;Unigene0040809;Unigene0043446;Unigene0043447;Unigene0043448;Unigene0043451;Unigene0046016;Unigene0047335;Unigene0048088;Unigene0048727;Unigene0053067;Unigene00…	K01874+K01761+K00549+K01874+K01739+K01739+K00549+K01760+K01874+K01760+K13811+K11717+K01760+K00384+K00549+K13811+K01874+K08247+K08247+K08247+K08247+K08247+K00384+K00549+K01874+K00549+K01874+K01874+K01739+K00549+K00549+K00549+K00549+K00384+K01874
Metabolism	Biosynthesis of other secondary metabolites	Tropane, piperidine and pyridine alkaloid biosynthesis	35	ko00960	Unigene0002116;Unigene0002706;Unigene0005783;Unigene0010637;Unigene0015674;Unigene0023241;Unigene0023242;Unigene0028520;Unigene0030077;Unigene0030078;Unigene0030080;Unigene0030081;Unigene0030618;Unigene0030770;Unigene0031362;Unigene0031832;Unigene0033162;Unigene0033329;Unigene0033489;Unigene0034281;Unigene0044456;Unigene0044460;Unigene0044461;Unigene0045487;Unigene0045749;Unigene0045751;Unigene00…	K00276+K00815+K00811+K00815+K00276+K00815+K00815+K15849+K00815+K00815+K00815+K00815+K08081+K14454+K08081+K08081+K14454+K08081+K00815+K00817+K00815+K00815+K00815+K00276+K00815+K00815+K00276+K14455+K00276+K00276+K00276+K00815+K08081+K00276+K00276
Metabolism	Glycan biosynthesis and metabolism	Glycosaminoglycan degradation	34	ko00531	Unigene0008251;Unigene0008715;Unigene0009946;Unigene0013100;Unigene0020946;Unigene0030105;Unigene0030106;Unigene0030107;Unigene0033176;Unigene0034831;Unigene0035852;Unigene0036089;Unigene0036090;Unigene0038532;Unigene0040279;Unigene0041971;Unigene0042217;Unigene0042218;Unigene0043295;Unigene0043298;Unigene0045085;Unigene0046306;Unigene0047223;Unigene0047971;Unigene0049574;Unigene0055166;Unigene00…	K12309+K10532+K01205+K07964+K10532+K10532+K10532+K10532+K07964+K07964+K07964+K07964+K07964+K07964+K12373+K07964+K01205+K01205+K07964+K07964+K07964+K12373+K07964+K07964+K07964+K01205+K12373+K10532+K10532+K07964+K10532+K10532+K12309+K01205
Metabolism	Metabolism of cofactors and vitamins	Pantothenate and CoA biosynthesis	34	ko00770	Unigene0002146;Unigene0009174;Unigene0009295;Unigene0016687;Unigene0020726;Unigene0021231;Unigene0025260;Unigene0030342;Unigene0031527;Unigene0031760;Unigene0031958;Unigene0032478;Unigene0032772;Unigene0032773;Unigene0032774;Unigene0033257;Unigene0035203;Unigene0035291;Unigene0035294;Unigene0035318;Unigene0037358;Unigene0039447;Unigene0039594;Unigene0042339;Unigene0045291;Unigene0046078;Unigene00…	K00053+K00606+K02201+K02201+K01918+K01598+K01653+K00859+K00207+K01464+K00826+K02201+K01653+K01653+K01653+K01687+K01513+K00053+K00053+K06133+K01431+K00826+K09680+K00053+K01652+K09680+K01598+K06133+K09680+K00053+K01652+K01652+K01652+K01652
Metabolism	Lipid metabolism	Linoleic acid metabolism	33	ko00591	Unigene0000499;Unigene0005024;Unigene0005861;Unigene0006487;Unigene0009296;Unigene0022784;Unigene0034191;Unigene0036349;Unigene0036895;Unigene0038336;Unigene0039206;Unigene0040925;Unigene0040926;Unigene0040927;Unigene0040928;Unigene0040929;Unigene0047644;Unigene0048483;Unigene0053270;Unigene0055774;Unigene0057296;Unigene0057429;Unigene0061952;Unigene0061953;Unigene0062840;Unigene0064907;Unigene00…	K07409+K00454+K00454+K15718+K15718+K01047+K07409+K00454+K00454+K14674+K00454+K00454+K00454+K00454+K00454+K00454+K15718+K15718+K00454+K00454+K15718+K00454+K00454+K00454+K00454+K00454+K00454+K00454+K00454+K14674+K00454+K00454+K15718
Metabolism	Energy metabolism	Photosynthesis - antenna proteins	32	ko00196	Unigene0001575;Unigene0002579;Unigene0002864;Unigene0005534;Unigene0006283;Unigene0006989;Unigene0022539;Unigene0022540;Unigene0023004;Unigene0024753;Unigene0024754;Unigene0025979;Unigene0028725;Unigene0029245;Unigene0030299;Unigene0030300;Unigene0031190;Unigene0031434;Unigene0031727;Unigene0032069;Unigene0032612;Unigene0034999;Unigene0035208;Unigene0035743;Unigene0035744;Unigene0035745;Unigene00…	K08912+K08912+K08912+K08907+K08917+K08912+K08912+K08912+K08907+K08911+K08911+K08907+K08908+K08910+K08910+K08910+K08908+K08916+K14172+K08912+K08915+K08909+K08909+K08913+K08914+K08914+K08914+K08912+K08907+K08912+K08912+K08912
Metabolism	Amino acid metabolism	Histidine metabolism	32	ko00340	Unigene0004055;Unigene0005945;Unigene0012042;Unigene0012043;Unigene0025891;Unigene0025905;Unigene0027597;Unigene0029158;Unigene0030912;Unigene0031066;Unigene0031067;Unigene0031591;Unigene0033078;Unigene0033079;Unigene0034080;Unigene0034281;Unigene0044881;Unigene0048976;Unigene0050594;Unigene0050595;Unigene0051039;Unigene0057741;Unigene0059391;Unigene0061661;Unigene0061969;Unigene0062263;Unigene00…	K00128+K00765+K00128+K00128+K01814+K01693+K19787+K11755+K00128+K00128+K00128+K00013+K00765+K00765+K18649+K00817+K00128+K01590+K00128+K00128+K00013+K00128+K00128+K01663+K14085+K00128+K00128+K00128+K14085+K00128+K00128+K01590
Metabolism	Metabolism of cofactors and vitamins	Riboflavin metabolism	31	ko00740	Unigene0002365;Unigene0007185;Unigene0010774;Unigene0013734;Unigene0020578;Unigene0020579;Unigene0026902;Unigene0030210;Unigene0030832;Unigene0030833;Unigene0031445;Unigene0032614;Unigene0032769;Unigene0033671;Unigene0035070;Unigene0035203;Unigene0042767;Unigene0042768;Unigene0042769;Unigene0043597;Unigene0043598;Unigene0044222;Unigene0044224;Unigene0044225;Unigene0045816;Unigene0049781;Unigene00…	K14652+K20884+K11752+K20884+K20884+K20884+K14379+K18453+K20884+K20884+K14379+K20860+K14652+K14652+K11752+K01513+K14379+K14379+K14379+K00793+K00793+K20884+K20884+K20884+K00794+K14652+K11752+K20884+K14652+K14652+K14379
Metabolism	Carbohydrate metabolism	Butanoate metabolism	30	ko00650	Unigene0001097;Unigene0002925;Unigene0024972;Unigene0025260;Unigene0029875;Unigene0032373;Unigene0032772;Unigene0032773;Unigene0032774;Unigene0034606;Unigene0039131;Unigene0041134;Unigene0041330;Unigene0044269;Unigene0044270;Unigene0045291;Unigene0056702;Unigene0056705;Unigene0056834;Unigene0059950;Unigene0059954;Unigene0063789;Unigene0064520;Unigene0064522;Unigene0066435;Unigene0067774;Unigene00…	K00626+K01580+K00074+K01653+K18121+K16871+K01653+K01653+K01653+K01640+K01580+K01641+K01580+K00626+K00626+K01652+K16871+K16871+K17761+K01640+K01640+K18121+K18121+K18121+K01580+K01652+K01652+K01641+K01652+K01652
Metabolism	Metabolism of cofactors and vitamins	One carbon pool by folate	30	ko00670	Unigene0000289;Unigene0000639;Unigene0004171;Unigene0006695;Unigene0009243;Unigene0018374;Unigene0025945;Unigene0027262;Unigene0027421;Unigene0029247;Unigene0030356;Unigene0030879;Unigene0032864;Unigene0032865;Unigene0033360;Unigene0042004;Unigene0042444;Unigene0042941;Unigene0043284;Unigene0050667;Unigene0051677;Unigene0051678;Unigene0052165;Unigene0052169;Unigene0053575;Unigene0059660;Unigene00…	K01433+K00604+K01433+K13998+K01934+K00602+K00605+K01938+K01433+K00600+K00604+K00601+K00600+K00600+K01934+K00600+K00600+K01934+K00600+K00297+K00600+K00600+K00602+K00602+K00600+K00600+K00600+K01938+K13998+K13998
Metabolism	Metabolism of terpenoids and polyketides	Sesquiterpenoid and triterpenoid biosynthesis	30	ko00909	Unigene0004420;Unigene0007331;Unigene0008535;Unigene0009534;Unigene0010488;Unigene0013377;Unigene0013830;Unigene0013831;Unigene0017979;Unigene0023115;Unigene0023116;Unigene0026568;Unigene0032379;Unigene0033780;Unigene0033784;Unigene0033785;Unigene0035191;Unigene0035192;Unigene0038355;Unigene0040071;Unigene0041839;Unigene0044360;Unigene0045885;Unigene0051607;Unigene0052576;Unigene0061965;Unigene00…	K15800+K15803+K15803+K20561+K00511+K15803+K15803+K15803+K14175+K00801+K00801+K00801+K15803+K15803+K15803+K15803+K15891+K15891+K00511+K00511+K15891+K15803+K20561+K00511+K00511+K00511+K00511+K15803+K00511+K15803
Metabolism	Glycan biosynthesis and metabolism	Glycosylphosphatidylinositol(GPI)-anchor biosynthesis	29	ko00563	Unigene0008838;Unigene0020508;Unigene0020509;Unigene0023562;Unigene0023563;Unigene0025572;Unigene0027567;Unigene0027671;Unigene0028164;Unigene0031348;Unigene0031658;Unigene0032312;Unigene0032314;Unigene0037078;Unigene0038864;Unigene0039520;Unigene0041746;Unigene0044673;Unigene0046659;Unigene0046661;Unigene0046662;Unigene0047232;Unigene0047978;Unigene0048462;Unigene0049745;Unigene0055570;Unigene00…	K03857+K03861+K03861+K05291+K05291+K09658+K03858+K03859+K11001+K05293+K07541+K05287+K05287+K03434+K05290+K05291+K07542+K05283+K05284+K05284+K05284+K05289+K05292+K05286+K05288+K03860+K05310+K05310+K05285
Metabolism	Glycan biosynthesis and metabolism	Other glycan degradation	28	ko00511	Unigene0007276;Unigene0008251;Unigene0010885;Unigene0033056;Unigene0035883;Unigene0036080;Unigene0036081;Unigene0040041;Unigene0040279;Unigene0040895;Unigene0041132;Unigene0046306;Unigene0047559;Unigene0052492;Unigene0052494;Unigene0052806;Unigene0055724;Unigene0056025;Unigene0056681;Unigene0058201;Unigene0058499;Unigene0064866;Unigene0065000;Unigene0065273;Unigene0065274;Unigene0067029;Unigene00…	K01191+K12309+K01206+K01206+K01444+K17108+K17108+K01191+K12373+K17108+K01206+K12373+K17108+K01191+K01191+K01227+K15923+K15923+K12373+K01190+K01191+K12309+K01206+K17108+K17108+K01191+K01206+K01206
Metabolism	Amino acid metabolism	Valine, leucine and isoleucine biosynthesis	26	ko00290	Unigene0000654;Unigene0002146;Unigene0023223;Unigene0025260;Unigene0029062;Unigene0029950;Unigene0031958;Unigene0032772;Unigene0032773;Unigene0032774;Unigene0033257;Unigene0034691;Unigene0035291;Unigene0035294;Unigene0039447;Unigene0042339;Unigene0043772;Unigene0045291;Unigene0048307;Unigene0048308;Unigene0063260;Unigene0065735;Unigene0067774;Unigene0070738;Unigene0073746;Unigene0082465	K00052+K00053+K01703+K01653+K01704+K01754+K00826+K01653+K01653+K01653+K01687+K01703+K00053+K00053+K00826+K00053+K01754+K01652+K01649+K01649+K00053+K01754+K01652+K01652+K01652+K01652
Metabolism	Biosynthesis of other secondary metabolites	Indole alkaloid biosynthesis	25	ko00901	Unigene0001753;Unigene0002368;Unigene0004631;Unigene0007078;Unigene0007459;Unigene0008854;Unigene0012356;Unigene0013335;Unigene0013336;Unigene0013728;Unigene0024140;Unigene0031743;Unigene0039721;Unigene0042626;Unigene0048048;Unigene0052993;Unigene0053940;Unigene0058152;Unigene0058153;Unigene0059080;Unigene0059081;Unigene0059082;Unigene0059083;Unigene0059084;Unigene0059085	K21026+K01593+K21026+K21026+K01593+K21026+K21026+K21026+K21026+K21026+K21026+K21026+K21026+K01593+K21026+K21026+K21026+K01593+K01593+K21026+K21026+K21026+K21026+K21026+K21026
Metabolism	Metabolism of terpenoids and polyketides	Brassinosteroid biosynthesis	25	ko00905	Unigene0002151;Unigene0003629;Unigene0013163;Unigene0013164;Unigene0013426;Unigene0026236;Unigene0026237;Unigene0026506;Unigene0026507;Unigene0027162;Unigene0027424;Unigene0030549;Unigene0031258;Unigene0032242;Unigene0033077;Unigene0035756;Unigene0036887;Unigene0037298;Unigene0041035;Unigene0041353;Unigene0041354;Unigene0042039;Unigene0042088;Unigene0042089;Unigene0075709	K20623+K15639+K20623+K20623+K15639+K20623+K20623+K15639+K15639+K09587+K15639+K09588+K12637+K15639+K15639+K15639+K20623+K09591+K09590+K12638+K12638+K09588+K20623+K20623+K12639
Metabolism	Amino acid metabolism	Lysine biosynthesis	23	ko00300	Unigene0003482;Unigene0005435;Unigene0006039;Unigene0007608;Unigene0034690;Unigene0036176;Unigene0042508;Unigene0044989;Unigene0053960;Unigene0053965;Unigene0056472;Unigene0056473;Unigene0058881;Unigene0059113;Unigene0061037;Unigene0061038;Unigene0063978;Unigene0063981;Unigene0066914;Unigene0066917;Unigene0073047;Unigene0075078;Unigene0080190	K10206+K10206+K00133+K10206+K01714+K01714+K01714+K00928+K01778+K01778+K01586+K01586+K00928+K10206+K00215+K00215+K12524+K12524+K10206+K10206+K10206+K10206+K10206
Metabolism	Glycan biosynthesis and metabolism	Other types of O-glycan biosynthesis	23	ko00514	Unigene0004122;Unigene0009482;Unigene0017868;Unigene0030302;Unigene0031655;Unigene0031959;Unigene0033524;Unigene0033554;Unigene0036385;Unigene0038828;Unigene0038829;Unigene0039193;Unigene0039737;Unigene0041104;Unigene0041589;Unigene0041595;Unigene0042064;Unigene0046424;Unigene0051608;Unigene0052852;Unigene0057312;Unigene0057315;Unigene0071779	K20782+K20782+K18134+K20782+K20783+K18134+K09667+K13667+K20783+K18134+K18134+K13667+K13667+K20781+K09667+K09667+K13667+K03691+K13667+K20784+K09667+K09667+K18134
Genetic Information Processing	Replication and repair	Non-homologous end-joining	21	ko03450	Unigene0002737;Unigene0003692;Unigene0004784;Unigene0006025;Unigene0012048;Unigene0018998;Unigene0018999;Unigene0028332;Unigene0034949;Unigene0040224;Unigene0041027;Unigene0046564;Unigene0046567;Unigene0049142;Unigene0049143;Unigene0054208;Unigene0060537;Unigene0062424;Unigene0062427;Unigene0069147;Unigene0074542	K10866+K10777+K04799+K10777+K10866+K10866+K10866+K10886+K10885+K04799+K10884+K10865+K10865+K03512+K03512+K10866+K10866+K04799+K04799+K10866+K10865
Metabolism	Metabolism of cofactors and vitamins	Vitamin B6 metabolism	20	ko00750	Unigene0003410;Unigene0006670;Unigene0008616;Unigene0018094;Unigene0019910;Unigene0022617;Unigene0022782;Unigene0027995;Unigene0028486;Unigene0028487;Unigene0030705;Unigene0031740;Unigene0033764;Unigene0033864;Unigene0034847;Unigene0035543;Unigene0039538;Unigene0048750;Unigene0048751;Unigene0055356	K08681+K00868+K00831+K00868+K00275+K06215+K13248+K13248+K13248+K13248+K05275+K00868+K01733+K06215+K01733+K01733+K00275+K01733+K01733+K01733
Metabolism	Biosynthesis of other secondary metabolites	Glucosinolate biosynthesis	20	ko00966	Unigene0008335;Unigene0009008;Unigene0011422;Unigene0012593;Unigene0012594;Unigene0017464;Unigene0017465;Unigene0017466;Unigene0023223;Unigene0031958;Unigene0032323;Unigene0032324;Unigene0032325;Unigene0032326;Unigene0034691;Unigene0038729;Unigene0039447;Unigene0059344;Unigene0070695;Unigene0070789	K12153+K12153+K12153+K12153+K12153+K11812+K11812+K11812+K01703+K00826+K12153+K12153+K12153+K12153+K01703+K11820+K00826+K12153+K12153+K11812
Metabolism	Metabolism of other amino acids	Taurine and hypotaurine metabolism	14	ko00430	Unigene0001005;Unigene0002925;Unigene0010084;Unigene0023514;Unigene0033783;Unigene0034754;Unigene0037419;Unigene0039131;Unigene0041330;Unigene0043485;Unigene0047452;Unigene0055085;Unigene0055086;Unigene0066435	K18592+K01580+K10712+K10712+K18592+K10712+K10712+K01580+K01580+K10712+K18592+K18592+K18592+K01580
Metabolism	Carbohydrate metabolism	C5-Branched dibasic acid metabolism	13	ko00660	Unigene0000654;Unigene0023223;Unigene0025260;Unigene0029062;Unigene0032772;Unigene0032773;Unigene0032774;Unigene0034691;Unigene0045291;Unigene0067774;Unigene0070738;Unigene0073746;Unigene0082465	K00052+K01703+K01653+K01704+K01653+K01653+K01653+K01703+K01652+K01652+K01652+K01652+K01652
Metabolism	Biosynthesis of other secondary metabolites	Monobactam biosynthesis	12	ko00261	Unigene0006039;Unigene0020139;Unigene0034690;Unigene0036023;Unigene0036176;Unigene0042508;Unigene0044989;Unigene0058881;Unigene0061037;Unigene0061038;Unigene0063978;Unigene0063981	K00133+K13811+K01714+K13811+K01714+K01714+K00928+K00928+K00215+K00215+K12524+K12524
Genetic Information Processing	Folding, sorting and degradation	Sulfur relay system	11	ko04122	Unigene0003473;Unigene0008680;Unigene0025264;Unigene0028027;Unigene0028141;Unigene0028304;Unigene0033715;Unigene0038598;Unigene0039221;Unigene0045799;Unigene0047985	K11996+K01011+K03635+K14168+K12161+K03637+K04487+K01011+K04487+K21232+K14169
Metabolism	Metabolism of other amino acids	Phosphonate and phosphinate metabolism	9	ko00440	Unigene0007976;Unigene0022003;Unigene0034585;Unigene0038649;Unigene0044142;Unigene0045803;Unigene0045806;Unigene0054179;Unigene0054180	K00993+K00968+K00967+K00968+K00967+K00993+K00993+K00993+K00993
Metabolism	Lipid metabolism	Synthesis and degradation of ketone bodies	8	ko00072	Unigene0001097;Unigene0034606;Unigene0041134;Unigene0044269;Unigene0044270;Unigene0059950;Unigene0059954;Unigene0071907	K00626+K01640+K01641+K00626+K00626+K01640+K01640+K01641
Metabolism	Glycan biosynthesis and metabolism	Glycosphingolipid biosynthesis - globo and isoglobo series	8	ko00603	Unigene0008599;Unigene0010836;Unigene0028852;Unigene0030415;Unigene0040279;Unigene0046306;Unigene0051291;Unigene0056681	K01988+K01988+K07407+K07407+K12373+K12373+K07407+K12373
Metabolism	Biosynthesis of other secondary metabolites	Betalain biosynthesis	8	ko00965	Unigene0002368;Unigene0007459;Unigene0014498;Unigene0028527;Unigene0042626;Unigene0058152;Unigene0058153;Unigene0077378	K01593+K01593+K15777+K15777+K01593+K01593+K01593+K15777
Metabolism	Metabolism of cofactors and vitamins	Lipoic acid metabolism	7	ko00785	Unigene0030604;Unigene0034004;Unigene0039261;Unigene0040524;Unigene0048567;Unigene0055178;Unigene0055179	K03801+K03644+K03801+K03644+K03644+K03644+K03644
Metabolism	Glycan biosynthesis and metabolism	Mannose type O-glycan biosyntheis	5	ko00515	Unigene0010754;Unigene0031950;Unigene0031951;Unigene0036045;Unigene0069521	K18207+K18207+K18207+K18207+K18207
Metabolism	Glycan biosynthesis and metabolism	Glycosphingolipid biosynthesis - ganglio series	5	ko00604	Unigene0008251;Unigene0040279;Unigene0046306;Unigene0056681;Unigene0064866	K12309+K12373+K12373+K12373+K12309
Metabolism	Biosynthesis of other secondary metabolites	Flavone and flavonol biosynthesis	5	ko00944	Unigene0036369;Unigene0037423;Unigene0058880;Unigene0058886;Unigene0065452	K05280+K05280+K22772+K22772+K22794
Metabolism	Biosynthesis of other secondary metabolites	Caffeine metabolism	4	ko00232	Unigene0000499;Unigene0031247;Unigene0034191;Unigene0061233	K07409+K00365+K07409+K00106
Metabolism	Glycan biosynthesis and metabolism	Glycosphingolipid biosynthesis - lacto and neolacto series	2	ko00601	Unigene0008599;Unigene0010836	K01988+K01988
Metabolism	Biosynthesis of other secondary metabolites	Anthocyanin biosynthesis	2	ko00942	Unigene0030142;Unigene0065451	K12933+K12933
Metabolism	Biosynthesis of other secondary metabolites	Isoflavonoid biosynthesis	2	ko00943	Unigene0010201;Unigene0014356	K13260+K13260
