# Supplementary material for: Terpenoids and their gene regulatory networks in Opisthopappus taihangensis ‘Taihang Mingzhu’ as detected by transcriptome and metabolome analyses
Source: Front Plant Sci. 2022 Sep 29;13:1014114. doi: 10.3389/fpls.2022.1014114 (PMC9557748; doi:10.3389/fpls.2022.1014114)
Supplement: Additional file 1 — Leaves. [file DataSheet_1.zip › Table 5.XLSX]

## Sheet: Sheet1
primer name	primer sequence (5′-3′)
PP2Ac-F （Reference gene）	AGCTGAGCAGACTCCCGATG
PP2Ac-R （Reference gene）	AGGCGAATCATCAGTACCAAGT
OspAACT2-F2	GCTCGCATCTTGGTCACTC
OspAACT2-R2	AAGGGCAGCCACAACACT
OspCMK2-F	CCTTTAGCATTGCTGGAGA
OspCMK2-F	CTTCAAACGCAGTTGGTTCT
OspDXR2-F1	ACGAGCAACCTCAACAACAC
OspDXR2-R1	TCAAGGCATTCAAACCACAG
OspDXS2-F2	CAACCCAGTACCATTCATCC
OspDXS2-R2	GCCCAAAGAAGCACTTCAGTA
OspDXS3-F	ACCCTTTCCTTTCTCCGTTAC
OspDXS3-R	GCAGCCAAAGTGGATGAG
OspFDS1-F1	GCGAAGAACAACTCCATCAT
OspFDS1-R1	TGAGTCCCATACACGCAGAG
OspHDR1-F1	GGTGGATCTTATGTTAGTAGTTGG
OspHDR1-R1	GACCCTTTGGTAGCCAGTTA
OspHMGR1-F1	CCGACATCAAAGACAGTTCA
OspHMGR1-R1	GAGGTTGGTACAGTGGGAGG
OspHMGR2-F1	ATGGCAGACATCAACGACAG
OspHMGR2-R1	GCATAGAATCACCAGGCTCA
OspHMGR3-F	TGTGAACGAGGGCAAAGAC
OspHMGR3-R	AACAAGTTTAGGCAAGCAGAT
OspHMGS2-F1	AAAGTCCTTGCCTCCGTATC
OspHMGS2-R1	TATGGAAGTGGGCTATCTGC
OspIDI1-F1	AAAGAGGGACATTAGCGAAAC
OspIDI1-R1	GCCCAACTACTGGTCAATCA
OspMVD1-F1	CCCAGCATCTTGTAGTATCGA
OspMVD1-R1	AAGGTCTCCGTGTAATCCATC
OspPMK1-F2	CCGAAACAACCTCCAAGATC
OspPMK1-R2	AGGAGCAGACGCAATCACT
OspTPS1-F	ATGAGTGACTCCCGGTTCA
OspTPS1-R	TGTACCATTTGTAGGACGATG
OspTPS4-F	TCTAATAAGAGGCTGCGTGTA
OspTPS4-R	ACAAGCTGTCGAAAGATGGT
OspTPS6-F	CATCGTACCACCTCAGAACA
OspTPS6-R	GTTGCGAATAACATCTTGCTT
OspTPS8-F1	GCGAAACGAGTTGTTGTATGG
OspTPS8-R1	CCGTCCTTATCGACCCTATT
