# Supplementary material for: Terpenoids and their gene regulatory networks in Opisthopappus taihangensis ‘Taihang Mingzhu’ as detected by transcriptome and metabolome analyses
Source: Front Plant Sci. 2022 Sep 29;13:1014114. doi: 10.3389/fpls.2022.1014114 (PMC9557748; doi:10.3389/fpls.2022.1014114)
Supplement: Additional file 1 — Leaves. [file DataSheet_1.zip › Table 6.XLSX]

## Sheet: Gene
Gene name	id	F1TLeaf-1_rpkm	F1TLeaf-2_rpkm	F1TLeaf-3_rpkm	F1Tcolour-1_rpkm	F1Tcolour-2_rpkm	F1Tcolour-3_rpkm	F1TFlower-1_rpkm	F1TFlower-2_rpkm	F1TFlower-3_rpkm	F1TBloom-1_rpkm	F1TBloom-2_rpkm	F1TBloom-3_rpkm	F1TLeaf-1_count	F1TLeaf-2_count	F1TLeaf-3_count	F1Tbud-1_count	F1Tbud-2_count	F1Tbud-3_count	F1Tcolour-1_count	F1Tcolour-2_count	F1Tcolour-3_count	F1TFlower-1_count	F1TFlower-2_count	F1TFlower-3_count	F1TBloom-1_count	F1TBloom-2_count	F1TBloom-3_count	Symbol	Description	KEGG_A_class	KEGG_B_class	Pathway	K_ID	GO Component	GO Function	GO Process
OspAACT1	Unigene0001097	2.0938	0.2479	0.7472	1.5436	0.9335	1.3506	2.4	2.0512	1.3413	1.6482	1.4652	1.3938	53	7	22	68	43	34	52	29	43	82	62	49	54	45	42	At5g47720	acetyl-CoA c-acetyltransferase 3 [Taraxacum kok-saghyz]	Metabolism	Metabolism of terpenoids and polyketides;Lipid metabolism;Carbohydrate metabolism;Global and overview maps;Amino acid metabolism	ko01100//Metabolic pathways;ko01110//Biosynthesis of secondary metabolites;ko01200//Carbon metabolism;ko01212//Fatty acid metabolism;ko00620//Pyruvate metabolism;ko00630//Glyoxylate and dicarboxylate metabolism;ko00071//Fatty acid degradation;ko00280//Valine, leucine and isoleucine degradation;ko00900//Terpenoid backbone biosynthesis;ko00380//Tryptophan metabolism;ko00310//Lysine degradation;ko00…	K00626	-	-	-
OspAACT2	Unigene0044269	48.7989	39.0992	29.6162	211.757	220.974	203.553	173.902	181.027	183.738	100.326	99.8983	102.509	2139	1912	1510	4457	5761	5107	12353	11887	11222	10289	9475	11623	5692	5313	5349	AAT1	Thiolase [Cynara cardunculus var. scolymus] [Cynara cardunculus]	Metabolism	Amino acid metabolism;Global and overview maps;Carbohydrate metabolism;Metabolism of terpenoids and polyketides;Lipid metabolism	ko01100//Metabolic pathways;ko01110//Biosynthesis of secondary metabolites;ko01200//Carbon metabolism;ko01212//Fatty acid metabolism;ko00620//Pyruvate metabolism;ko00630//Glyoxylate and dicarboxylate metabolism;ko00071//Fatty acid degradation;ko00280//Valine, leucine and isoleucine degradation;ko00900//Terpenoid backbone biosynthesis;ko00380//Tryptophan metabolism;ko00310//Lysine degradation;ko00…	K00626	-	-	-
OspAACT3	Unigene0044270	36.5696	28.7674	25.1865	28.3953	30.8549	25.2743	26.5652	26.6005	28.635	25.817	39.2571	31.5309	1438	1262	1152	2190	2352	1515	1486	1489	1250	1410	1249	1625	1314	1873	1476	AAT1	Thiolase [Cynara cardunculus var. scolymus] [Cynara cardunculus]	Metabolism	Lipid metabolism;Metabolism of terpenoids and polyketides;Global and overview maps;Carbohydrate metabolism;Amino acid metabolism	ko01100//Metabolic pathways;ko01110//Biosynthesis of secondary metabolites;ko01200//Carbon metabolism;ko01212//Fatty acid metabolism;ko00620//Pyruvate metabolism;ko00630//Glyoxylate and dicarboxylate metabolism;ko00071//Fatty acid degradation;ko00280//Valine, leucine and isoleucine degradation;ko00900//Terpenoid backbone biosynthesis;ko00380//Tryptophan metabolism;ko00310//Lysine degradation;ko00…	K00626	-	-	-
OspCMK1	Unigene0021225	34.3256	45.0345	43.667	59.2082	53.8604	58.5935	60.9767	62.4214	67.4975	72.1002	76.6991	70.3075	1184	1733	1752	1468	2191	1835	2718	2280	2542	2839	2571	3360	3219	3210	2887	ISPE	4-(cytidine 5'-diphospho)-2-c-methyl-d-erythritol kinase 1 [Taraxacum kok-saghyz]	Metabolism	Global and overview maps;Metabolism of terpenoids and polyketides	ko01100//Metabolic pathways;ko01110//Biosynthesis of secondary metabolites;ko00900//Terpenoid backbone biosynthesis	K00919	-	-	-
OspCMK2	Unigene0051314	1.7816	1.3308	1.139	6.1787	7.6496	6.8466	5.7197	6.1404	7.154	4.7824	4.1228	4.3171	78	65	58	183	307	320	360	411	377	338	321	452	271	219	225	ISPE	4-(cytidine 5'-diphospho)-2-c-methyl-d-erythritol kinase 1 [Taraxacum kok-saghyz]	Metabolism	Metabolism of terpenoids and polyketides;Global and overview maps	ko01100//Metabolic pathways;ko01110//Biosynthesis of secondary metabolites;ko00900//Terpenoid backbone biosynthesis	K00919	-	-	-
OspDXR1	Unigene0059379	67.1894	64.4485	73.7693	50.7316	56.8626	54.4221	53.7531	51.3317	53.6267	65.2815	62.7468	63.3393	2667	2854	3406	1564	2510	2157	2680	2770	2717	2880	2433	3072	3354	3022	2993	DXR	1-deoxy-d-xylulose-5-phosphate reductoisomerase 1 [Taraxacum kok-saghyz]	Metabolism	Global and overview maps;Metabolism of terpenoids and polyketides	ko01100//Metabolic pathways;ko01110//Biosynthesis of secondary metabolites;ko00900//Terpenoid backbone biosynthesis	K00099	-	-	-
OspDXR2	Unigene0059380	17.6357	39.9009	32.8439	60.0178	61.0368	58.2043	56.258	54.9724	64.4503	61.6074	71.4203	66.2134	788	1989	1707	2209	3736	2555	3569	3347	3271	3393	2933	4156	3563	3872	3522	DXR	1-deoxy-D-xylulose-5-phosphate reductoisomerase [Artemisia annua]	Metabolism	Global and overview maps;Metabolism of terpenoids and polyketides	ko01100//Metabolic pathways;ko01110//Biosynthesis of secondary metabolites;ko00900//Terpenoid backbone biosynthesis	K00099	-	GO:0016616//oxidoreductase activity, acting on the CH-OH group of donors, NAD or NADP as acceptor;GO:0043168//anion binding;GO:0043169//cation binding	GO:0044710//single-organism metabolic process
OspDXS1	Unigene0027793	4.2194	1.7789	2.6284	3.3048	3.0011	3.8665	3.5498	2.8448	3.1591	2.3897	2.4608	3.6345	236	111	171	249	207	262	246	206	272	268	190	255	173	167	242	Os07g0190000	PREDICTED: probable 1-deoxy-D-xylulose-5-phosphate synthase 2, chloroplastic [Vigna angularis]	Metabolism	Metabolism of terpenoids and polyketides;Metabolism of cofactors and vitamins;Global and overview maps	ko01100//Metabolic pathways;ko01110//Biosynthesis of secondary metabolites;ko00900//Terpenoid backbone biosynthesis;ko00730//Thiamine metabolism	K01662	-	-	-
OspDXS2	Unigene0043154	3.3558	3.3937	2.959	23.2758	23.5583	18.1296	20.1444	19.8889	21.1067	29.0513	36.5226	29.8521	39	44	40	186	607	424	360	336	265	316	276	354	437	515	413	Os07g0190000	1-deoxyxylulose 5-phosphate synthase [Chrysanthemum x morifolium]	Metabolism	Global and overview maps;Metabolism of cofactors and vitamins;Metabolism of terpenoids and polyketides	ko01100//Metabolic pathways;ko01110//Biosynthesis of secondary metabolites;ko00900//Terpenoid backbone biosynthesis;ko00730//Thiamine metabolism	K01662	-	-	-
OspDXS3	Unigene0043158	4.7587	5.3574	7.3967	35.0553	42.6992	34.1875	35.8893	34.1611	34.2398	44.5885	55.1428	41.8603	250	314	452	1755	1802	1848	2451	2753	2259	2545	2143	2596	3032	3515	2618	Os07g0190000	1-deoxy-d-xylulose-5-phosphate synthase 1 [Taraxacum kok-saghyz]	Metabolism	Global and overview maps;Metabolism of cofactors and vitamins;Metabolism of terpenoids and polyketides	ko01100//Metabolic pathways;ko01110//Biosynthesis of secondary metabolites;ko00900//Terpenoid backbone biosynthesis;ko00730//Thiamine metabolism	K01662	-	-	-
OspDXS4	Unigene0046658	3.6734	25.9283	31.5537	34.8907	47.1403	38.095	38.2657	38.4613	42.4894	77.3158	100.853	81.6991	231	1819	2308	10840	2867	1309	2920	3638	3013	3248	2888	3856	6293	7695	6116	Os07g0190000	1-deoxy-D-xylulose 5-phosphate synthase 2 [Stevia rebaudiana]	Metabolism	Global and overview maps;Metabolism of cofactors and vitamins;Metabolism of terpenoids and polyketides	ko01100//Metabolic pathways;ko01110//Biosynthesis of secondary metabolites;ko00900//Terpenoid backbone biosynthesis;ko00730//Thiamine metabolism	K01662	-	GO:0016744//transferase activity, transferring aldehyde or ketonic groups	GO:0006721//terpenoid metabolic process
OspDXS5	Unigene0051147	36.7868	78.8118	71.2146	48.5761	47.5343	50.1485	47.3175	46.4226	46.6916	54.7288	58.4332	48.1562	2407	5753	5420	4163	3984	4378	4230	3817	4127	4179	3627	4409	4635	4639	3751	TKT2	1-deoxy-D-xylulose-5-phosphate synthase [Artemisia annua]	Metabolism	Global and overview maps;Metabolism of terpenoids and polyketides;Metabolism of cofactors and vitamins	ko01100//Metabolic pathways;ko01110//Biosynthesis of secondary metabolites;ko00900//Terpenoid backbone biosynthesis;ko00730//Thiamine metabolism	K01662	-	GO:0016744//transferase activity, transferring aldehyde or ketonic groups	GO:0006721//terpenoid metabolic process
OspDXS6	Unigene0060824	9.8183	8.286	9.5466	11.1394	9.9278	10.4997	11.1959	11.0691	11.3866	11.4094	11.9156	12	855	805	967	799	992	975	1291	1061	1150	1316	1151	1431	1286	1259	1244	TKT2	1-deoxy-d-xylulose-5-phosphate synthase 2 [Taraxacum kok-saghyz]	Metabolism	Global and overview maps;Metabolism of terpenoids and polyketides;Metabolism of cofactors and vitamins	ko01100//Metabolic pathways;ko01110//Biosynthesis of secondary metabolites;ko00900//Terpenoid backbone biosynthesis;ko00730//Thiamine metabolism	K01662	-	GO:0016744//transferase activity, transferring aldehyde or ketonic groups	GO:0006721//terpenoid metabolic process
OspFDS1	Unigene0027275	0.5998	5.7349	4.8129	21.1828	22.0753	18.5461	14.9113	16.1302	14.57	5.8699	3.7077	5.8504	18	192	168	218	239	165	846	813	700	604	578	631	228	135	209	FDS-2	farnesyl diphosphate synthase [Chrysanthemum lavandulifolium]	Metabolism	Global and overview maps;Metabolism of terpenoids and polyketides	ko01100//Metabolic pathways;ko01110//Biosynthesis of secondary metabolites;ko00900//Terpenoid backbone biosynthesis	K00787	-	-	-
OspFDS2	Unigene0037136	53.108	82.7925	82.9879	147.262	156.205	143.108	133.282	129.966	134.527	93.648	90.6491	94.7491	1760	3061	3199	4376	5337	4400	6495	6353	5965	5962	5143	6434	4017	3645	3738	FDS-1	farnesyl diphosphate synthase [Chrysanthemum lavandulifolium]	Metabolism	Global and overview maps;Metabolism of terpenoids and polyketides	ko01100//Metabolic pathways;ko01110//Biosynthesis of secondary metabolites;ko00900//Terpenoid backbone biosynthesis	K00787	-	-	-
OspGDS1	Unigene0035798	0.4314	0.3591	0.2384	1.3198	1.0295	1.1026	2.8995	2.9937	3.2671	6.9997	10.9466	7.4812	14	13	9	37	36	50	57	41	45	127	116	153	294	431	289	SPS3	geranyl diphosphate synthase 2 [Azadirachta indica]	Metabolism	Metabolism of terpenoids and polyketides;Global and overview maps	ko01100//Metabolic pathways;ko01110//Biosynthesis of secondary metabolites;ko00900//Terpenoid backbone biosynthesis	K14066	-	-	-
OspGDS2	Unigene0035802	11.4371	17.2343	14.8264	18.8116	19.7761	20.8002	21.0164	21.8149	22.0434	18.4378	17.0896	20.0659	508	854	766	525	904	691	1112	1078	1162	1260	1157	1413	1060	921	1061	SPS3	geranyl diphosphate synthase 2 [Azadirachta indica]	Metabolism	Metabolism of terpenoids and polyketides;Global and overview maps	ko01100//Metabolic pathways;ko01110//Biosynthesis of secondary metabolites;ko00900//Terpenoid backbone biosynthesis	K14066	GO:0009536//plastid	GO:0016765//transferase activity, transferring alkyl or aryl (other than methyl) groups;GO:0043169//cation binding	GO:0006720//isoprenoid metabolic process;GO:0006743//ubiquinone metabolic process;GO:0044767//single-organism developmental process
OspGGDS1	Unigene0029459	27.9998	54.3741	72.2154	86.3301	90.3918	80.3513	93.9452	109.538	99.9636	150.532	143.784	141.634	919	1991	2757	1902	3234	2109	3771	3641	3317	4162	4293	4735	6395	5726	5534	GGPS1	geranylgeranyl pyrophosphate synthase [Chrysanthemum boreale]	Metabolism	Metabolism of terpenoids and polyketides;Global and overview maps	ko01100//Metabolic pathways;ko01110//Biosynthesis of secondary metabolites;ko00900//Terpenoid backbone biosynthesis	K13789	-	-	-
OspGGDS2	Unigene0047898	0.1833	5.5537	6.1146	2.8098	4.72	4.0517	3.9927	1.4737	4.217	21.3002	25.5929	25.0686	5	169	194	284	319	76	102	158	139	147	48	166	752	847	814	GGPPS1	PREDICTED: heterodimeric geranylgeranyl pyrophosphate synthase small subunit, chloroplastic-like [Ziziphus jujuba]	Metabolism	Metabolism of terpenoids and polyketides;Global and overview maps	ko01100//Metabolic pathways;ko01110//Biosynthesis of secondary metabolites;ko00900//Terpenoid backbone biosynthesis	K13789	-	-	-
OspHDR1	Unigene0040212	17.0764	28.0359	26.8898	28.3188	33.4168	28.297	28.2096	27.6418	30.7189	33.9958	35.6892	33.1278	879	1610	1610	1792	2013	945	1940	2111	1832	1960	1699	2282	2265	2229	2030	ISPH	4-hydroxy-3-methylbut-2-enyl diphosphate reductase 1, partial [Taraxacum kok-saghyz]	Metabolism	Metabolism of terpenoids and polyketides;Global and overview maps	ko01100//Metabolic pathways;ko01110//Biosynthesis of secondary metabolites;ko00900//Terpenoid backbone biosynthesis	K03527	-	-	-
OspHDS1	Unigene0005595	6.7452	5.2903	6.8862	6.0185	4.8092	7.2399	4.6849	4.7309	5.9007	6.3186	5.7677	7.1534	80	70	95	158	154	96	95	70	108	75	67	101	97	83	101	ISPG	PREDICTED: 4-hydroxy-3-methylbut-2-en-1-yl diphosphate synthase (ferredoxin), chloroplastic [Camelina sativa]	Metabolism	Global and overview maps;Metabolism of terpenoids and polyketides	ko01100//Metabolic pathways;ko01110//Biosynthesis of secondary metabolites;ko00900//Terpenoid backbone biosynthesis	K03526	-	-	-
OspHDS2	Unigene0042005	10.658	9.1628	8.5433	10.1867	10.446	9.4332	9.0507	10.2168	10.1023	9.2701	8.204	8.9107	636	610	593	852	684	584	809	765	708	729	728	870	716	594	633	--	4-hydroxy-3-methylbut-2-en-1-yl diphosphate synthase [Gossypium arboreum]	-	-	-	-	-	-	-
OspHDS3	Unigene0064148	1.2944	1.6379	1.1128	2.0596	0.9926	3.2689	2.3691	2.1679	1.5827	1.4118	1.004	1.6629	17	24	17	25	61	41	36	16	54	42	34	30	24	16	26	ISPG	(E)-4-hydroxy-3-methylbut-2-enyl diphosphate synthase [Artemisia annua]	Metabolism	Global and overview maps;Metabolism of terpenoids and polyketides	ko01100//Metabolic pathways;ko01110//Biosynthesis of secondary metabolites;ko00900//Terpenoid backbone biosynthesis	K03526	-	GO:0052592//oxidoreductase activity, acting on CH or CH2 groups, with an iron-sulfur protein as acceptor	GO:0006721//terpenoid metabolic process
OspHDS4	Unigene0064149	278.616	219.328	274.322	116.767	124.486	114.869	111.698	116.177	113.345	114.43	124.901	105.891	17927	15744	20531	9538	7519	6443	9999	9830	9296	9701	8926	10525	9530	9751	8111	ISPG	(E)-4-hydroxy-3-methylbut-2-enyl diphosphate synthase [Stevia rebaudiana]	Metabolism	Metabolism of terpenoids and polyketides;Global and overview maps	ko01100//Metabolic pathways;ko01110//Biosynthesis of secondary metabolites;ko00900//Terpenoid backbone biosynthesis	K03526	GO:0009526//plastid envelope;GO:0009532//plastid stroma	GO:0046914//transition metal ion binding;GO:0051536//iron-sulfur cluster binding;GO:0052592//oxidoreductase activity, acting on CH or CH2 groups, with an iron-sulfur protein as acceptor	GO:0005982//starch metabolic process;GO:0006090//pyruvate metabolic process;GO:0006091//generation of precursor metabolites and energy;GO:0006355//regulation of transcription, DNA-templated;GO:0006544//glycine metabolic process;GO:0006605//protein targeting;GO:0006633//fatty acid biosynthetic process;GO:0006739//NADP metabolic process;GO:0006779//porphyrin-containing compound biosynthetic process…
OspHMGR1	Unigene0036302	5.2366	7.2006	5.8413	17.9813	19.8513	21.3397	20.1348	19.8682	18.832	18.9962	19.4137	18.3679	279	428	362	1220	1872	1493	1275	1298	1430	1448	1264	1448	1310	1255	1165	HMGR1	Hydroxymethylglutaryl-CoA reductase, class I/II [Cynara cardunculus var. scolymus] [Cynara cardunculus]	Metabolism	Metabolism of terpenoids and polyketides;Global and overview maps	ko01100//Metabolic pathways;ko01110//Biosynthesis of secondary metabolites;ko00900//Terpenoid backbone biosynthesis	K00021	GO:0031090//organelle membrane;GO:0031224//intrinsic component of membrane;GO:0043231//intracellular membrane-bounded organelle	GO:0000166//nucleotide binding;GO:0016614//oxidoreductase activity, acting on CH-OH group of donors;GO:0048037//cofactor binding	GO:0006720//isoprenoid metabolic process;GO:0006732//coenzyme metabolic process
OspHMGR2	Unigene0036303	16.5471	13.9449	14.9001	112.223	105.658	106.749	105.959	109.875	111.694	60.3279	48.8094	58.9254	886	833	928	2422	3730	3408	7997	6943	7189	7658	7025	8631	4181	3171	3756	HMGR1	3-hydroxy-3-methylglutaryl coenzyme A reductase [Artemisia annua]	Metabolism	Global and overview maps;Metabolism of terpenoids and polyketides	ko01100//Metabolic pathways;ko01110//Biosynthesis of secondary metabolites;ko00900//Terpenoid backbone biosynthesis	K00021	GO:0031090//organelle membrane;GO:0031224//intrinsic component of membrane;GO:0043231//intracellular membrane-bounded organelle	GO:0000166//nucleotide binding;GO:0016614//oxidoreductase activity, acting on CH-OH group of donors;GO:0048037//cofactor binding	GO:0006720//isoprenoid metabolic process;GO:0006732//coenzyme metabolic process
OspHMGR3	Unigene0038537	1.3937	16.2579	13.8126	5.8179	9.2745	7.4951	5.0767	2.6424	3.0716	4.3669	3.0631	2.748	72	937	830	1386	717	361	400	588	487	354	163	229	292	192	169	HMG1	Hydroxymethylglutaryl-CoA reductase, class I/II [Cynara cardunculus var. scolymus] [Cynara cardunculus]	Metabolism	Global and overview maps;Metabolism of terpenoids and polyketides	ko01100//Metabolic pathways;ko01110//Biosynthesis of secondary metabolites;ko00900//Terpenoid backbone biosynthesis	K00021	GO:0031090//organelle membrane;GO:0031224//intrinsic component of membrane;GO:0043231//intracellular membrane-bounded organelle	GO:0000166//nucleotide binding;GO:0016616//oxidoreductase activity, acting on the CH-OH group of donors, NAD or NADP as acceptor;GO:0048037//cofactor binding	GO:0006694//steroid biosynthetic process;GO:0006722//triterpenoid metabolic process;GO:0006732//coenzyme metabolic process
OspHMGR4	Unigene0053371	4.0708	2.087	2.1437	4.447	3.3293	3.9173	4.2623	4.3023	4.382	4.1199	3.2808	4.2397	271	155	166	364	371	362	394	272	328	383	342	421	355	265	336	HMGR3	3-hydroxy-3-methylglutaryl CoA reductase 2, partial [Solanum pimpinellifolium]	Metabolism	Metabolism of terpenoids and polyketides;Global and overview maps	ko01100//Metabolic pathways;ko01110//Biosynthesis of secondary metabolites;ko00900//Terpenoid backbone biosynthesis	K00021	-	-	-
OspHMGR5	Unigene0059256	4.1322	2.2671	3.2463	3.4261	4.7313	3.6253	3.7739	4.5644	3.9	3.8255	4.6681	4.0696	116	71	106	172	182	153	128	163	128	143	153	158	139	159	136	--	3-hydroxy-3-methylglutaryl-coenzyme A reductase, partial [Gossypium barbadense]	-	-	-	-	-	-	-
OspHMGS1	Unigene0007579	4.0677	2.3632	2.0939	4.2827	4.3579	5.2304	4.4831	5.0887	5.1847	5.1407	4.5941	4.3028	162	105	97	176	255	274	227	213	262	241	242	298	265	222	204	At1g01540	3-hydroxy-3-methylglutaryl-CoA synthase [Matricaria chamomilla]	-	-	-	-	-	-	-
OspHMGS2	Unigene0041134	18.127	22.2293	22.2923	88.0105	88.9241	83.9163	73.9588	75.3938	76.4175	52.1065	41.0397	51.2863	834	1141	1193	2554	3027	2486	5389	5021	4856	4593	4142	5074	3103	2291	2809	HMGS	3-hydroxy-3-methylglutaryl-CoA synthase [Chamaemelum nobile]	Metabolism	Lipid metabolism;Metabolism of terpenoids and polyketides;Global and overview maps;Carbohydrate metabolism;Amino acid metabolism	ko01100//Metabolic pathways;ko01110//Biosynthesis of secondary metabolites;ko00280//Valine, leucine and isoleucine degradation;ko00900//Terpenoid backbone biosynthesis;ko00650//Butanoate metabolism;ko00072//Synthesis and degradation of ketone bodies	K01641	-	-	-
OspHMGS3	Unigene0071907	8.2345	7.9488	7.8961	8.686	9.5485	10.45	7.5084	8.0896	6.2545	5.6278	8.2223	9.1785	52	56	58	40	115	103	73	74	83	64	61	57	46	63	69	--	Hydroxymethylglutaryl-CoA synthase [Zea mays]	Metabolism	Amino acid metabolism;Carbohydrate metabolism;Global and overview maps;Lipid metabolism;Metabolism of terpenoids and polyketides	ko01100//Metabolic pathways;ko01110//Biosynthesis of secondary metabolites;ko00280//Valine, leucine and isoleucine degradation;ko00900//Terpenoid backbone biosynthesis;ko00650//Butanoate metabolism;ko00072//Synthesis and degradation of ketone bodies	K01641	-	-	-
OspIDI1	Unigene0056748	26.0816	25.5326	22.047	29.1397	30.0423	29.6395	28.8322	27.606	28.0075	23.02	25.5473	26.0155	955	1043	939	862	1388	1187	1420	1350	1365	1425	1207	1480	1091	1135	1134	--	Isopentenyl-diphosphate delta-isomerase [Gossypium arboreum]	-	-	-	-	-	-	-
OspISPS1	Unigene0051129	6.016	5.758	4.4644	5.6245	4.9961	4.8015	5.0497	5.4827	4.8136	4.7192	4.9899	4.2845	782	835	675	1288	1135	1131	973	797	785	886	851	903	794	787	663	HEN1	3'-RNA ribose 2'-O-methyltransferase, Hen1 [Cynara cardunculus var. scolymus] [Cynara cardunculus]	-	-	-	-	-	-	-
OspMCT1	Unigene0000984	14.1745	16.2317	14.2772	26.288	23.9806	26.9806	22.4486	22.8107	26.6977	24.756	25.4436	23.5866	472	603	553	844	1463	1221	1165	980	1130	1009	907	1283	1067	1028	935	Os01g0832000	Phosphatidate cytidylyltransferase [Cynara cardunculus var. scolymus] [Cynara cardunculus]	Metabolism	Metabolism of terpenoids and polyketides	ko00900//Terpenoid backbone biosynthesis	K15892	GO:0031224//intrinsic component of membrane;GO:0042170//plastid membrane	GO:0052668//farnesol kinase activity	GO:0001101//response to acid chemical;GO:0006714//sesquiterpenoid metabolic process;GO:0006796//phosphate-containing compound metabolic process;GO:0018130//heterocycle biosynthetic process;GO:0018205//peptidyl-lysine modification;GO:0042743//hydrogen peroxide metabolic process;GO:0048437//floral organ development
OspMCT2	Unigene0030550	0.3926	0.1759	0.3375	2.6549	1.7594	3.3555	1.8905	3.37	1.7002	1.5166	1.456	0.742	4	2	4	15	43	52	36	22	43	26	41	25	20	18	9	--	PREDICTED: phosphatidate cytidylyltransferase 4, chloroplastic [Jatropha curcas]	-	-	-	-	-	-	-
OspMCT3	Unigene0031869	25.2221	23.774	21.9633	30.328	37.1581	35.7973	33.9183	32.985	33.6016	31.0162	29.1857	34.5427	698	734	707	1041	1375	1053	1117	1262	1246	1267	1090	1342	1111	980	1138	KDSB	3-deoxy-D-manno-octulosonate cytidylyltransferase [Cynara cardunculus var. scolymus] [Cynara cardunculus]	Metabolism	Global and overview maps	ko01100//Metabolic pathways	K00979	GO:0031306//intrinsic component of mitochondrial outer membrane	GO:0070567//cytidylyltransferase activity	GO:0000904//cell morphogenesis involved in differentiation;GO:0006089//lactate metabolic process;GO:0009226//nucleotide-sugar biosynthetic process;GO:0048229//gametophyte development
OspMCT4	Unigene0054882	15.6383	11.1746	13.4091	19.3538	18.9182	17.5206	18.3907	19.2251	20.3117	16.4312	17.0869	16.8964	1139	908	1136	953	1030	1184	1876	1691	1605	1808	1672	2135	1549	1510	1465	CDS1	Phosphatidate cytidylyltransferase [Cynara cardunculus var. scolymus] [Cynara cardunculus]	Metabolism;Environmental Information Processing	Signal transduction;Lipid metabolism;Global and overview maps	ko01100//Metabolic pathways;ko01110//Biosynthesis of secondary metabolites;ko00564//Glycerophospholipid metabolism;ko04070//Phosphatidylinositol signaling system	K00981	-	-	-
OspMCT5	Unigene0054883	38.5253	9.4238	9.4921	9.1435	8.7446	9.7184	10.5515	11.0287	11.3182	10.9754	11.8131	10.9248	2118	578	607	864	880	853	669	590	672	783	724	898	781	788	715	CDS1	Phosphatidate cytidylyltransferase [Cynara cardunculus var. scolymus] [Cynara cardunculus]	Environmental Information Processing;Metabolism	Signal transduction;Lipid metabolism;Global and overview maps	ko01100//Metabolic pathways;ko01110//Biosynthesis of secondary metabolites;ko00564//Glycerophospholipid metabolism;ko04070//Phosphatidylinositol signaling system	K00981	-	-	-
OspMDS1	Unigene0026733	12.3408	10.1136	11.4516	6.1524	5.8738	7.1019	5.4857	4.4949	5.0764	7.3854	6.038	6.2857	315	288	340	165	267	192	209	184	228	189	137	187	244	187	191	ISPF	2C-methyl-D-erythritol 2,4-cyclodiphosphate synthase [Artemisia annua]	Metabolism	Metabolism of terpenoids and polyketides;Global and overview maps	ko01100//Metabolic pathways;ko01110//Biosynthesis of secondary metabolites;ko00900//Terpenoid backbone biosynthesis	K01770	-	-	-
OspMVD1	Unigene0058077	21.4515	16.7202	14.5241	57.8004	57.6372	55.8519	51.0066	50.6815	52.6268	44.8722	44.1296	41.9866	1012	880	797	2287	3718	2563	3629	3337	3314	3248	2855	3583	2740	2526	2358	MVD2	mevalonate diphosphate decarboxylase [Taraxacum kok-saghyz]	Metabolism	Metabolism of terpenoids and polyketides;Global and overview maps	ko01100//Metabolic pathways;ko01110//Biosynthesis of secondary metabolites;ko00900//Terpenoid backbone biosynthesis	K01597	-	-	-
OspMVD2	Unigene0058078	2.6867	3.3448	2.6627	4.1217	4.0136	3.8866	3.3174	4.4375	3.9302	4.6992	4.4286	4.2317	72	100	83	117	128	110	147	132	131	120	142	152	163	144	135	MVD1	Os02g0107200 [Oryza sativa Japonica Group]	Metabolism	Global and overview maps;Metabolism of terpenoids and polyketides	ko01100//Metabolic pathways;ko01110//Biosynthesis of secondary metabolites;ko00900//Terpenoid backbone biosynthesis	K01597	GO:0044444//cytoplasmic part	GO:0016830//carbon-carbon lyase activity;GO:0032550//purine ribonucleoside binding	GO:0006084//acetyl-CoA metabolic process;GO:0006720//isoprenoid metabolic process
OspMVK1	Unigene0036567	13.1375	20.5316	15.0667	34.4418	36.0091	36.6518	38.0223	33.2907	39.9418	36.2005	40.2105	36.6394	503	877	671	1038	1525	1209	1755	1692	1765	1965	1522	2207	1794	1868	1670	At5g27450	GHMP kinase, ATP-binding, conserved site-containing protein [Cynara cardunculus var. scolymus] [Cynara cardunculus]	Cellular Processes;Metabolism	Global and overview maps;Metabolism of terpenoids and polyketides;Transport and catabolism	ko01100//Metabolic pathways;ko01110//Biosynthesis of secondary metabolites;ko04146//Peroxisome;ko00900//Terpenoid backbone biosynthesis	K00869	-	-	-
OspPMK1	Unigene0006452	16.1554	14.2842	11.6433	27.4612	29.1717	28.3945	25.6776	24.8715	28.6095	24.0133	24.6578	22.9192	736	726	617	1263	1324	1213	1665	1631	1627	1579	1353	1881	1416	1363	1243	PMK	phosphomevalonate kinase 2 [Taraxacum kok-saghyz]	Metabolism	Metabolism of terpenoids and polyketides;Global and overview maps	ko01100//Metabolic pathways;ko01110//Biosynthesis of secondary metabolites;ko00900//Terpenoid backbone biosynthesis	K00938	-	GO:0016301//kinase activity;GO:0032550//purine ribonucleoside binding	GO:0006694//steroid biosynthetic process;GO:0006796//phosphate-containing compound metabolic process;GO:0016104//triterpenoid biosynthetic process
OspTPS1	Unigene0007331	1.257	33.3945	26.0061	3.7005	2.3675	3.0145	2.4884	2.1744	1.7991	1.1462	0.9341	2.0425	61	1808	1468	496	537	329	239	141	184	163	126	126	72	55	118	QHS1	RecName: Full=(-)-germacrene D synthase; AltName: Full=Terpene synthase 5 [Matricaria chamomilla var. recutita] [Matricaria chamomilla]	Metabolism	Metabolism of terpenoids and polyketides	ko00909//Sesquiterpenoid and triterpenoid biosynthesis	K15803	-	GO:0016838//carbon-oxygen lyase activity, acting on phosphates;GO:0046872//metal ion binding	GO:0006721//terpenoid metabolic process
OspTPS2	Unigene0008535	0	0	0	0.978	0.5303	0.2822	0.3068	0.3468	0.164	0.0457	0.1463	0	0	0	0	84	14	7	22	11	6	7	7	4	1	3	0	CASC125	sesquiterpene synthase 6 [Matricaria chamomilla var. recutita] [Matricaria chamomilla]	Metabolism	Metabolism of terpenoids and polyketides	ko00909//Sesquiterpenoid and triterpenoid biosynthesis	K15803	-	-	-
OspTPS3	Unigene0017979	0.5558	3.6408	4.2454	1.0762	1.5155	1.7507	1.8372	1.2532	1.3035	1.8498	3.0657	2.2986	26	190	231	23	114	91	67	87	103	116	70	88	112	174	128	TPS4	Terpene synthase, metal-binding domain-containing protein [Cynara cardunculus var. scolymus] [Cynara cardunculus]	Metabolism	Metabolism of terpenoids and polyketides;Global and overview maps	ko01100//Metabolic pathways;ko00909//Sesquiterpenoid and triterpenoid biosynthesis	K14175	-	-	-
OspTPS4	Unigene0033780	0	2.1229	3.3818	4.3484	7.2328	4.0117	2.8685	2.6044	3.4392	1.1138	0.662	1.4359	0	115	191	370	318	127	281	431	245	188	151	241	70	39	83	CASC125	sesquiterpene synthase 1 [Matricaria chamomilla var. recutita] [Matricaria chamomilla]	Metabolism	Metabolism of terpenoids and polyketides	ko00909//Sesquiterpenoid and triterpenoid biosynthesis	K15803	-	-	-
OspTPS5	Unigene0033784	5.1907	3.0251	4.0649	3.5913	3.9644	3.555	4.9371	4.4618	3.6086	4.8706	4.4475	4.7489	303	197	276	340	268	291	279	284	261	389	311	304	368	315	330	CASC125	sesquiterpene synthase 1 [Matricaria chamomilla var. recutita] [Matricaria chamomilla]	Metabolism	Metabolism of terpenoids and polyketides	ko00909//Sesquiterpenoid and triterpenoid biosynthesis	K15803	-	GO:0016740//transferase activity	GO:0006790//sulfur compound metabolic process
OspTPS6	Unigene0033785	0	0.7112	1.5689	2.2655	1.9396	3.0911	1.5283	1.7276	2.1442	0.7356	0	0.3999	0	10	23	95	25	18	38	30	49	26	26	39	12	0	6	CASC125	sesquiterpene synthase 1 [Matricaria chamomilla var. recutita] [Matricaria chamomilla]	Metabolism	Metabolism of terpenoids and polyketides	ko00909//Sesquiterpenoid and triterpenoid biosynthesis	K15803	-	-	-
OspTPS7	Unigene0067472	1.189	18.0977	17.705	0.4888	0.3839	0.5708	0.4321	0.3945	0.1554	0.312	0.4068	0.0377	53	900	918	27	38	37	29	21	32	26	21	10	18	22	2	QHS1	RecName: Full=(-)-germacrene D synthase; AltName: Full=Terpene synthase 5 [Matricaria chamomilla var. recutita] [Matricaria chamomilla]	Metabolism	Metabolism of terpenoids and polyketides	ko00909//Sesquiterpenoid and triterpenoid biosynthesis	K15803	-	GO:0016838//carbon-oxygen lyase activity, acting on phosphates;GO:0046872//metal ion binding	GO:0006721//terpenoid metabolic process
OspTPS8	Unigene0081588	0.0427	0.0574	0.1836	0.3209	0.6438	0.3056	0	0.1073	0.1184	0.033	0	0	2	3	10	244	192	215	20	37	18	0	6	8	2	0	0	TPS12	RecName: Full=(E)-beta-ocimene synthase, chloroplastic; AltName: Full=Terpene synthase 4; Flags: Precursor [Matricaria chamomilla var. recutita] [Matricaria chamomilla]	-	-	-	-	GO:0009536//plastid	GO:0016829//lyase activity;GO:0046872//metal ion binding	GO:0008152//metabolic process
																													MVK, mevalonate kinase
																													PMK, phosphomevalonate kinase
																													MVD, mevalonate diphosphate decarboxylase
																													DXR, DOXP reductoisomerase
																													MCT, 2-C-methyl-D-erythritol 4-phosphate cytidylyltransferase
																													CMK, CDP-ME kinase,4-(cytidine 5'-diphospho)-2-C-methyl-D-erythritol kinase

## Sheet: Compounds
Index	Quantitative ion	Qualitative ion	Molecular weight (Da)	Formula	Compounds	Class I	CAS	NIST_RI	F1TLeaf-1	F1TLeaf-2	F1TLeaf-3	F1TBloom-1	F1TBloom-2	F1TBloom-3	F1Tcolour-1	F1Tcolour-2	F1Tcolour-3	F1TFlower-1	F1TFlower-2	F1TFlower-3	QC01	QC02	QC03	QC04	QC05	cpd_ID	kegg_map
KMW0453	93	80	196.146	C12H20O2	Linalyl acetate	Terpenoids	115-95-7	1257	624156379	4.50044e+08	5.13516e+08	316910	88700.5	52728.7	200126	1.17075e+06	685437	82221.3	203539	543817	6.77157e+08	7.10633e+08	6.29048e+08	5.60909e+08	5.94152e+08	C09863	-
XMW0151	161	204	204.188	C15H24	Epizonarene	Terpenoids	41702-63-0	1501	158395097	104229663	118365982	1.39408e+06	1.54997e+06	1.60155e+06	4.09313e+06	2.97666e+06	3.53489e+06	1.60819e+06	1.66603e+06	25147066	250345401	258554159	217720368	190089228	210840731	-	-
NMW0108	69	166	166.099	C10H14O2	Bicyclo[2.2.1]heptane-2,5-dione, 1,7,7-trimethyl-	Terpenoids	4230-32-4	1264	1.06086e+08	7.73909e+07	8.6685e+07	49554.4	45478.1	46310.6	28688.9	27024.6	27856.8	39758.5	41644.2	39634.7	1.21357e+08	1.2775e+08	1.06709e+08	9.58808e+07	9.9362e+07	C03037	-
XMW0733	69	41	168.115	C10H16O2	7-Oxabicyclo[4.1.0]heptan-2-one, 3-methyl-6-(1-methylethyl)-	Terpenoids	5729-99-7	1261	1.06043e+08	7.74035e+07	8.65701e+07	50112.1	45205.4	47572.5	31174.6	29140	30157.3	41637	40989.5	37353.5	121324944	1.27704e+08	1.06696e+08	9.58618e+07	9.93482e+07	-	-
NMW0104	69	41	154.136	C10H18O	2,6-Octadien-1-ol, 3,7-dimethyl-	Terpenoids	624-15-7	1260	1.05905e+08	7.73522e+07	8.65229e+07	50112.1	44389.1	44352.7	31174.6	29039.1	30106.9	41637	33540.9	38739.5	1.21255e+08	127600510	1.06627e+08	9.58033e+07	9.9282e+07	C01500	ko00902,ko01100,ko01110
KMW0291	71	93	154.136	C10H18O	Linalool	Terpenoids	78-70-6	1099	9.33873e+07	9.10727e+07	9.5382e+07	1.53546e+06	1.59847e+06	1.61584e+06	1.11024e+06	1.73324e+06	1.42174e+06	1.44224e+06	1.2176e+06	2.97013e+06	8.17849e+07	8.96084e+07	8.27163e+07	7.51986e+07	7.23837e+07	C03985	-
KMW0606	105	161	204.188	C15H24	.alpha.-Muurolene	Terpenoids	10208-80-7	1499	6.68746e+07	4.33461e+07	4.90104e+07	638685	872148	719150	1.51043e+06	1.13287e+06	1.32165e+06	818540	817844	1.01559e+07	1.04324e+08	1.0809e+08	8.85982e+07	7.68184e+07	8.58294e+07	C20272	-
XMW0176	105	161	204.188	C15H24	[1α,4aα,8aα]-1,2,4a,5,6,8a-hexahydro-4-7-dimethyl-1-[1-methylethyl]naphthalene	Terpenoids	31983-22-9	1496	6.47558e+07	4.35964e+07	4.92368e+07	838800	918604	927166	1.89669e+06	1.45246e+06	1.67457e+06	927573	937632	1.09151e+07	1.04612e+08	1.08339e+08	8.8926e+07	7.70934e+07	8.60725e+07	-	-
KMW0459	41	69	152.12	C10H16O	2,6-Octadienal, 3,7-dimethyl-, (E)-	Terpenoids	141-27-5	1270	5.87477e+07	4.13916e+07	4.69919e+07	9	9	9	9	9	9	9	9	9	6.48712e+07	7.00156e+07	5.84379e+07	5.18891e+07	5.41409e+07	C01499	ko01110
KMW0595	119	93	204.188	C15H24	1,3-Cyclohexadiene, 5-(1,5-dimethyl-4-hexenyl)-2-methyl-, [S-(R*,S*)]-	Terpenoids	495-60-3	1495	4.4378e+07	2.91222e+07	3.29884e+07	417886	486919	465686	1.10113e+06	843808	972468	441352	442905	6.82435e+06	7.06765e+07	7.36076e+07	5.98728e+07	5.16072e+07	5.8173e+07	C09750	-
WMW0221	81	41	152.12	C10H16O	Bicyclo[3.1.0]hexan-3-one, 4-methyl-1-(1-methylethyl)-	Terpenoids	1125-12-8	1119	5.28864e+06	3.87236e+06	4.62457e+06	3.54648e+08	3.69888e+08	3.71142e+08	4.17979e+08	3.76844e+08	3.97411e+08	4.20563e+08	4.21163e+08	4.37992e+08	2.0289e+08	2.14613e+08	1.9092e+08	1.77259e+08	1.73336e+08	-	-
KMW0178	93	91	136.125	C10H16	Bicyclo[3.1.0]hexane, 4-methylene-1-(1-methylethyl)-	Terpenoids	3387-41-5	972	849493	406168	500664	1.28722e+08	1.52265e+08	1.645e+08	1.61857e+08	1.38066e+08	149961401	1.77088e+08	1.65669e+08	2.926e+08	5.1666e+07	6.8859e+07	5.1582e+07	4.28623e+07	49797460	C16777	-
XMW1147	121	93	152.12	C10H16O	Tricyclo[2.2.1.0(2,6)]heptane-3-methanol, 2,3-dimethyl-	Terpenoids	29550-55-8	1286	9	9	9	7.56487e+07	8.55966e+07	8.24796e+07	1.16014e+08	1.07811e+08	1.11913e+08	1.1082e+08	1.08748e+08	1.5962e+08	2.3771e+07	2.609e+07	2.10145e+07	1.74522e+07	1.79459e+07	-	-
KMW0620	119	132	202.172	C15H22	Benzene, 1-(1,5-dimethyl-4-hexenyl)-4-methyl-	Terpenoids	644-30-4	1483	1.23231e+07	9.75504e+06	1.101e+07	1.49194e+07	2.31625e+07	1.93806e+07	4.32785e+07	3.63779e+07	3.98282e+07	3.50558e+07	3.05148e+07	5.16674e+07	1.02076e+08	9.90687e+07	92548693	7.27783e+07	8.21971e+07	-	-
XMW0780	91	119	134.11	C10H14	2,6-Dimethyl-1,3,5,7-octatetraene, E,E-	Terpenoids	460-01-5	1131	9	9	9	27576231	2.8638e+07	2.87392e+07	3.19747e+07	2.87278e+07	3.03512e+07	3.23234e+07	3.25631e+07	3.39937e+07	1.62085e+07	1.69544e+07	1.52861e+07	14384132	1.41408e+07	-	-
KMW0566	189	133	204.188	C15H24	(4aR-trans)-decahydro-4a-methyl-1-methylene-7-(1-methylethylidene)-Naphthalene	Terpenoids	515-17-3	1479	3.74334e+06	3.50317e+06	3.29434e+06	1.14893e+07	1.65948e+07	1.44782e+07	2.78736e+07	2.33078e+07	2.55907e+07	2.68692e+07	2.62647e+07	3.61513e+07	1.18299e+07	1.15199e+07	1.05542e+07	8.20549e+06	9.84858e+06	C21707	-
KMW0374	69	41	154.136	C10H18O	4-Hexen-1-ol, 5-methyl-2-(1-methylethenyl)-, (R)-	Terpenoids	498-16-8	1170	236704	349484	177215	1.14785e+07	1.24638e+07	1.22212e+07	2.76794e+07	2.61499e+07	2.69146e+07	2.1536e+07	2.16775e+07	2.08694e+07	9.52871e+06	1.03079e+07	1.03788e+07	9.65365e+06	9.47362e+06	-	-
KMW0708	161	122	222.198	C15H26O	2-[(2S,4aR,8aR)-4a,8-dimethyl-2,3,4,5,6,8a-hexahydro-1H-naphthalen-2-yl]propan-2-ol	Terpenoids	123123-38-6	1658	2.6851e+07	2.97947e+07	2.74405e+07	9.58863e+06	1.16948e+07	1.10394e+07	2.65707e+07	2.46406e+07	2.56057e+07	2.13077e+07	2.103e+07	2.78047e+07	3.9972e+07	4.35781e+07	3.92001e+07	3.17979e+07	3.67543e+07	C21689	-
WMW0194	110	81	152.12	C10H16O	Thujone	Terpenoids	546-80-5	1103	444379	262911	220756	1.95411e+07	2.06165e+07	2.08301e+07	2.38411e+07	2.09712e+07	2.24062e+07	2.43699e+07	2.45145e+07	2.59901e+07	2.15758e+08	2.34737e+08	2.09282e+08	1.92352e+08	1.88472e+08	C09906	-
XMW0961	95	93	196.146	C12H20O2	Bornyl acetate	Terpenoids	76-49-3	1285	9	9	9	1.30239e+07	1.4733e+07	1.41937e+07	2.00207e+07	1.85275e+07	1.92741e+07	1.91164e+07	1.86739e+07	2.76374e+07	4.11284e+06	4.50585e+06	3.63038e+06	3.01444e+06	3.09652e+06	C09837	-
D192	81	80	154.136	C10H18O	Fenchol	Terpenoids	1632-73-1	1113	331470	187912	156575	1.57589e+07	1.65341e+07	1.66707e+07	1.91799e+07	1.69014e+07	1.80407e+07	1.94811e+07	1.96599e+07	2.07037e+07	1.62615e+08	1.76095e+08	1.55849e+08	1.4331e+08	1.40748e+08	C02344	ko00902,ko01110
KMW0319	137	67	152.12	C10H16O	7-Oxabicyclo[4.1.0]heptane, 1-methyl-4-(1-methylethenyl)-	Terpenoids	1195-92-2	1133	192328	139486	170097	1.62941e+07	1.67665e+07	1.6869e+07	1.87966e+07	1.72763e+07	1.80365e+07	1.88313e+07	1.8896e+07	1.97827e+07	9.27355e+06	9.95236e+06	8.8608e+06	8.22316e+06	7.97888e+06	C07271	ko00903
KMW0324	137	109	152.12	C10H16O	Limonene oxide, cis-	Terpenoids	13837-75-7	1134	191762	137257	168859	1.62146e+07	1.66864e+07	1.67902e+07	1.87213e+07	1.72009e+07	1.79611e+07	1.87576e+07	1.88237e+07	1.97113e+07	9.2588e+06	9.9394e+06	8.84747e+06	8.21024e+06	7.96471e+06	-	-
