# Supplementary material for: Terpenoids and their gene regulatory networks in Opisthopappus taihangensis ‘Taihang Mingzhu’ as detected by transcriptome and metabolome analyses
Source: Front Plant Sci. 2022 Sep 29;13:1014114. doi: 10.3389/fpls.2022.1014114 (PMC9557748; doi:10.3389/fpls.2022.1014114)
Supplement: Additional file 1 — Leaves. [file DataSheet_1.zip › Table 7.XLSX]

## Sheet: Sheet1
Index	Molecular weight (Da)	Formula	RI	NIST_RI	Compounds	Class I	CAS	Match factor	Osp	cpd_ID	kegg_map
IS-01	116.22	C8D10	860.138	867.3758865248227	p-Xylene-d10	Aromatics	41051-88-1	76.4753	1.1225e+06	D99434	-
XMW3557	117.079	C5H11NO2	1029	911	N,N-dimethyl-Glycine, methyl ester	Ester	7148-06-3	47.7	250690	-	-
XMW2463	136.125	C10H16	1029.18	1027	(R)-1-methyl-5-(1-methylethenyl)-Cyclohexene	Terpenoids	1461-27-4	89.3	1.6285e+07	-	-
KMW0218	154.136	C10H18O	1032.15	1030	Eucalyptol	Terpenoids	470-82-6	97.1	4.46805e+06	C09844	ko00902,ko01110
XMW2930	134.04	C5H10O2S	1036.51	906	1-Mercapto-2-propanol, acetate	Ester	35508-06-6	41.4	16396.3	-	-
XMW2648	136.039	C5H4N4O	1036.73	1247	1,2,4-Triazolo[4,3-b]pyridazin-6(5H)-one	Heterocyclic compound	20552-63-0	46.8	855582	-	-
NMW0783	136.125	C10H16	1036.84	937	(1S)-2,6,6-Trimethylbicyclo[3.1.1]hept-2-ene	Hydrocarbons	7785-26-4	93.5	16561641	C06308	ko00902,ko01100,ko01110
KMW0212	120.058	C8H8O	1043.81	1049	BenzeneacetAldehyde	Aldehyde	122-78-1	90	2325262	C00601	ko00360,ko01100
KMW0220	136.125	C10H16	1047.46	1009	3-Carene	Terpenoids	13466-78-9	97.1	2.75219e+07	C09839	ko01110
XMW0289	124.052	C7H8O2	1049.11	1039	2-Acetyl-5-methylfuran	Heterocyclic compound	1193-79-9	44.8	208129	-	-
XMW0240	142.172	C10H22	1056.08	931	3-Ethyl-3-methylheptane	Hydrocarbons	17302-01-1	60.6	22099.3	-	-
KMW0259	136.125	C10H16	1059.21	1060	.gamma.-Terpinene	Terpenoids	99-85-4	98.9	6.54334e+06	C09900	-
KMW0301	154.136	C10H18O	1067.98	1110	Bicyclo[3.1.0]hexan-2-ol, 2-methyl-5-(1-methylethyl)-, (1.alpha.,2.alpha.,5.alpha.)-	Terpenoids	17699-16-0	96.5	2.31806e+06	-	-
XMW3718	134.11	C10H14	1080.33	1075	1-ethyl-2,4-dimethyl-Benzene	Aromatics	874-41-9	48.6	77480.7	-	-
KMW0165	128.03	C6H8OS	1089.21	968	2,5-Dimethylfuran-3-thiol	Heterocyclic compound	55764-23-3	58.7	887445	-	-
XMW0192	136.125	C10H16	1089.7	919	(+)-4-Carene	Terpenoids	29050-33-7	97.2	7.00599e+06	-	-
XMW1916	186.035	C8H10O3S	1091.27	1336	2-Thiophenecarboxylic acid, 2-methoxyethyl ester	Heterocyclic compound	1000330-98-8	45.3	90835.1	-	-
XMW3581	128.998	C5H4ClNO	1100.03	1075	5-Chloro-3-pyridinol	Halogenated hydrocarbons	74115-12-1	47.6	59130.3	-	-
XMW2574	144.058	C10H8O	1100.09	1245	4-Phenyl-3-butyn-2-one	Ketone	1817-57-8	59.9	55605.5	-	-
XMW1205	145.056	C6H11NOS	1100.22	1303	2-Acetyl-2,3,5,6-tetrahydro-1,4-thiazine	Heterocyclic compound	1000281-47-3	51.8	353787	-	-
KMW0291	154.136	C10H18O	1103.14	1100	Linalool	Terpenoids	78-70-6	96.8	2.63334e+08	C03985	-
XMW0366	134.11	C10H14	1103.38	1133	Benzene, 1,2,3,5-tetramethyl-	Aromatics	527-53-7	74	4.71306e+06	-	-
XMW0269	186.126	C10H18O3	1105.23	1190	2-Methylbutanoic anhydride	Others	1468-39-9	80.9	319557	D74606	-
XMW2116	267.126	C17H17NO2	1112.47	-	4-(3,4-dihydro-6-methoxy-1(2H)-quinolinyl)-benzaldehyde	Heterocyclic compound	1000396-94-0	53.8	51196.1	-	-
XMW0906	134.11	C10H14	1113.94	975	Benzene, tert-butyl-	Aromatics	98-06-6	48.3	308859	-	-
XMW3064	152.12	C10H16O	1122.59	1114	[1S-(1.alpha.,4.beta.,5.alpha.)]-4-methyl-1-(1-methylethyl)-Bicyclo[3.1.0]hexan-3-one	Terpenoids	471-15-8	98	5.23396e+07	C20260	-
XMW3333	165.002	C2H3N3O6	1131.83	1281	1,1,1-trinitro-Ethane	Nitrogen compounds	595-86-8	78.3	471251	-	-
WMW0027	138.104	C9H14O	1133.36	1137	4-Acetyl-1-methylcyclohexene	Hydrocarbons	6090-09-1	96.7	1.20942e+06	-	-
XMW1123	134.11	C10H14	1138.05	1074	Benzene, 2-ethyl-1,4-dimethyl-	Aromatics	1758-88-9	72.6	78132.2	-	-
NMW0041	150.141	C11H18	1141.03	1116	(E)-4,8-Dimethylnona-1,3,7-triene	Hydrocarbons	19945-61-0	55.3	676684	C21795	-
XMW0442	136.1	C8H12N2	1143.06	1185	Betahistine	Heterocyclic compound	5638-76-6	53.1	1.66735e+06	D07522	-
WMW0204	194.131	C12H18O2	1143.58	1292	Bicyclo[3.1.0]hexan-3-ol, 4-methylene-1-(1-methylethyl)-, acetate	Ester	3536-54-7	95.3	2.0124e+06	-	-
KMW0206	129.061	C6H11NS	1147.14	1015	Pentanenitrile, 5-(methylthio)-	Sulfur compounds	59121-25-4	48.1	32906.6	-	-
XMW0144	152.12	C10H16O	1150.41	1121	(+)-2-Bornanone	Terpenoids	464-49-3	97.5	1.11953e+07	C00808	ko00902,ko01110
NMW0152	170.131	C10H18O2	1156.68	1361	2,7-Octadiene-1,6-diol, 2,6-dimethyl-	Terpenoids	64142-78-5	81.4	122636	C04433	ko00902,ko01110
XMW3250	154.136	C10H18O	1160.52	1143	2,2-dimethyl-3-(2-methyl-1-propenyl)-Cyclopropanemethanol	Terpenoids	5617-92-5	95.9	2.97358e+06	C17611	-
WMW0005	150.104	C10H14O	1167.04	1114	Pinocarvone	Terpenoids	30460-92-5	77.6	186542	C09884	ko00903
XMW3304	154.136	C10H18O	1167.97	1170	5-methyl-2-(1-methylethenyl)-4-Hexen-1-ol	Terpenoids	58461-27-1	90.3	4.00528e+06	-	-
KMW0362	154.136	C10H18O	1170.15	1158	Isoborneol	Terpenoids	124-76-5	93.7	1.67992e+07	-	-
XMW0503	154.063	C8H10O3	1170.33	1359	2-Acetyl-1,3-cyclohexanedione	Ketone	4056-73-9	41.9	78913.2	-	-
XMW2507	99.068	C5H9NO	1175.31	-	2-isocyanato-2-methyl-Propane	Nitrogen compounds	1609-86-5	63.4	18822.4	-	-
XMW0404	124.016	C6H4O3	1180.57	1077	2,5-FurandicarboxAldehyde	Aldehyde	823-82-5	66.2	37243.3	C20899	-
NMW0005	154.136	C10H18O	1181.57	1182	3-Cyclohexen-1-ol, 4-methyl-1-(1-methylethyl)-, (R)-	Terpenoids	20126-76-5	97.9	4.30463e+06	D91315	-
XMW0728	176.12	C12H16O	1185.61	1393	Benzenemethanol, 4-methyl-.alpha.-(1-methyl-2-propenyl)-, (R*,R*)-	Alcohol	83173-76-6	68	42973.5	-	-
XMW1084	168.115	C10H16O2	1187.7	1199	2-Butenoic acid, 3-hexenyl ester, (E,Z)-	Ester	65405-80-3	69.3	123921	-	-
KMW0508	150.104	C10H14O	1187.97	1284	p-Cymen-7-ol	Alcohol	536-60-7	85.3	114821	C06576	ko01100
XMW1230	170.131	C10H18O2	1194.57	1145	Pentan-2-yl (E)-2-methylbut-2-enoate	Ester	1000373-74-2	65.8	695794	-	-
NMW0071	154.136	C10H18O	1195.32	1190	L-.alpha.-Terpineol	Terpenoids	10482-56-1	97.7	1.0179e+08	C11393	ko00902,ko01100,ko01110
D411	186.162	C11H22O2	1199.85	1143	4-Methylpentyl 2-methylbutanoate	Ester	35852-40-5	86.5	390997	-	-
KMW0332	172.146	C10H20O2	1200.02	1140	Butanoic acid, 2-methyl-, pentyl ester	Ester	68039-26-9	50.8	72402.5	-	-
XMW0893	96.014	C2H6FOP	1200.71	-	Dimethylphosphinic fluoride	Halogenated hydrocarbons	753-70-8	74.7	1.07438e+06	-	-
KMW0399	156.151	C10H20O	1205.57	1209	Decanal	Aldehyde	112-31-2	89.3	418080	C12307	-
KMW0420	154.136	C10H18O	1210.72	1233	2-Cyclohexen-1-ol, 3-methyl-6-(1-methylethyl)-, trans-	Alcohol	16721-39-4	86.9	3.74004e+06	C03039	-
XMW0729	150.141	C11H18	1214.83	1071	Cyclohexane, 2-ethenyl-1,1-dimethyl-3-methylene-	Hydrocarbons	95452-08-7	63.3	121933	-	-
XMW0930	218.092	C11H13F3O	1218.96	1210	3,4,5-Trifluorobenzyl Alcohol, 2-methylpropyl ether	Alcohol	1000375-25-0	55.3	974725	-	-
XMW0929	146.073	C10H10O	1218.97	1220	Benzofuran, 4,7-dimethyl-	Heterocyclic compound	28715-26-6	72.2	191143	-	-
KMW0408	150.104	C10H14O	1222.87	1166	Benzenemethanol, .alpha.,.alpha.,4-trimethyl-	Terpenoids	1197-01-9	41.1	25140.7	D86508	-
KMW0439	154.136	C10H18O	1229.5	1233	2,6-Octadien-1-ol, 3,7-dimethyl-, (Z)-	Alcohol	106-25-2	95.4	2.49926e+07	C09871	-
KMW0432	152.12	C10H16O	1242.86	1247	2,6-Octadienal, 3,7-dimethyl-, (Z)-	Terpenoids	106-26-3	59.3	315866	C09847	ko01110
XMW2909	148.089	C10H12O	1244.37	1234	3-IsopropylbenzAldehyde	Aldehyde	34246-57-6	85.3	260760	-	-
XMW2019	154.074	C7H10N2O2	1244.89	1465	2,5-dimethyl-3-Furancarboxylic acid, hydrazide	Heterocyclic compound	1000362-59-6	45.2	147443	-	-
KMW0441	164.084	C10H12O2	1246.36	1252	Benzeneacetic acid, ethyl ester	Aromatics	101-97-3	87.4	1.59059e+06	D77783	-
XMW3393	184.219	C13H28	1249.33	1165	3,3,5-trimethyl-Decane	Hydrocarbons	62338-13-0	57.6	25509.2	-	-
XMW2420	86.993	F3NO	1258.27	-	TrifluoroAmine oxide	Amine	13847-65-9	58.6	6.26471e+07	-	-
XMW2737	242.261	C16H34O	1263.36	1504	2-hexyl-1-Decanol	Alcohol	2425-77-6	78.6	228143	-	-
XMW2616	194.153	C10H18N4	1263.48	1309	3,6-bis(1,1-dimethylethyl)-1,2,4,5-Tetrazine	Nitrogen compounds	19455-88-0	49.6	112774	-	-
XMW0108	198.235	C14H30	1263.9	1285	2,4-Dimethyldodecane	Hydrocarbons	6117-99-3	54	29680.2	-	-
XMW0803	196.146	C12H20O2	1267.75	1298	Iso-3-thujyl acetate	Ester	62181-90-2	89.4	299618	-	-
NMW0241	138.091	C6H10N4	1268.56	1560	Pentylenetetrazol	Heterocyclic compound	54-95-5	49.9	272005	D07409	-
KMW0456	158.167	C10H22O	1271.86	1263	1-Decanol	Alcohol	112-30-1	82.8	2.39929e+06	C01633	-
XMW2590	152.084	C9H12O2	1272.42	1327	1-phenyl-1,2-Propanediol	Alcohol	1855-09-0	65.3	94143.8	-	-
XMW0250	176.12	C12H16O	1274.44	1440	1-Pentanone, 1-(4-methylphenyl)-	Ketone	1671-77-8	63	146067	-	-
D143	164.084	C10H12O2	1278.52	1279	Benzenepropanoic acid, methyl ester	Ester	103-25-3	83.8	24322.5	-	-
KMW0602	212.25	C15H32	1280.26	1500	Pentadecane	Hydrocarbons	629-62-9	81.1	64699.7	C08388	-
XMW3208	196.146	C12H20O2	1284.2	1286	((1R,3R)-2,2-dimethyl-3-(2-methylprop-1-en-1-yl)cyclopropyl)methyl acetate	Ester	54999-63-2	96.6	2.19754e+06	-	-
XMW1228	202.121	C10H18O4	1288.96	1338	Butanedioic acid, dipropyl ester	Ester	925-15-5	57.2	27623.9	-	-
WMW0016	196.146	C12H20O2	1290.56	1277	(-)-Bornyl acetate	Terpenoids	5655-61-8	95.6	4.16428e+06	-	-
XMW2428	194.131	C12H18O2	1294.99	1297	(1S,3S,5S)-1-Isopropyl-4-methylenebicyclo[3.1.0]hexan-3-yl acetate	Ester	139757-62-3	97.2	2.40003e+06	-	-
XMW0124	117.058	C8H7N	1297.26	1203	m-Aminophenylacetylene	Amine	54060-30-9	73.2	2.35039e+06	-	-
XMW0019	136.052	C8H8O2	1303.53	1457	Acetophenone, 4'-hydroxy-	Ketone	99-93-4	73.7	99412.2	C10700	ko01100
D53	196.146	C12H20O2	1303.84	1301	4-Terpinenyl acetate	Terpenoids	4821-04-9	80.5	78819.1	-	-
KMW0483	170.167	C11H22O	1307.32	1307	Undecanal	Aldehyde	112-44-7	88.3	455713	-	-
XMW3548	164.12	C11H16O	1311.24	1354	.alpha.-propyl-Benzeneethanol	Alcohol	705-73-7	70	49679.6	-	-
XMW0662	142.078	C11H10	1317.96	1298	Naphthalene, 2-methyl-	Aromatics	91-57-6	50.4	29663.5	C14098	-
WMW0175	196.146	C12H20O2	1320.79	1315	.delta.-Terpineol, acetate	Terpenoids	93836-50-1	96.5	474688	-	-
XMW3281	110.989	C3HN3S	1322.47	-	5-Cyano-1,2,3-thiadiazole	Heterocyclic compound	57352-02-0	58.7	62451.8	-	-
XMW2257	194.131	C12H18O2	1329.56	1327	Myrtenyl acetate	Ester	1079-01-2	93.1	51767.8	-	-
XMW2168	236.178	C15H24O2	1335.4	1501	Sabinyl, 2-methylbutanoate	Ester	1000413-83-4	75.9	63351.2	-	-
NMW0135	149.03	C8H7NS	1341.1	1326	Thiocyanic acid, phenylmethyl ester	Sulfur compounds	3012-37-1	73.7	109305	C02660	-
KMW0509	204.188	C15H24	1344.22	1340	Cyclohexene, 4-ethenyl-4-methyl-3-(1-methylethenyl)-1-(1-methylethyl)-, (3R-trans)-	Terpenoids	20307-84-0	94.1	296978	-	-
XMW0829	182.111	C11H15FO	1344.46	1315	(2-Fluorophenyl) methanol, 2-methylpropyl ether	Alcohol	1000374-66-5	70.9	111225	-	-
XMW0443	170.131	C10H18O2	1345.82	1197	(E)-2,6-Dimethylocta-3,7-diene-2,6-diol	Alcohol	51276-34-7	52.3	65353.8	-	-
XMW3569	212.141	C12H20O3	1345.95	1345	1,3,3-trimethyl-2-Oxabicyclo[2.2.2]octan-6-ol,acetate	Ester	72257-53-5	59.9	85070	-	-
KMW0516	196.146	C12H20O2	1353.87	1352	.alpha.-Terpinyl acetate	Ester	80-26-2	97.4	6.64573e+06	-	-
XMW0087	206.131	C13H18O2	1357.99	1552	1-Pentanone, 1-(p-anisyl)-3-methyl-	Ketone	66333-82-2	75.4	510935	-	-
XMW0274	129.043	C5H7NO3	1359.18	1174	3-Acetyl-2-oxo-1,3-oxazolidine	Heterocyclic compound	1432-43-5	49.3	39716.5	-	-
NMW0231	206.094	C12H14O3	1361.13	1524	Phenol, 2-methoxy-4-(2-propenyl)-, acetate	Ester	93-28-7	75	834391	C14567	-
XMW0802	148.064	C8H8N2O	1361.43	1437	2-Hydroxymethylbenzimidazole	Heterocyclic compound	22128-99-0	41	104454	D87080	-
XMW1149	204.188	C15H24	1361.57	1338	(1R,3aS,8aS)-1,4,4,6-Tetramethyl-1,2,3,3a,4,5,7,8-octahydrocyclopenta[c]pentalene	Terpenoids	871660-96-7	57.2	79738.7	-	-
XMW3683	174.104	C12H14O	1363.71	1294	4-(1,1-dimethyl-2-propynyloxy)-Toluene	Aromatics	82719-54-8	65	46495.2	-	-
KMW0518	196.146	C12H20O2	1364.73	1362	2,6-Octadien-1-ol, 3,7-dimethyl-, acetate, (Z)-	Ester	141-12-8	99	4.11396e+07	-	-
XMW0957	204.188	C15H24	1368.89	1331	Silphiperfol-5-ene	Halogenated hydrocarbons	138752-24-6	88.3	18169.4	-	-
KMW0546	200.178	C12H24O2	1373.68	1408	Acetic acid, decyl ester	Ester	112-17-4	76.4	212201	D88427	-
XMW1649	194.131	C12H18O2	1377.23	-	2,6,6-trimethyl-Bicyclo[3.1.1]hept-2-en-4-ol, acetate	Ester	1000195-66-0	61.4	32086.1	-	-
XMW2363	166.063	C9H10O3	1378.6	1373	4-methoxy-Benzoic acid, methyl ester	Ester	121-98-2	87.3	224303	-	-
XMW2198	165.115	C10H15NO	1383.56	1384	2-[methyl(phenylmethyl)amino]-Ethanol	Amine	101-98-4	66.9	8.84609e+06	D70360	-
XMW0731	148.125	C11H16	1384.03	1246	Benzene, pentamethyl-	Aromatics	700-12-9	62.3	145670	-	-
XMW0962	192.115	C12H16O2	1390.4	1392	Butanoic acid, 2-methyl-, phenylmethyl ester	Ester	56423-40-6	85.5	44967.7	-	-
XMW0684	148.1	C9H12N2	1393.43	1174	2-Isopropenyl-3,6-dimethylpyrazine	Heterocyclic compound	1000109-60-7	81.6	34058.7	-	-
D125	192.115	C12H16O2	1394.36	1393	Benzeneacetic acid, 2-methylpropyl ester	Ester	102-13-6	55	96254.4	D91903	-
XMW3296	204.188	C15H24	1394.84	1402	(1R,5R)-2-Methyl-5-((R)-6-methylhept-5-en-2-yl)bicyclo[3.1.0]hex-2-ene	Terpenoids	58319-06-5	85.7	1.00297e+06	-	-
WMW0010	204.188	C15H24	1398.93	1398	beta-Elemen	Terpenoids	515-13-9	91.5	922813	C17094	-
XMW0579	85.039	CH3N5	1399.23	-	5H-Tetrazol-5-Amine	Amine	1000273-02-0	61.5	48244.9	-	-
XMW1251	172.002	C7H8OS2	1400.56	1373	2-Propanone, 1-(5-methyl-3H-1,2-dithiol-3-ylidene)-	Sulfur compounds	1005-55-6	48.6	20030	-	-
XMW2122	401.178	C29H23NO	1402.36	-	4-fluoro-3-nitro-benzoic acid, 2,4-bis(1,1-dimethylpropyl)phenyl ester	Ester	1000398-95-7	41.8	5220.42	-	-
XMW2343	160.089	C11H12O	1405.98	1236	1-Methylene-2-benzyloxy-cyclopropane	Aromatics	119819-29-3	65.6	52754.7	-	-
XMW1627	210.162	C13H22O2	1406.04	1503	Acetic acid, 4a-methyldecahydronaphthalen-1-yl ester	Ester	1000191-50-9	62	49333.8	-	-
XMW1767	176.069	C4H12F3N2P	1407.24	-	Bis(dimethylamino)trifluorophosphorane	Halogenated hydrocarbons	1000306-14-7	67.6	83853.1	-	-
KMW0545	184.183	C12H24O	1409.44	1409	Dodecanal	Aldehyde	112-54-9	95.1	1.27519e+06	C02278	-
KMW0595	204.188	C15H24	1410.02	1494	1,3-Cyclohexadiene, 5-(1,5-dimethyl-4-hexenyl)-2-methyl-, [S-(R*,S*)]-	Terpenoids	495-60-3	42.3	39738.9	C09750	-
XMW0980	204.188	C15H24	1413.72	1395	(1R,3aR,4aR,8aR)-1,4,4,6-Tetramethyl-1,2,3,3a,4,4a,7,8-octahydrocyclopenta[1,4]cyclobuta[1,2]benzene	Terpenoids	94482-89-0	94	890059	-	-
NMW0161	178.099	C11H14O2	1414.3	1373	3-Phenyl-1-propanol, acetate	Ester	122-72-5	40.4	36362.7	C17663	-
NMW0295	212.116	C10H16N2O3	1426.75	1680	Butabarbital	Heterocyclic compound	125-40-6	56.1	49307.6	C07827	-
XMW0379	204.188	C15H24	1431.91	1407	Bicyclo[5.2.0]nonane, 2-methylene-4,8,8-trimethyl-4-vinyl-	Terpenoids	242794-76-9	98	1.96421e+07	-	-
XMW2316	188.047	C11H8O3	1432.13	1686	2-acetyl-1,3-Indandione	Ketone	1133-72-8	47.4	45237.1	-	-
XMW0822	204.188	C15H24	1439.07	1432	Tricyclo[4.4.0.02,7]decane, 1-methyl-3-methylene-8-(1-methylethyl)-, stereoisomer	Terpenoids	18252-44-3	96.5	1.46071e+06	-	-
XMW0971	190.099	C12H14O2	1445.96	1446	Benzyl angelate	Ester	37526-87-7	79	133944	-	-
KMW0622	204.188	C15H24	1448.68	1560	Cyclohexene, 3-(1,5-dimethyl-4-hexenyl)-6-methylene-, [S-(R*,S*)]-	Terpenoids	20307-83-9	94.4	1.04243e+06	C16776	-
XMW0197	204.188	C15H24	1455.53	1440	(1S,4S,4aS)-1-Isopropyl-4,7-dimethyl-1,2,3,4,4a,5-hexahydronaphthalene	Terpenoids	267665-20-3	75.8	406855	-	-
XMW0357	99.054	C2H5N5	1458.92	-	5-Amino-2-methyl-2H-tetrazole	Heterocyclic compound	6154-04-7	54.9	78537.2	-	-
KMW0478	204.188	C15H24	1459.43	1300	cis-.beta.-Farnesene	Terpenoids	28973-97-9	95.5	794965	-	-
XMW0383	204.188	C15H24	1464.7	1472	1,4,7,-Cycloundecatriene, 1,5,9,9-tetramethyl-, Z,Z,Z-	Hydrocarbons	1000062-61-9	98.4	9.45171e+06	-	-
NMW0236	152.047	C8H8O3	1468.46	1551	Benzeneacetic Acid, 4-hydroxy-	Acid	156-38-7	49.1	317134	C00642	ko00350,ko00360,ko01100
XMW3282	189.043	C10H7NO3	1468.97	1774	1-acetyl-1H-Indole-2,3-dione	Heterocyclic compound	574-17-4	42.9	70993.1	C02172	ko00380
XMW1719	230.055	C11H9F3O2	1469.72	1306	2,3,4-Trifluorobenzoic acid, cyclobutyl ester	Ester	1000283-00-1	50.7	36527.1	-	-
XMW1955	205.087	C8H16NO3P	1471.91	-	Diisopropyl cyanomethylphosphonate	Ester	1000342-48-1	41	75981	-	-
XMW1104	204.103	C8H17N2O2P	1472.58	-	Methyl N,N-dipropylphosphoramidocyanidate	Ester	1000298-42-0	62.1	381972	-	-
WMW0013	204.188	C15H24	1473.29	1435	Bicyclosesquiphellandrene	Terpenoids	54324-03-7	83.8	3.3781e+06	-	-
XMW2650	117.058	C8H7N	1473.48	-	1-isocyano-3-methyl-Benzene	Nitrogen compounds	20600-54-8	47.3	182705	-	-
XMW0979	204.188	C15H24	1479.76	1476	(4R,4aS,6S)-4,4a-Dimethyl-6-(prop-1-en-2-yl)-1,2,3,4,4a,5,6,7-octahydronaphthalene	Terpenoids	823810-22-6	94.9	794832	-	-
XMW3367	174.116	C11H14N2	1485.8	1661	N-methyl-1H-Indole-3-ethanamine	Heterocyclic compound	61-49-4	46.9	822266	C06213	ko00380,ko01100
XMW0147	204.188	C15H24	1486.53	1480	1-Methyl-4-(6-methylhept-5-en-2-yl)cyclohexa-1,3-diene	Terpenoids	451-55-8	94.8	2.02554e+07	-	-
XMW0247	202.172	C15H22	1489.17	1556	Benzene, 1-methyl-4-(1,2,2-trimethylcyclopentyl)-, (R)-	Terpenoids	16982-00-6	83.7	8.94614e+06	-	-
NMW0328	180.058	C13H8O	1490.86	1752	9H-Fluoren-9-one	Aromatics	486-25-9	52.9	974988	C06712	ko01100
XMW2711	192.151	C13H20O	1492.66	1476	2-(1,1-Dimethylethyl)-6-(1-methylethyl)phenol	Phenol	22791-95-3	69.1	395607	-	-
XMW1712	161.059	C8H7N3O	1493.28	1618	3-(4-pyridyl)-Pyrazol-5-ol	Heterocyclic compound	1000277-17-6	52.8	1.02166e+08	-	-
XMW2652	179.095	C10H13NO2	1493.67	1380	4,6-dimethyl-2-Pyridinemethanol,acetate (ester)	Heterocyclic compound	20609-14-7	63.7	192143	-	-
D341	204.188	C15H24	1494.38	1459	Naphthalene, decahydro-1,6-bis(methylene)-4-(1-methylethyl)-, (4.alpha.,4a.alpha.,8a.alpha.)-	Terpenoids	30021-46-6	85.2	4.89887e+07	-	-
KMW0556	204.188	C15H24	1498.34	1436	Naphthalene, decahydro-4a-methyl-1-methylene-7-(1-methylethenyl)-, [4aR-(4a.alpha.,7.alpha.,8a.beta.)]-	Terpenoids	17066-67-0	93.2	550012	C09723	ko00909,ko01110
WMW0012	204.188	C15H24	1503.77	1435	(+)-epi-Bicyclosesquiphellandrene	Terpenoids	54274-73-6	93.4	1.81813e+06	-	-
KMW0604	204.188	C15H24	1507.78	1517	(1S,2E,6E,10R)-3,7,11,11-Tetramethylbicyclo[8.1.0]undeca-2,6-diene	Terpenoids	24703-35-3	97.3	1.7613e+07	-	-
XMW3530	165.115	C10H15NO	1507.97	1469	dl-2-benzylamino-1-Propanol	Alcohol	6940-81-4	71.7	5.86633e+06	D77610	-
D337	220.183	C15H24O	1513.52	1585	2H-2a,7-Methanoazuleno[5,6-b]oxirene, octahydro-3,6,6,7a-tetramethyl-	Terpenoids	29597-36-2	78.9	850217	-	-
XMW0375	204.188	C15H24	1516.85	1490	Guaia-1(10),11-diene	Terpenoids	1000374-19-7	94.8	1.58726e+06	-	-
KMW0616	204.188	C15H24	1523.96	1543	(1.alpha.,4a.beta.,8a.alpha.)-1,2,3,4,4a,5,6,8a-octahydro-7-methyl-4-methylene-1-(1-methylethyl)-Naphthalene	Terpenoids	39029-41-9	97.2	2.33648e+06	C19738	-
XMW2202	168.042	C8H8O4	1524.7	1691	3,4-dihydroxy-Benzeneacetic Acid	Acid	102-32-9	54.2	885070	C01161	ko00350,ko01100
XMW1536	222.198	C15H26O	1529.05	1581	1R,4s,7s,8R,11R-2,2,4,8-Tetramethyltricyclo[5.3.1.0(4,11)]undecan-7-ol	Terpenoids	1000140-22-9	86.2	211643	-	-
XMW0833	189.115	C12H15NO	1529.27	1765	Cyclobutanecarboxamide, N-(3-methylphenyl)-	Amine	1000307-04-7	59	136187	-	-
KMW0618	204.188	C15H24	1531.82	1519	Naphthalene, 1,2,3,5,6,8a-hexahydro-4,7-dimethyl-1-(1-methylethyl)-, (1S-cis)-	Terpenoids	483-76-1	82.7	2.88776e+06	C06394	ko00909,ko01100,ko01110
XMW0852	261.061	C11H10F3NO3	1532.73	1548	l-Alanine, N-(2,3,4-trifluorobenzoyl)-, methyl ester	Ester	1000299-62-7	70.3	876429	-	-
XMW3309	170.033	C6H6N2O4	1539.21	1514	5-acetyl-2,4,6,(1H,3H,5H)-Pyrimidinetrione	Heterocyclic compound	58713-02-3	58.7	56186.4	-	-
XMW1040	221.069	C11H11NO4	1540.4	1778	3-Methylbut-2-enoic acid, 4-nitrophenyl ester	Ester	1000307-59-8	81.5	3.54847e+06	-	-
D369	222.198	C15H26O	1540.54	1537	Kessane	Terpenoids	3321-66-2	95.4	1.41518e+07	-	-
XMW0148	85.039	CH3N5	1544.12	1396	1H-Tetrazol-5-amine	Heterocyclic compound	4418-61-5	88.3	860136	-	-
D65	222.198	C15H26O	1544.9	1496	2H-3,9a-Methano-1-benzoxepin, octahydro-2,2,5a,9-tetramethyl-, [3R-(3.alpha.,5a.alpha.,9.alpha.,9a.alpha.)]-	Terpenoids	5956-09-2	92.2	3.51151e+07	-	-
XMW1108	220.183	C15H24O	1549.29	1516	Phenol, 2,4,6-tris(1-methylethyl)-	Phenol	2934-07-8	56.7	454829	-	-
KMW0704	200.157	C15H20	1553.07	1859	.alpha.-Calacorene	Terpenoids	21391-99-1	85.9	382172	-	-
XMW1488	329.233	C19H30F3N	1555.81	1884	3-TrifluoromethylbenzylAmine, N-decyl-N-methyl-	Amine	1000310-29-2	74.8	191918	-	-
XMW2929	129.016	C2H6F2NOP	1557.44	-	N,N-dimethyl-Phosphonoamidodifluoridate	Halogenated hydrocarbons	354-43-8	40.4	133134	-	-
KMW0617	222.198	C15H26O	1557.68	1547	Cyclohexanemethanol, 4-ethenyl-.alpha.,.alpha.,4-trimethyl-3-(1-methylethenyl)-, [1R-(1.alpha.,3.alpha.,4.beta.)]-	Terpenoids	639-99-6	97	7.92993e+06	-	-
NMW0198	156.094	C12H12	1561.89	1452	Naphthalene, 1,2-dimethyl-	Aromatics	573-98-8	61.6	88135.2	D89712	-
XMW1167	220.183	C15H24O	1564.54	1606	(1R,3E,7E,11R)-1,5,5,8-Tetramethyl-12-oxabicyclo[9.1.0]dodeca-3,7-diene	Terpenoids	19888-34-7	85.9	6.84472e+06	-	-
XMW2900	200.131	C13H16N2	1564.93	1839	3,8-Dimethyl-1,2,3,4-tetrahydro-.gamma.-carboline	Heterocyclic compound	33657-42-0	47.4	56047.8	D73207	-
XMW0552	204.115	C13H16O2	1566.54	1458	2,2'-Isopropylidenebis(5-methylfuran)	Heterocyclic compound	59212-75-8	72.6	132156	-	-
XMW2048	236.178	C15H24O2	1569.72	-	(1R,4S)-1,7,7-Trimethylbicyclo[2.2.1]heptan-2-yl (E)-2-methylbut-2-enoate	Ester	1000373-72-0	76.1	1.19211e+06	-	-
XMW0964	204.188	C15H24	1570.19	1402	Petasitene	Terpenoids	443124-67-2	40.6	791306	-	-
XMW3149	252.063	C12H12O6	1572.05	1820	1,2,3-Benzenetriol, triacetate	Ester	525-52-0	41.3	70308.4	-	-
XMW0136	200.157	C15H20	1573.28	1542	4-Isopropyl-6-methyl-1-methylene-1,2,3,4-tetrahydronaphthalene	Terpenoids	50277-34-4	72.9	172799	-	-
XMW1980	204.042	C11H8O4	1573.66	1920	3-acetyl-7-hydroxy-2H-1-Benzopyran-2-one	Heterocyclic compound	1000351-35-1	59.5	20042.3	-	-
XMW1210	136.065	C5H13O2P	1575.84	-	Phosphinic acid, diethyl-, methyl ester	Ester	1000306-03-5	44.3	31700.7	-	-
XMW1026	218.167	C15H22O	1588.03	1756	1(2H)-Naphthalenone, 3,4,4a,5,6,7-hexahydro-4a,5-dimethyl-3-(1-methylethenyl)-, [3S-(3.alpha.,4a.alpha.,5.alpha.)]-	Terpenoids	562-23-2	86.5	9.31414e+06	-	-
XMW0664	166.063	C9H10O3	1591.75	1650	BenzAldehyde, 2,4-dihydroxy-3,6-dimethyl-	Aldehyde	34883-14-2	66.9	399377	-	-
XMW3173	218.058	C12H10O4	1595.64	1640	1,1'-(6-hydroxy-2,5-benzofurandiyl)bis-Ethanone	Heterocyclic compound	53947-86-7	65.7	58727.6	-	-
KMW0643	220.183	C15H24O	1596.91	1573	Caryophyllene oxide	Terpenoids	1139-30-6	95.2	1.00103e+07	C16908	-
XMW1765	136.007	C2H5F4P	1606.33	-	Ethyltetrafluorophosphorane	Halogenated hydrocarbons	1000306-13-5	58.6	205902	-	-
WMW0022	220.183	C15H24O	1606.71	1608	Salvial-4(14)-en-1-one	Terpenoids	73809-82-2	76.4	1.02325e+06	-	-
NMW0284	182.073	C13H10O	1607.76	1661	9H-Xanthene	Aromatics	92-83-1	42.9	30015.1	C01464	-
XMW1867	220.146	C14H20O2	1609.44	1593	3-Phenylpropionic acid, 3-pentyl ester	Ester	1000325-76-0	73.9	46029.7	-	-
XMW1175	302.168	C19H23FO2	1612.12	1968	4-Fluorobenzoic acid, 2-(1-adamantyl)ethyl ester	Aromatics	1000282-99-6	49.1	118959	-	-
XMW0088	151.038	C6H5N3O2	1619.4	1475	Pyrolo[3,2-d]pyrimidin-2,4(1H,3H)-dione	Ketone	65996-50-1	79	286294	-	-
XMW1782	297.025	C13H6F3NO4	1619.91	2014	2,3,4-Trifluorobenzoic acid, 4-nitrophenyl ester	Ester	1000308-03-6	69	203626	-	-
XMW3327	180.097	C3H12N6O3	1621.89	1852	Guanidine carbonate	Nitrogen compounds	593-85-1	50.4	702993	-	-
XMW1172	164.047	C9H8O3	1622.08	1378	3,6-Dimethyl-4H-furo[3,2-c]pyran-4-one	Heterocyclic Compound	36745-38-7	72.3	1.93816e+06	-	-
XMW3726	222.162	C14H22O2	1627.33	1823	2,5-bis(1,1-dimethylethyl)-1,4-Benzenediol	Phenol	88-58-4	53	46573.1	-	-
XMW3065	222.198	C15H26O	1635.71	1617	Junenol	Terpenoids	472-07-1	94	7027212	-	-
XMW1027	222.198	C15H26O	1640.53	1667	(1S,4aS,7R,8aS)-1,4a-Dimethyl-7-(prop-1-en-2-yl)decahydronaphthalen-1-ol	Terpenoids	6168-59-8	57.4	241271	-	-
KMW0626	202.172	C15H22	1644.54	1523	Naphthalene, 1,2,3,4-tetrahydro-1,6-dimethyl-4-(1-methylethyl)-, (1S-cis)-	Terpenoids	483-77-2	61.4	1.58852e+06	-	-
KMW0701	222.198	C15H26O	1649.04	1837	2-Naphthalenemethanol, 1,2,3,4,4a,5,6,7-octahydro-.alpha.,.alpha.,4a,8-tetramethyl-, (2R-cis)-	Alcohol	1209-71-8	95.2	1.72514e+08	C17124	-
XMW0781	181.038	C8H7NO4	1651.73	1383	2-Nitrophenyl acetate	Ester	610-69-5	43.6	749370	D79947	-
XMW2462	222.198	C15H26O	1656.14	1645	Agarospirol	Terpenoids	1460-73-7	92.6	3.05208e+07	-	-
XMW2978	200.084	C13H12O2	1662.33	1769	2-Acetyl-6-methoxynaphthalene	Aromatics	3900-45-6	54.5	23809.5	-	-
XMW3230	204.115	C13H16O2	1664.73	1658	1,4-Dimethylindanyl acetate	Ester	55669-90-4	76.9	2.11159e+06	-	-
XMW3306	222.198	C15H26O	1665.12	1399	Dihydro-cis-.alpha.-copaene-8-ol	Terpenoids	58569-27-0	64	825921	-	-
XMW2130	210.089	C11H14O4	1665.44	1460	4-(dimethoxymethyl)-benzoic acid, methyl ester	Ester	1000400-60-9	62.4	482763	-	-
KMW0656	222.198	C15H26O	1668.21	1654	2-Naphthalenemethanol, decahydro-.alpha.,.alpha.,4a-trimethyl-8-methylene-, [2R-(2.alpha.,4a.alpha.,8a.beta.)]-	Terpenoids	473-15-4	93.5	1.9323e+07	C09664	-
XMW0061	204.079	C12H12O3	1670.14	1726	Ethanone, 1,1',1''-(1,3,5-benzenetriyl)tris-	Ketone	779-90-8	78.6	3.48616e+06	-	-
XMW0557	204.061	C12H12OS	1676.5	1697	3-Acetyl-2,5-dimethylbenzo(b)thiophene	Heterocyclic compound	6179-04-0	52.2	191974	-	-
Q108	206.167	C14H22O	1681.48	1485	3-Buten-2-one, 4-(2,2,3-trimethyl-6-methylenecyclohexyl)-, [1α(E),3α]-(.+-.)-	Ketone	101325-32-0	68.4	347014	-	-
NMW0193	138.068	C8H10O2	1681.91	1444	Benzeneethanol, 4-hydroxy-	Alcohol	501-94-0	54.5	118629	C06044	ko00350,ko01100
XMW0999	220.183	C15H24O	1684.59	1589	Isoaromadendrene epoxide	Heterocyclic compound	1000159-36-6	80.9	84553	-	-
XMW3452	204.09	C11H12N2O2	1688.37	1748	2,3-Dihydro-8-methoxy-4-methyl-1H-1,5-benzodiazepin-2-one	Heterocyclic compound	64376-01-8	57.6	474473	-	-
XMW2629	210.104	C15H14O	1689.6	1737	9,9-dimethyl-Xanthene	Aromatics	19814-75-6	62	60968	-	-
XMW1877	202.122	C11H14N4	1691.55	1759	4-(1-Methylpropylamino)pyrido[3,2-c]pyridazine	Heterocyclic compound	1000326-90-2	41	24940.5	-	-
KMW0661	222.198	C15H26O	1691.95	1662	.alpha.-Bisabolol	Alcohol	515-69-5	90	1.20917e+06	-	-
XMW1679	235.194	C15H25NO	1695.33	1966	dl-2-Benzylaminooctanol	Alcohol	1000241-42-4	55.6	173197	-	-
XMW3678	220.183	C15H24O	1698.11	1695	(1R,7S,E)-7-Isopropyl-4,10-dimethylenecyclodec-5-enol	Terpenoids	81968-62-9	90.1	163018	-	-
XMW2167	250.157	C15H22O3	1711.01	1673	6-Methoxythymyl isobutyrate	Ester	1000413-80-3	48.7	141499	-	-
KMW0682	226.23	C15H30O	1716.91	1711	Pentadecanal	Aldehyde	2765-11-9	88.4	53767	C01948	-
XMW2857	210.141	C16H18	1719.75	1663	2,2',5,5'-tetramethyl-1,1'-Biphenyl	Aromatics	3075-84-1	66.6	113458	-	-
XMW1035	220.183	C15H24O	1722.47	1577	(-)-Spathulenol	Terpenoids	77171-55-2	77.9	65932.7	-	-
XMW3096	180.042	C9H8O4	1730.38	1733	5-methyl-1,3-Benzenedicarboxylic Acid	Acid	499-49-0	41.7	35773.7	-	-
XMW1011	220.183	C15H24O	1739	1631	Ledene oxide-(II)	Heterocyclic compound	1000159-36-7	69.5	51605.3	-	-
XMW0146	194.131	C12H18O2	1741.85	1577	(3S,3aR)-3-Butyl-3a,4,5,6-tetrahydroisobenzofuran-1(3H)-one	Ester	4567-33-3	89.8	4245915	C17002	-
NMW0315	184.125	C14H16	1748.37	1725	Chamazulene	Terpenoids	529-05-5	93.8	320458	C09633	-
XMW2621	237.061	C15H11NS	1759.29	2163	1-(Phenylthio)isoquinoline	Heterocyclic compound	19653-18-0	45.4	59585.4	-	-
XMW3459	220.183	C15H24O	1762.2	1752	2-((2R,4aR)-4a,8-Dimethyl-1,2,3,4,4a,5,6,7-octahydronaphthalen-2-yl)prop-2-en-1-ol	Terpenoids	65018-14-6	84.5	60455.9	-	-
XMW3493	218.167	C15H22O	1767.88	1694	(8S-cis)-2,4,6,7,8,8a-hexahydro-3,8-dimethyl-4-(1-methylethylidene)-5(1H)-Azulenone	Ketone	6754-66-1	57	26279.5	-	-
NMW0463	184.1	C12H12N2	1769.87	2116	Benzidine	Amine	92-87-5	40.1	74239.4	C16444	-
XMW3047	218.167	C15H22O	1770.72	1695	2-((2R,4aR,8aR)-4a,8-Dimethyl-1,2,3,4,4a,5,6,8a-octahydronaphthalen-2-yl)acrylAldehyde	Aldehyde	4586-01-0	61.9	21727	-	-
XMW1486	264.209	C17H28O2	1790.28	1727	5-Azulenemethanol, 1,2,3,4,5,6,7,8-octahydro-.alpha.,.alpha.,3,8-tetramethyl-, acetate, [3S-(3.alpha.,5.alpha.,8.alpha.)]-	Ester	134-28-1	71.2	58705	-	-
XMW1166	204.061	C12H12OS	1790.44	1697	2-Acetyl-3,5-dimethylbenzo(b)thiophene	Heterocyclic compound	6179-05-1	57.8	70065	-	-
XMW0139	198.141	C15H18	1792.56	1706	6-Isopropyl-1,4-dimethylnaphthalene	Terpenoids	489-77-0	78.2	12173.9	-	-
XMW2391	248.178	C16H24O2	1795.58	1792	Methyl 2-((2R,4aR)-4a,8-dimethyl-1,2,3,4,4a,5,6,7-octahydronaphthalen-2-yl)acrylate	Ester	132342-55-3	89.5	541533	-	-
D449	218.167	C15H22O	1801.07	1766	6-(p-Tolyl)-2-methyl-2-heptenol, trans-	Terpenoids	39599-18-3	55.1	42437.5	-	-
XMW1725	224.062	C10H12N2O2S	1801.1	1842	2-Acetylmethylamino-4,5,6,7-tetrahydrobenzothiazol-7-one	Heterocyclic compound	1000285-58-1	51.4	17775.5	-	-
XMW1710	327.072	C15H12F3NO4	1815.1	2075	1-trifluoromethyl-4-(2-methoxybenzyloxy)-3-nitro-Benzene	Halogenated hydrocarbons	1000276-66-9	40.5	53185.4	-	-
XMW1033	262.193	C17H26O2	1866.93	1832	trans-Valerenyl acetate	Ester	101527-74-6	87.8	409261	-	-
KMW0693	222.198	C15H26O	1874.75	1773	10-epi-.gamma.-Eudesmol	Terpenoids	15051-81-7	62.3	61391.3	C19893	-
D318	220.183	C15H24O	1894.78	1606	.beta.-Oplopenone	Terpenoids	28305-60-4	88.5	160027	-	-
NMW0437	290.261	C20H34O	1964.35	2034	(E,E)-3,7,11,15-tetramethyl-1,6,10,14-Hexadecatetraen-3-ol	Terpenoids	1113-21-9	67.2	15911.3	C20681	ko00904
XMW3242	270.235	C20H30	1965.68	2006	(E)-1-(6,10-Dimethylundeca-5,9-dien-2-yl)-4-methylbenzene	Aromatics	55968-43-9	90.7	111819	-	-
D217	220.183	C15H24O	2023.05	1715	.beta.-Santalol	Alcohol	77-42-9	55.5	13039	C09720	-
XMW0401	82.053	C4H6N2	811.94	929	1H-Imidazole, 1-methyl-	Heterocyclic compound	616-47-7	43	1.43687e+06	D70869	-
KMW0081	96.021	C5H4O2	829.845	829	Furfural	Aldehyde	98-01-1	47.7	152608	C14279	ko01100
XMW1434	124.125	C9H16	849.289	924	Cyclohexene, 3-(1-methylethyl)-	Hydrocarbons	3983-08-2	72.4	661183	-	-
XMW2564	124.089	C8H12O	879.623	968	1-(2-methyl-2-cyclopenten-1-yl)-Ethanone	Ketone	1767-84-6	45.5	86451.9	-	-
XMW0765	112.089	C7H12O	890.918	898	4-Heptenal	Aldehyde	62238-34-0	75.6	200713	D90892	-
XMW0885	136.125	C10H16	905.353	908	Santolina triene	Hydrocarbons	2153-66-4	92.3	30638.6	-	-
XMW1292	144.115	C8H16O2	913.004	955	Butanoic acid, 2-methylpropyl ester	Ester	539-90-2	50.4	50300.2	-	-
XMW3437	128.084	C7H12O2	922.911	924	3-methyl-2-Butenoic acid, ethyl ester	Ester	638-10-8	94.5	394535	-	-
KMW0153	136.125	C10H16	925.774	938	2-methyl-5-propan-2-ylbicyclo[3.1.0]hex-2-ene	Terpenoids	2867-05-2	97	2.21223e+06	-	-
WMW0023	136.125	C10H16	932.926	948	(+)-alpha-Pinene	Terpenoids	7785-70-8	97.8	2.08059e+07	C06306	-
NMW0784	128.084	C7H12O2	939.35	939	Ethyl tiglate	Ester	5837-78-5	96.3	422862	C08487	-
WMW0017	136.125	C10H16	948.139	943	Bicyclo[2.2.1]heptane, 2,2-dimethyl-3-methylene-, (1S)-	Terpenoids	5794-04-7	96.6	1.56383e+06	C06305	ko00902,ko01100
XMW2395	110.048	C5H6N2O	959.35	975	6-methyl-3(2H)-Pyridazinone	Heterocyclic compound	13327-27-0	63.5	1.69379e+06	-	-
KMW0158	106.042	C7H6O	960.026	960	BenzAldehyde	Aldehyde	100-52-7	86.5	1.30889e+06	C00261	ko01100
KMW0178	136.125	C10H16	973.784	972	Bicyclo[3.1.0]hexane, 4-methylene-1-(1-methylethyl)-	Terpenoids	3387-41-5	97.3	9.0561e+07	-	-
XMW1327	156.163	C9H20N2	973.981	1181	Propanal, dipropylhydrazone	Nitrogen compounds	34687-35-9	43.4	58470.7	-	-
XMW0004	136.125	C10H16	976.923	943	Bicyclo[3.1.1]heptane, 6,6-dimethyl-2-methylene-, (1S)-	Terpenoids	18172-67-3	96.7	1.58616e+07	C06307	ko00902,ko01110
XMW3406	108.993	C2H4ClNO2	981.991	827	1-chloro-2-nitro-Ethane	Halogenated hydrocarbons	625-47-8	54.4	732691	-	-
KMW0176	126.104	C8H14O	986.357	986	5-Hepten-2-one, 6-methyl-	Ketone	110-93-0	88.1	1.44136e+06	C07287	-
XMW2036	152.047	C8H8O3	990.696	1233	Formic acid, 2-methoxyphenyl ester	Ester	1000368-70-7	63.2	300399	-	-
XMW3580	97.064	C4H7N3	992.162	1058	3-ethyl-1H-1,2,4-Triazole	Heterocyclic compound	7411-16-7	54.3	202575	D70507	-
D269	158.131	C9H18O2	1001.89	1004	Butanoic acid, 2-methyl-, 2-methylpropyl ester	Ester	2445-67-2	73.6	48781.9	-	-
KMW0197	136.125	C10H16	1003.85	1006	(S)-(+)-alpha-Phellandrene	Terpenoids	2243-33-6	93.4	1.90641e+06	C11391	-
XMW0459	81.989	CH3FOS	1006.43	-	Methanesulfinyl fluoride	Halogenated hydrocarbons	56755-41-0	74.7	329337	-	-
WMW0087	158.131	C9H18O2	1011.41	1056	Butanoic Acid, 3-methylbutyl ester	Acid	106-27-4	85.2	299038	-	-
XMW1332	142.099	C8H14O2	1015.17	1079	2,2'-Bifuran, octahydro-	Heterocyclic compound	1592-33-2	76.2	200023	-	-
XMW0892	102.043	C3H6N2O2	1016.9	1125	Propanediamide	Amine	108-13-4	53.3	37677.1	D77721	-
XMW0126	134.11	C10H14	1024.4	1042	Benzene, 1-methyl-3-(1-methylethyl)-	Aromatics	535-77-3	97.9	7.96336e+06	-	-
